# Supplementary material for: Early transcriptional and cellular abnormalities in choroid plexus of a mouse model of Alzheimer’s disease
Source: Mol Neurodegener. 2025 May 31;20:62. doi: 10.1186/s13024-025-00853-w (PMC12125878; doi:10.1186/s13024-025-00853-w)
Supplement: Supplementary file 1 — Supplementary Material 1. [file 13024_2025_853_MOESM1_ESM.zip]

Archive with 5 entries (5 files):
- Supplementary information.docx
- Supplementary Table 1.xlsx
- Supplementary Table 2.xlsx
- Supplementary Table 3.xlsx
- Supplementary Table 4.xlsx
