# Supplementary material for: Early transcriptional and cellular abnormalities in choroid plexus of a mouse model of Alzheimer’s disease
Source: Mol Neurodegener. 2025 May 31;20:62. doi: 10.1186/s13024-025-00853-w (PMC12125878; doi:10.1186/s13024-025-00853-w)
Supplement: Supplementary file 1 — Supplementary Material 1. [file 13024_2025_853_MOESM1_ESM.zip › Supplementary Table 1.xlsx]

## Sheet: Table S1
Supplementary Table 1. Information on primary and secondary antibodies used in this study.
Categoryies	Primary antibodies	Manufacturer	Catalog Number	Host	Application	Dilution	Conjugation
Primary antibodies	anti-OTX2	Huabio	HA721704	Rabbit	mIHC	1: 1000	\
	anti-ACTA2	Servicebio	GB111364	Rabbit	mIHC	1: 1000	\
	anti-CD31	Abclonal	A19014	Rabbit	mIHC	1:1000	\
	anti-ARL13B	Proteintech	17711-1-AP	Rabbit	IF-tissue	1:300	\
	anti-γ-tubulin	Proteintech	66320-1-Ig	Mouse	IF-tissue	1:500	\
	anti-Ac-tubulin	Proteintech	66200-1-Ig	Mouse	IF-tissue	1:500	\
	anti-UQCRB	Proteintech	10756-1-AP	Rabbit	IF-tissue	1:300	\
	anti-EZR	Proteintech	26056-1-AP	Rabbit	IF-tissue	1:500	\
	anti-CORO1A	Boster	A04245-2	Rabbit	IF-tissue	1:250	\
	anti-IBA1	Oasis Biofarm	OB-PGP049	Guinea pig	IF-tissue	1:1000	\
	anti-IBA1	Abclonal	A20844	Rabbit	IF-tissue	1:500	\
	anti-CD68	Cell Signaling Technology	97778	Rabbit	IF-tissue	1:300	\
	anti-TMEM119	Oasis Biofarm	OB-PGP072	Guinea pig	IF-tissue	1:600	\
	anti-APOE	Oasis Biofarm	OB-PRT028	Rat	IF-tissue	1:300	\
	anti-4G8	Biolegend	SIG-39220	Mouse	IF-tissue and western blot	1:500 for IF-tissue and 1:1000 for Western Blot	\
	anti-GFAP	EnCor Biotechnology	CPCA-GFAP	Chicken	IF-tissue	1:1000	\
	anti-MIF	Abclonal	A22623	Rabbit	IF-tissue	1:500	\
	anti-LRP1	Huabio	ET1601-1	Rabbit	IF-tissue	1:500	\
Secondary antibodies	anti-Rabbit secondary antibody	Jackson ImmunoResearch	111-036-144	Goat	mIHC	1:500	Horseradish peroxidase
	anti-Rabbit secondary antibod	Jackson ImmunoResearch	711-546-152,	Donkey	IF-tissue	1:500	Alexa fluor@488
	anti-Rabbit secondary antibody	Jackson ImmunoResearch	711-606-152	Donkey	IF-tissue	1:500	Alexa fluor@647
	anti-Rabbit secondary antibody	Jackson ImmunoResearch	711-296-152	Donkey	IF-tissue	1:500	Rhodamine Red-X
	anti-Guinea pig secondary antibody	Jackson ImmunoResearch	706-545-148	Donkey	IF-tissue	1:500	Alexa fluor@488
	anti-Guinea pig secondary antibody	Jackson ImmunoResearch	706-606-148	Donkey	IF-tissue	1:500	Alexa fluor@647
	anti-Mouse secondary antibody	Jackson ImmunoResearch	115-605-003	Goat	IF-tissue	1:500	Alexa fluor@647
	anti-Mouse secondary antibody	Jackson ImmunoResearch	115-545-003	Goat	IF-tissue	1:500	Alexa fluor@488
	anti-Chicken secondary antibody	Jackson ImmunoResearch	703-295-155	Donkey	IF-tissue	1:500	Rhodamine Red-X
	anti-Rat secondary antibody	Thermo Fisher	A-21208	Donkey	IF-tissue	1:500	Alexa Fluor™ 488
	anti-mouse secondary antibody	SeraCare(KPL)	5450-0011	Goat	Western Blot	1:5000	Horseradish peroxidase
