# Supplementary material for: Early transcriptional and cellular abnormalities in choroid plexus of a mouse model of Alzheimer’s disease
Source: Mol Neurodegener. 2025 May 31;20:62. doi: 10.1186/s13024-025-00853-w (PMC12125878; doi:10.1186/s13024-025-00853-w)
Supplement: Supplementary file 1 — Supplementary Material 1. [file 13024_2025_853_MOESM1_ESM.zip › Supplementary Table 2.xlsx]

## Sheet: Table S2
Table S2. Markers of six broad cell types in ChP of mice.
Gene symbol	P_value	Log2 (fold change)	Pct.1	Pct.2	P.adjust	Cell type
Tmsb4x	0	-7.80316	0.189	0.959	#	Epithelial cells
Ppp1r1b	0	2.95657	0.854	0.128	#	Epithelial cells
Mt3	0	2.47848	0.94	0.217	#	Epithelial cells
Atp1b1	0	2.82163	0.883	0.164	#	Epithelial cells
Kl	0	3.10545	0.884	0.165	#	Epithelial cells
2900040C04Rik	0	3.1226	0.828	0.112	#	Epithelial cells
Slc22a17	0	2.92802	0.924	0.21	#	Epithelial cells
Fxyd1	0	2.7407	0.937	0.233	#	Epithelial cells
Ptgds	0	2.95033	0.944	0.242	#	Epithelial cells
Spint2	0	2.799	0.858	0.158	#	Epithelial cells
H2-D1	0	-6.79717	0.195	0.894	#	Epithelial cells
Col9a3	0	2.83943	0.809	0.111	#	Epithelial cells
Htr2c	0	2.85924	0.846	0.148	#	Epithelial cells
F5	0	3.24043	0.789	0.097	#	Epithelial cells
Igfbp2	0	3.0081	0.954	0.262	#	Epithelial cells
Stk39	0	2.35348	0.868	0.181	#	Epithelial cells
Clic6	0	2.9422	0.8	0.115	#	Epithelial cells
Kcnj13	0	2.97103	0.844	0.162	#	Epithelial cells
Slc4a10	0	2.93901	0.779	0.1	#	Epithelial cells
Cryab	0	2.7375	0.821	0.147	#	Epithelial cells
Calml4	0	2.5541	0.817	0.144	#	Epithelial cells
Trpm3	0	2.8152	0.955	0.287	#	Epithelial cells
Vat1l	0	3.05437	0.746	0.082	#	Epithelial cells
Sostdc1	0	2.98213	0.873	0.211	#	Epithelial cells
Chchd10	0	2.53835	0.954	0.294	#	Epithelial cells
Folr1	0	2.78394	0.783	0.127	#	Epithelial cells
Cab39l	0	2.42063	0.825	0.18	#	Epithelial cells
Slco1c1	0	3.16878	0.707	0.071	#	Epithelial cells
Tmem72	0	2.97661	0.71	0.076	#	Epithelial cells
Ldhb	0	2.38447	0.825	0.196	#	Epithelial cells
Srgn	0	-7.73331	0.021	0.649	#	Epithelial cells
Rbp1	0	1.95977	0.829	0.205	#	Epithelial cells
Car2	0	2.23424	0.829	0.207	#	Epithelial cells
Aplp1	0	2.89095	0.695	0.077	#	Epithelial cells
Kcne2	0	2.99129	0.698	0.082	#	Epithelial cells
Msx1	0	2.35837	0.726	0.114	#	Epithelial cells
Krt18	0	2.99177	0.681	0.071	#	Epithelial cells
Slc4a2	0	2.52439	0.705	0.096	#	Epithelial cells
Car12	0	2.83706	0.681	0.074	#	Epithelial cells
Ace	0	2.14608	0.731	0.127	#	Epithelial cells
Ezr	0	1.92873	0.776	0.173	#	Epithelial cells
Slc12a2	0	2.42057	0.71	0.111	#	Epithelial cells
Ahcyl2	0	2.48102	0.703	0.105	#	Epithelial cells
Hemk1	0	2.83511	0.68	0.085	#	Epithelial cells
Wfdc2	0	3.02938	0.666	0.076	#	Epithelial cells
Slc4a5	0	3.07548	0.652	0.062	#	Epithelial cells
Drc7	0	2.84868	0.661	0.071	#	Epithelial cells
Tbc1d9	0	2.2508	0.706	0.12	#	Epithelial cells
Slc16a2	0	2.5778	0.67	0.086	#	Epithelial cells
Rdh5	0	2.79509	0.668	0.086	#	Epithelial cells
Fam81a	0	2.66743	0.657	0.076	#	Epithelial cells
Prlr	0	3.04279	0.675	0.101	#	Epithelial cells
Cdkn1c	0	2.0286	0.738	0.164	#	Epithelial cells
Mcee	0	1.82897	0.76	0.187	#	Epithelial cells
Fxyd5	0	-6.93075	0.037	0.61	#	Epithelial cells
Otx2	0	3.09536	0.632	0.065	#	Epithelial cells
Atp2b3	0	2.91055	0.625	0.061	#	Epithelial cells
Gpm6a	0	2.58335	0.633	0.082	#	Epithelial cells
Sulf1	0	1.92895	0.673	0.123	#	Epithelial cells
Cgnl1	0	1.76592	0.678	0.13	#	Epithelial cells
H2bc4	0	1.66953	0.91	0.363	#	Epithelial cells
Tspan3	0	1.59211	0.797	0.251	#	Epithelial cells
Gsta4	0	2.26124	0.634	0.091	#	Epithelial cells
Abhd2	0	2.06842	0.647	0.105	#	Epithelial cells
Sh3d19	0	2.15986	0.633	0.092	#	Epithelial cells
Col8a1	0	2.33361	0.627	0.086	#	Epithelial cells
Ndufv3	0	1.71861	0.902	0.361	#	Epithelial cells
Pip5k1b	0	2.02356	0.649	0.108	#	Epithelial cells
H2-K1	0	-5.14533	0.299	0.84	#	Epithelial cells
Tmem237	0	2.44308	0.624	0.086	#	Epithelial cells
Nsg2	0	2.57396	0.61	0.072	#	Epithelial cells
Klf2	0	-7.09175	0.046	0.582	#	Epithelial cells
Cox20	0	1.65494	0.734	0.202	#	Epithelial cells
Prxl2a	0	1.77879	0.639	0.108	#	Epithelial cells
Atp5g1	0	2.11828	0.874	0.346	#	Epithelial cells
Cfap36	0	1.82766	0.654	0.127	#	Epithelial cells
Cox6b2	0	2.47612	0.617	0.091	#	Epithelial cells
Ndufa12	0	1.38498	0.808	0.283	#	Epithelial cells
Clu	0	1.94595	0.983	0.46	#	Epithelial cells
Fabp3	0	2.95455	0.589	0.067	#	Epithelial cells
Thyn1	0	2.24939	0.619	0.097	#	Epithelial cells
Arl3	0	1.45519	0.7	0.179	#	Epithelial cells
Ecrg4	0	2.72677	0.992	0.472	#	Epithelial cells
Ntrk2	0	2.214	0.589	0.07	#	Epithelial cells
Pcp4	0	3.36149	0.574	0.056	#	Epithelial cells
Anapc13	0	1.32693	0.75	0.233	#	Epithelial cells
Slc29a4	0	2.9618	0.568	0.052	#	Epithelial cells
Ndufa11	0	1.66802	0.831	0.318	#	Epithelial cells
Gpx8	0	1.68476	0.63	0.118	#	Epithelial cells
Ndufc1	0	1.5041	0.808	0.297	#	Epithelial cells
Frmpd4	0	2.55768	0.585	0.074	#	Epithelial cells
Pebp1	0	1.48375	0.764	0.254	#	Epithelial cells
Lbp	0	1.98047	0.6	0.091	#	Epithelial cells
Cntn1	0	2.70505	0.57	0.062	#	Epithelial cells
Fhad1	0	2.36512	0.584	0.077	#	Epithelial cells
Mif	0	1.46535	0.835	0.329	#	Epithelial cells
Cul4b	0	2.3355	0.588	0.084	#	Epithelial cells
Car14	0	2.82777	0.56	0.056	#	Epithelial cells
Prelp	0	1.64941	0.598	0.095	#	Epithelial cells
Cd59a	0	1.83028	0.614	0.112	#	Epithelial cells
Maged1	0	1.48412	0.65	0.15	#	Epithelial cells
Dbi	0	1.36967	0.939	0.44	#	Epithelial cells
Serinc3	0	-4.96017	0.252	0.749	#	Epithelial cells
Slc31a1	0	2.05039	0.595	0.099	#	Epithelial cells
Cox7b	0	1.5411	0.838	0.344	#	Epithelial cells
Ndufa1	0	1.78365	0.87	0.376	#	Epithelial cells
Itpr1	0	1.41147	0.631	0.137	#	Epithelial cells
Slc13a4	0	2.86435	0.54	0.047	#	Epithelial cells
Arsg	0	2.706	0.548	0.057	#	Epithelial cells
Tspan33	0	2.16701	0.58	0.091	#	Epithelial cells
Prdm16	0	2.27961	0.557	0.071	#	Epithelial cells
Pcolce	0	1.83117	0.574	0.088	#	Epithelial cells
Gde1	0	1.60356	0.62	0.135	#	Epithelial cells
Chd3	0	1.24079	0.63	0.146	#	Epithelial cells
Psmb8	0	-7.3149	0.016	0.499	#	Epithelial cells
Atp1a2	0	2.29841	0.564	0.081	#	Epithelial cells
Cfap126	0	1.9711	0.546	0.064	#	Epithelial cells
Romo1	0	1.20767	0.783	0.301	#	Epithelial cells
Phactr2	0	1.3543	0.633	0.151	#	Epithelial cells
Uqcrq	0	1.49882	0.876	0.396	#	Epithelial cells
Slc7a10	0	2.77834	0.525	0.047	#	Epithelial cells
Smim22	0	3.13845	0.523	0.046	#	Epithelial cells
H2-T23	0	-5.3959	0.114	0.591	#	Epithelial cells
Prr32	0	3.02198	0.52	0.045	#	Epithelial cells
Mrps21	0	1.19377	0.693	0.218	#	Epithelial cells
Pbxip1	0	1.27484	0.623	0.15	#	Epithelial cells
Strip2	0	2.72015	0.525	0.053	#	Epithelial cells
Slc38a3	0	2.6768	0.522	0.05	#	Epithelial cells
Cfap298	0	1.69243	0.572	0.1	#	Epithelial cells
Tgfb2	0	2.08101	0.545	0.074	#	Epithelial cells
S100a1	0	1.19673	0.713	0.242	#	Epithelial cells
Sfrp1	0	2.84439	0.521	0.051	#	Epithelial cells
Ndufb10	0	1.07395	0.78	0.31	#	Epithelial cells
Kcnk1	0	2.85704	0.515	0.047	#	Epithelial cells
Rsph9	0	2.4004	0.529	0.061	#	Epithelial cells
Pcp4l1	0	0.513772	0.819	0.351	#	Epithelial cells
Ltc4s	0	1.31242	0.622	0.154	#	Epithelial cells
Emb	0	1.41214	0.588	0.121	#	Epithelial cells
Steap2	0	2.93998	0.511	0.045	#	Epithelial cells
Ndufb7	0	1.22257	0.882	0.416	#	Epithelial cells
Atp5g3	0	1.19039	0.737	0.271	#	Epithelial cells
Mdh1	0	1.49858	0.831	0.365	#	Epithelial cells
Fkbp2	0	1.07511	0.715	0.251	#	Epithelial cells
Scd2	0	1.78661	0.545	0.082	#	Epithelial cells
Prdx5	0	1.23153	0.822	0.36	#	Epithelial cells
Cd9	0	0.967924	0.686	0.225	#	Epithelial cells
Rsph1	0	1.65925	0.516	0.055	#	Epithelial cells
Mtch1	0	1.08561	0.701	0.241	#	Epithelial cells
Mettl26	0	1.94066	0.539	0.082	#	Epithelial cells
Ndufb11	0	1.10786	0.828	0.372	#	Epithelial cells
Cd63	0	1.10067	0.818	0.362	#	Epithelial cells
Atp5md	0	1.8704	0.813	0.357	#	Epithelial cells
Tubb4b	0	0.958988	0.797	0.342	#	Epithelial cells
Mrpl58	0	1.30602	0.601	0.146	#	Epithelial cells
Abca4	0	2.80922	0.498	0.044	#	Epithelial cells
Ckb	0	0.798636	0.853	0.399	#	Epithelial cells
Lrriq1	0	2.85835	0.501	0.048	#	Epithelial cells
AW112010	0	-8.00983	0.011	0.464	#	Epithelial cells
Ctnnal1	0	1.80656	0.524	0.072	#	Epithelial cells
Hint2	0	1.15036	0.623	0.171	#	Epithelial cells
Steap1	0	2.89854	0.497	0.047	#	Epithelial cells
Ehd4	0	-5.66966	0.099	0.548	#	Epithelial cells
Ly6e	0	-4.97783	0.361	0.809	#	Epithelial cells
Cbx5	0	0.91965	0.628	0.18	#	Epithelial cells
Ociad2	0	3.19434	0.489	0.042	#	Epithelial cells
Elovl7	0	2.58349	0.5	0.054	#	Epithelial cells
Nme5	0	2.51039	0.493	0.047	#	Epithelial cells
Tmem132a	0	2.5904	0.496	0.05	#	Epithelial cells
Map1lc3a	0	0.812602	0.778	0.333	#	Epithelial cells
Sox9	0	1.93839	0.513	0.068	#	Epithelial cells
Plppr4	0	2.71577	0.492	0.048	#	Epithelial cells
Atp1a1	0	0.833868	0.787	0.343	#	Epithelial cells
Pgrmc1	0	0.821549	0.712	0.268	#	Epithelial cells
Lgals1	0	0.402654	0.716	0.272	#	Epithelial cells
Ift74	0	1.95703	0.519	0.076	#	Epithelial cells
Ly6a	0	-8.26518	0.041	0.484	#	Epithelial cells
Idh3a	0	1.79242	0.545	0.103	#	Epithelial cells
Prcd	0	2.94452	0.482	0.04	#	Epithelial cells
Cisd1	0	1.28949	0.573	0.131	#	Epithelial cells
Acad8	0	1.9816	0.52	0.079	#	Epithelial cells
Ifi27	0	1.28578	0.735	0.294	#	Epithelial cells
Pkm	0	0.995833	0.805	0.367	#	Epithelial cells
Tpd52l1	0	2.73987	0.484	0.046	#	Epithelial cells
Cox5b	0	1.05444	0.835	0.398	#	Epithelial cells
Nenf	0	0.775145	0.66	0.224	#	Epithelial cells
Hmgn3	0	1.8495	0.522	0.087	#	Epithelial cells
Cep162	0	2.003	0.508	0.073	#	Epithelial cells
Plaat3	0	1.1173	0.618	0.184	#	Epithelial cells
Atp6v1e1	0	0.855959	0.677	0.245	#	Epithelial cells
Ndufb6	0	0.979059	0.67	0.239	#	Epithelial cells
Otx2os1	0	2.81932	0.476	0.045	#	Epithelial cells
Mpc2	0	0.977318	0.641	0.211	#	Epithelial cells
Cyba	0	-6.61136	0.027	0.455	#	Epithelial cells
Ndufa5	0	0.85316	0.706	0.28	#	Epithelial cells
Atp5mpl	0	1.37694	0.83	0.405	#	Epithelial cells
Trpv4	0	2.21325	0.489	0.065	#	Epithelial cells
Wdr6	0	2.13863	0.489	0.065	#	Epithelial cells
Timp2	0	0.921451	0.611	0.187	#	Epithelial cells
Ccdc107	0	1.31198	0.537	0.114	#	Epithelial cells
Gm10039	0	1.83879	0.547	0.124	#	Epithelial cells
Ephx1	0	0.942352	0.57	0.148	#	Epithelial cells
Atp5j2	0	1.30785	0.918	0.497	#	Epithelial cells
Atp2b2	0	3.09486	0.458	0.037	#	Epithelial cells
Aldoa	0	0.939727	0.896	0.475	#	Epithelial cells
Uqcr11	0	1.44859	0.887	0.466	#	Epithelial cells
Ndufb1	0	0.992534	0.82	0.399	#	Epithelial cells
Plxnb2	0	1.45147	0.534	0.114	#	Epithelial cells
Tagln2	0	-7.08492	0.019	0.439	#	Epithelial cells
Calm3	0	0.869763	0.667	0.248	#	Epithelial cells
Atp5k	0	0.982791	0.75	0.331	#	Epithelial cells
Cldn2	0	2.60665	0.463	0.045	#	Epithelial cells
Slc16a8	0	2.98566	0.456	0.038	#	Epithelial cells
Tbcel	0	1.76587	0.503	0.085	#	Epithelial cells
Ubl5	0	0.945316	0.821	0.404	#	Epithelial cells
Dstn	0	1.09172	0.642	0.226	#	Epithelial cells
Csrp2	0	1.33357	0.515	0.099	#	Epithelial cells
Gstm5	0	1.65277	0.502	0.087	#	Epithelial cells
Zbtb20	0	0.286853	0.653	0.238	#	Epithelial cells
Sdhc	0	1.0065	0.605	0.191	#	Epithelial cells
Plpp3	0	-7.40694	0.055	0.469	#	Epithelial cells
Vdac1	0	0.987302	0.592	0.178	#	Epithelial cells
Tenm4	0	2.60043	0.46	0.047	#	Epithelial cells
Slc2a12	0	2.86802	0.455	0.042	#	Epithelial cells
Emcn	0	-8.38435	0.023	0.436	#	Epithelial cells
Ndufb2	0	1.33809	0.583	0.17	#	Epithelial cells
Frmpd1os	0	3.1227	0.447	0.035	#	Epithelial cells
Polr2l	0	1.55924	0.54	0.128	#	Epithelial cells
Slc39a12	0	2.62817	0.455	0.044	#	Epithelial cells
Cetn2	0	1.05042	0.559	0.148	#	Epithelial cells
Ppfibp2	0	1.81729	0.485	0.075	#	Epithelial cells
Atp6ap2	0	1.05512	0.611	0.202	#	Epithelial cells
Akap9	0	0.99612	0.554	0.146	#	Epithelial cells
Tmem108	0	2.52839	0.455	0.047	#	Epithelial cells
Msi2	0	1.04976	0.539	0.131	#	Epithelial cells
Smim4	0	1.47369	0.503	0.096	#	Epithelial cells
Smdt1	0	0.685417	0.736	0.329	#	Epithelial cells
Rbm47	0	1.65148	0.49	0.084	#	Epithelial cells
Tomm7	0	1.11619	0.866	0.463	#	Epithelial cells
Atp6v1d	0	0.835772	0.584	0.181	#	Epithelial cells
Sod1	0	0.531513	0.712	0.309	#	Epithelial cells
Dynlrb2	0	1.30605	0.45	0.048	#	Epithelial cells
Ndrg2	0	1.46108	0.477	0.075	#	Epithelial cells
Bola3	0	0.910729	0.547	0.146	#	Epithelial cells
Gm19935	0	1.92587	0.454	0.053	#	Epithelial cells
H1f2	0	0.585495	0.641	0.24	#	Epithelial cells
Ndufs6	0	0.729535	0.719	0.319	#	Epithelial cells
Prdx2	0	0.65244	0.685	0.286	#	Epithelial cells
Zfp106	0	0.715394	0.617	0.218	#	Epithelial cells
Ndufa3	0	1.09217	0.87	0.472	#	Epithelial cells
Morn2	0	2.13506	0.452	0.054	#	Epithelial cells
Aco2	0	0.923049	0.564	0.166	#	Epithelial cells
Tmem256	0	0.72804	0.687	0.29	#	Epithelial cells
Mest	0	2.32536	0.441	0.044	#	Epithelial cells
Wwc1	0	2.66971	0.441	0.044	#	Epithelial cells
Oxct1	0	0.894871	0.567	0.171	#	Epithelial cells
Sec62	0	0.543753	0.789	0.394	#	Epithelial cells
Mrpl42	0	0.677783	0.615	0.22	#	Epithelial cells
Tmem98	0	2.11081	0.45	0.055	#	Epithelial cells
Selenop	0	-5.2778	0.144	0.539	#	Epithelial cells
Ndufv2	0	0.659181	0.639	0.244	#	Epithelial cells
Sdc2	0	1.36734	0.473	0.078	#	Epithelial cells
Tmem47	0	1.34914	0.465	0.072	#	Epithelial cells
Aqp1	0	1.0043	0.467	0.074	#	Epithelial cells
Cpq	0	0.922956	0.524	0.131	#	Epithelial cells
Ndufs8	0	0.500978	0.651	0.259	#	Epithelial cells
Crip1	0	-5.94021	0.081	0.473	#	Epithelial cells
Nucks1	0	0.483549	0.638	0.247	#	Epithelial cells
Acaa2	0	1.10006	0.527	0.136	#	Epithelial cells
Smim1	0	2.27613	0.439	0.049	#	Epithelial cells
Arl6ip1	0	1.56755	0.89	0.5	#	Epithelial cells
Ifitm3	0	-4.36904	0.27	0.66	#	Epithelial cells
Gm20501	0	2.49726	0.429	0.039	#	Epithelial cells
Elob	0	1.0624	0.9	0.51	#	Epithelial cells
Cops9	0	0.68561	0.697	0.307	#	Epithelial cells
Wls	0	0.785281	0.542	0.153	#	Epithelial cells
Mef2c	0	-6.37093	0.025	0.414	#	Epithelial cells
Pomgnt1	0	2.03661	0.447	0.059	#	Epithelial cells
Wdr86	0	2.34611	0.436	0.048	#	Epithelial cells
Cyb561	0	1.92607	0.449	0.062	#	Epithelial cells
Parva	0	1.37115	0.471	0.085	#	Epithelial cells
Reep5	0	0.475113	0.673	0.289	#	Epithelial cells
Gm28438	0	2.15256	0.983	0.599	#	Epithelial cells
Sparcl1	0	-8.30002	0.019	0.403	#	Epithelial cells
Nrp1	0	-5.2806	0.111	0.495	#	Epithelial cells
Atp6v1a	0	0.773143	0.604	0.222	#	Epithelial cells
Tuba1c	0	0.764924	0.572	0.19	#	Epithelial cells
Zfp36	0	-4.88834	0.236	0.617	#	Epithelial cells
Dnajc15	0	0.77264	0.536	0.155	#	Epithelial cells
Hcfc1r1	0	0.452295	0.655	0.275	#	Epithelial cells
Gaa	0	1.12808	0.503	0.124	#	Epithelial cells
Higd2a	0	0.612028	0.629	0.25	#	Epithelial cells
Uqcrb	0	0.891935	0.811	0.433	#	Epithelial cells
Laptm5	0	-7.84216	0.012	0.39	#	Epithelial cells
Slc25a39	0	0.890042	0.549	0.171	#	Epithelial cells
Ccdc34	0	1.41836	0.457	0.081	#	Epithelial cells
Krt8	0	3.11113	0.405	0.029	#	Epithelial cells
Bex3	0	0.665902	0.55	0.175	#	Epithelial cells
Ndufab1	0	0.948545	0.561	0.186	#	Epithelial cells
Ndufs5	0	1.13085	0.554	0.18	#	Epithelial cells
Gm29538	0	2.93652	0.404	0.03	#	Epithelial cells
B2m	0	-5.18833	0.557	0.931	#	Epithelial cells
Lrpap1	0	0.49912	0.62	0.246	#	Epithelial cells
Suclg1	0	0.856561	0.529	0.155	#	Epithelial cells
Uqcr10	0	1.26796	0.859	0.485	#	Epithelial cells
Arl4a	0	0.964419	0.503	0.129	#	Epithelial cells
Dlgap1	0	2.26155	0.422	0.048	#	Epithelial cells
Ndufb5	0	0.612029	0.646	0.273	#	Epithelial cells
Selenos	0	0.586356	0.6	0.227	#	Epithelial cells
Fuom	0	2.07319	0.427	0.054	#	Epithelial cells
Unc119	0	1.6062	0.453	0.08	#	Epithelial cells
Atpif1	0	0.470171	0.814	0.441	#	Epithelial cells
0610012G03Rik	0	0.524541	0.568	0.195	#	Epithelial cells
Slc25a4	0	0.591982	0.78	0.408	#	Epithelial cells
Txnip	0	-4.46979	0.159	0.531	#	Epithelial cells
Mrpl20	0	0.72474	0.537	0.165	#	Epithelial cells
Glrx3	0	1.1736	0.514	0.142	#	Epithelial cells
Flt1	0	-7.95929	0.024	0.395	#	Epithelial cells
Cadm2	0	2.6442	0.413	0.043	#	Epithelial cells
Klf6	0	-6.36304	0.047	0.416	#	Epithelial cells
Phyh	0	1.27738	0.477	0.109	#	Epithelial cells
1500011B03Rik	0	1.47608	0.448	0.08	#	Epithelial cells
Itgb8	0	2.4947	0.409	0.041	#	Epithelial cells
Laptm4b	0	1.09751	0.475	0.107	#	Epithelial cells
Gtf2i	0	0.515474	0.54	0.173	#	Epithelial cells
Peg3	0	2.52342	0.407	0.04	#	Epithelial cells
Marcks	0	-5.52945	0.054	0.421	#	Epithelial cells
Timm8b	0	0.750591	0.53	0.163	#	Epithelial cells
Ogdh	0	0.977733	0.502	0.135	#	Epithelial cells
Eng	0	-7.94124	0.012	0.378	#	Epithelial cells
Ndufs7	0	0.482517	0.622	0.256	#	Epithelial cells
Bad	0	1.08715	0.481	0.115	#	Epithelial cells
Atp5d	0	0.635866	0.791	0.426	#	Epithelial cells
Ccdc39	0	2.0598	0.407	0.042	#	Epithelial cells
Ins2	0	3.1296	0.396	0.031	#	Epithelial cells
Acot13	0	0.953549	0.482	0.117	#	Epithelial cells
Ly6c1	0	-8.18005	0.034	0.399	#	Epithelial cells
Aifm3	0	2.89515	0.396	0.031	#	Epithelial cells
Msn	0	-4.6253	0.114	0.478	#	Epithelial cells
Tmem9	0	1.28343	0.452	0.089	#	Epithelial cells
Tmem147	0	0.858106	0.503	0.14	#	Epithelial cells
Timm13	0	0.43615	0.595	0.232	#	Epithelial cells
Ndufa2	0	0.775574	0.797	0.435	#	Epithelial cells
Mrpl57	0	0.776181	0.499	0.137	#	Epithelial cells
1110032A03Rik	0	1.34156	0.44	0.078	#	Epithelial cells
Spa17	0	2.10973	0.408	0.046	#	Epithelial cells
Rnf7	0	0.575879	0.611	0.249	#	Epithelial cells
Foxj1	0	1.95134	0.407	0.045	#	Epithelial cells
Pfkp	0	1.13788	0.47	0.108	#	Epithelial cells
Cox6c	0	1.2358	0.896	0.534	#	Epithelial cells
Mrpl51	0	0.753739	0.501	0.14	#	Epithelial cells
Mtarc2	0	0.475713	0.559	0.199	#	Epithelial cells
Atp5e	0	1.16262	0.91	0.55	#	Epithelial cells
Cd164	0	0.511163	0.555	0.196	#	Epithelial cells
Prps2	0	1.58725	0.435	0.076	#	Epithelial cells
Atp5h	0	0.953821	0.864	0.505	#	Epithelial cells
Pet100	0	0.904581	0.488	0.13	#	Epithelial cells
Pecam1	0	-8.00894	0.013	0.37	#	Epithelial cells
Nfe2l1	0	0.274885	0.583	0.226	#	Epithelial cells
Clybl	0	1.5137	0.426	0.07	#	Epithelial cells
Slc23a2	0	0.992194	0.466	0.111	#	Epithelial cells
1110017D15Rik	0	1.35115	0.401	0.046	#	Epithelial cells
Hdlbp	0	0.417546	0.575	0.22	#	Epithelial cells
Ptov1	0	0.699601	0.505	0.15	#	Epithelial cells
Map1b	0	1.72199	0.418	0.063	#	Epithelial cells
Defb11	0	2.90376	0.391	0.037	#	Epithelial cells
Ndufb3	0	0.37801	0.609	0.256	#	Epithelial cells
Col8a2	0	2.72395	0.388	0.035	#	Epithelial cells
Cachd1	0	2.09698	0.396	0.044	#	Epithelial cells
Cyc1	0	0.559742	0.536	0.184	#	Epithelial cells
Mapk4	0	2.75676	0.385	0.034	#	Epithelial cells
Hadha	0	0.568911	0.529	0.179	#	Epithelial cells
Apoo	0	2.32439	0.408	0.058	#	Epithelial cells
Tkt	0	0.471153	0.582	0.232	#	Epithelial cells
Bsg	0	1.43928	0.965	0.616	#	Epithelial cells
Tpi1	0	0.521556	0.556	0.208	#	Epithelial cells
Abat	0	2.04974	0.398	0.05	#	Epithelial cells
Nhsl2	0	1.71412	0.416	0.068	#	Epithelial cells
Eno1	0	0.567649	0.683	0.336	#	Epithelial cells
Golgb1	0	0.400865	0.529	0.182	#	Epithelial cells
ENSMUSG00000095041	0	0.696589	0.547	0.2	#	Epithelial cells
Manf	0	0.481494	0.588	0.241	#	Epithelial cells
Clmn	0	2.57935	0.383	0.037	#	Epithelial cells
Ccdc113	0	2.39836	0.381	0.035	#	Epithelial cells
H2-Ab1	0	-7.53171	0.092	0.438	#	Epithelial cells
Grina	0	0.425106	0.534	0.189	#	Epithelial cells
Pdcd5	0	0.56318	0.533	0.189	#	Epithelial cells
Plvap	0	-7.76506	0.058	0.402	#	Epithelial cells
Polr2m	0	0.564526	0.53	0.186	#	Epithelial cells
Sod2	0	0.556567	0.519	0.175	#	Epithelial cells
Rabgap1l	0	0.999072	0.43	0.086	#	Epithelial cells
Cep290	0	1.49891	0.417	0.073	#	Epithelial cells
Aktip	0	1.30415	0.43	0.086	#	Epithelial cells
Ndufs4	0	0.397074	0.551	0.208	#	Epithelial cells
Ddr1	0	1.88433	0.39	0.047	#	Epithelial cells
Ctss	0	-7.90849	0.028	0.371	#	Epithelial cells
Cd52	0	-7.38222	0.018	0.361	#	Epithelial cells
Uqcc2	0	0.367468	0.524	0.182	#	Epithelial cells
Cystm1	0	1.62243	0.401	0.059	#	Epithelial cells
Pam16	0	1.76232	0.411	0.069	#	Epithelial cells
Nudc	0	0.595256	0.545	0.204	#	Epithelial cells
Etfa	0	0.62212	0.529	0.188	#	Epithelial cells
Chchd6	0	1.37697	0.41	0.069	#	Epithelial cells
Atp5j	0	0.993257	0.887	0.547	#	Epithelial cells
Osbpl1a	0	1.57502	0.402	0.063	#	Epithelial cells
Tyrobp	0	-7.26666	0.026	0.365	#	Epithelial cells
Mospd1	0	1.57856	0.406	0.068	#	Epithelial cells
Pcolce2	0	2.78197	0.371	0.033	#	Epithelial cells
Tmem205	0	0.67264	0.45	0.113	#	Epithelial cells
Mycbp	0	1.43947	0.41	0.073	#	Epithelial cells
Exoc4	0	0.999905	0.443	0.107	#	Epithelial cells
Ddb1	0	0.840012	0.464	0.128	#	Epithelial cells
Junb	0	-4.33739	0.389	0.725	#	Epithelial cells
Cetn4	0	2.20438	0.374	0.039	#	Epithelial cells
Baiap2l1	0	1.46397	0.395	0.06	#	Epithelial cells
Fcer1g	0	-7.63024	0.024	0.359	#	Epithelial cells
Dcaf12l1	0	3.05115	0.361	0.026	#	Epithelial cells
Bphl	0	1.11157	0.414	0.079	#	Epithelial cells
Eny2	0	0.673169	0.473	0.138	#	Epithelial cells
Cldn1	0	1.86172	0.384	0.05	#	Epithelial cells
Cacybp	0	0.392897	0.534	0.201	#	Epithelial cells
Golm2	0	1.72607	0.386	0.053	#	Epithelial cells
Pgk1	0	1.63515	0.436	0.103	#	Epithelial cells
Fads2	0	1.67185	0.385	0.052	#	Epithelial cells
Sdhaf4	0	0.723425	0.446	0.114	#	Epithelial cells
BC028528	0	-7.8191	0.008	0.34	#	Epithelial cells
Kdr	0	-6.99231	0.047	0.379	#	Epithelial cells
Mlf1	0	0.614767	0.43	0.098	#	Epithelial cells
Col4a1	0	-7.68102	0.012	0.344	#	Epithelial cells
Sox18	0	-8.47389	0.01	0.341	#	Epithelial cells
Usp2	0	1.48854	0.4	0.069	#	Epithelial cells
Clec2d	0	-6.81618	0.015	0.346	#	Epithelial cells
Arhgdib	0	-6.97121	0.015	0.346	#	Epithelial cells
Srek1ip1	0	1.31287	0.408	0.077	#	Epithelial cells
Dynll2	0	0.680546	0.468	0.138	#	Epithelial cells
Fam161a	0	1.75129	0.38	0.05	#	Epithelial cells
Zranb2	0	0.527683	0.484	0.154	#	Epithelial cells
Larp1b	0	1.24172	0.412	0.082	#	Epithelial cells
Rida	0	1.8458	0.38	0.051	#	Epithelial cells
Cd200	0	-7.87487	0.014	0.343	#	Epithelial cells
Clic4	0	-5.4814	0.038	0.366	#	Epithelial cells
Lcp1	0	-7.47588	0.009	0.337	#	Epithelial cells
Pfdn1	0	0.314821	0.516	0.188	#	Epithelial cells
Drap1	0	0.228561	0.538	0.211	#	Epithelial cells
Gramd1b	0	1.85274	0.377	0.05	#	Epithelial cells
Atp11c	0	1.01982	0.419	0.092	#	Epithelial cells
Smpd1	0	0.990662	0.418	0.091	#	Epithelial cells
Cox7a2	0	0.716202	0.809	0.483	#	Epithelial cells
Gpx4	0	0.854712	0.592	0.266	#	Epithelial cells
H2-Aa	0	-7.60328	0.097	0.423	#	Epithelial cells
Sod3	0	1.09141	0.396	0.071	#	Epithelial cells
Erlec1	0	0.588109	0.454	0.129	#	Epithelial cells
Ift57	0	1.62479	0.384	0.059	#	Epithelial cells
Stub1	0	0.336076	0.518	0.193	#	Epithelial cells
Thumpd3	0	1.09337	0.418	0.093	#	Epithelial cells
Gnai2	0	-3.69512	0.494	0.819	#	Epithelial cells
Gm1673	0	2.06354	0.37	0.046	#	Epithelial cells
Ier2	0	-3.76431	0.28	0.604	#	Epithelial cells
Ppp1r1a	0	3.22495	0.35	0.026	#	Epithelial cells
Cpne2	0	1.35886	0.405	0.082	#	Epithelial cells
Sema3b	0	2.72168	0.354	0.031	#	Epithelial cells
Perp	0	1.92786	0.363	0.042	#	Epithelial cells
Ccdc141	0	2.47593	0.352	0.031	#	Epithelial cells
Scg5	0	2.41203	0.355	0.034	#	Epithelial cells
Psd2	0	2.80773	0.356	0.035	#	Epithelial cells
Bloc1s1	0	1.48872	0.432	0.112	#	Epithelial cells
Ift20	0	0.325742	0.492	0.172	#	Epithelial cells
Cnpy2	0	0.460576	0.47	0.15	#	Epithelial cells
Hspb8	0	1.59304	0.379	0.06	#	Epithelial cells
Itprid2	0	0.964389	0.418	0.099	#	Epithelial cells
Ids	0	1.34054	0.398	0.08	#	Epithelial cells
Hk1	0	0.576917	0.45	0.132	#	Epithelial cells
Lsm6	0	0.517886	0.477	0.161	#	Epithelial cells
Lamb1	0	0.539861	0.42	0.105	#	Epithelial cells
Lgals9	0	-7.47801	0.007	0.321	#	Epithelial cells
Rhob	0	-4.7998	0.078	0.392	#	Epithelial cells
Dpy30	0	0.53378	0.448	0.134	#	Epithelial cells
Tekt1	0	2.26174	0.349	0.035	#	Epithelial cells
Huwe1	0	0.45076	0.465	0.152	#	Epithelial cells
Mrps25	0	1.0103	0.401	0.088	#	Epithelial cells
Esrrg	0	2.41908	0.358	0.045	#	Epithelial cells
L3mbtl3	0	1.71875	0.365	0.052	#	Epithelial cells
Anxa2	0	-5.20865	0.062	0.375	#	Epithelial cells
Higd1a	0	0.833367	0.432	0.119	#	Epithelial cells
Golga4	0	0.999403	0.412	0.099	#	Epithelial cells
Naa38	0	0.428275	0.479	0.166	#	Epithelial cells
Pcnx	0	1.29102	0.383	0.071	#	Epithelial cells
Podxl	0	-8.18333	0.009	0.32	#	Epithelial cells
Gcc2	0	0.591901	0.438	0.127	#	Epithelial cells
Sin3b	0	0.283636	0.491	0.18	#	Epithelial cells
Cbr1	0	0.702866	0.416	0.105	#	Epithelial cells
H2-Eb1	0	-7.49505	0.109	0.42	#	Epithelial cells
Capsl	0	2.50282	0.344	0.033	#	Epithelial cells
Ndufa10	0	0.311631	0.487	0.177	#	Epithelial cells
Spag16	0	2.56508	0.347	0.037	#	Epithelial cells
Rbp7	0	-8.54364	0.021	0.331	#	Epithelial cells
Nfix	0	1.31317	0.383	0.073	#	Epithelial cells
H4c8	0	1.56684	0.369	0.059	#	Epithelial cells
Mmut	0	1.12483	0.385	0.075	#	Epithelial cells
Ccdc167	0	1.71445	0.362	0.052	#	Epithelial cells
Ltbp3	0	2.10181	0.354	0.044	#	Epithelial cells
Cdv3	0	0.402684	0.462	0.153	#	Epithelial cells
Esam	0	-8.13892	0.008	0.317	#	Epithelial cells
Mrps33	0	0.85194	0.461	0.153	#	Epithelial cells
Enpp5	0	1.24126	0.381	0.073	#	Epithelial cells
Vldlr	0	2.8312	0.332	0.024	#	Epithelial cells
Cd82	0	0.302418	0.467	0.16	#	Epithelial cells
Tceal8	0	0.520987	0.427	0.12	#	Epithelial cells
Magi2	0	2.29885	0.357	0.05	#	Epithelial cells
Coq7	0	1.65379	0.357	0.05	#	Epithelial cells
Dtx3	0	0.739091	0.415	0.108	#	Epithelial cells
Dynlt3	0	0.398918	0.468	0.162	#	Epithelial cells
Vegfb	0	0.878394	0.392	0.086	#	Epithelial cells
Mccc1	0	2.11881	0.346	0.04	#	Epithelial cells
Oca2	0	2.92048	0.328	0.022	#	Epithelial cells
Crb3	0	3.10785	0.327	0.021	#	Epithelial cells
Gtf2h5	0	0.263205	0.484	0.178	#	Epithelial cells
Stip1	0	0.332473	0.464	0.159	#	Epithelial cells
St3gal5	0	0.755058	0.408	0.103	#	Epithelial cells
Cfap69	0	2.47967	0.335	0.031	#	Epithelial cells
Acadsb	0	0.881132	0.391	0.087	#	Epithelial cells
Eps8l2	0	2.28339	0.339	0.035	#	Epithelial cells
Spef2	0	2.20095	0.343	0.039	#	Epithelial cells
Ptprc	0	-7.30471	0.009	0.313	#	Epithelial cells
Rgcc	0	-6.4157	0.119	0.423	#	Epithelial cells
Igfbp3	0	-8.44122	0.02	0.324	#	Epithelial cells
Abca2	0	2.09435	0.346	0.043	#	Epithelial cells
Ss18l2	0	1.23656	0.368	0.065	#	Epithelial cells
Uqcrh	0	0.70271	0.836	0.533	#	Epithelial cells
Eci1	0	0.488881	0.432	0.13	#	Epithelial cells
Ggh	0	0.393125	0.448	0.147	#	Epithelial cells
1700088E04Rik	0	2.33112	0.332	0.031	#	Epithelial cells
Lyz2	0	-7.75797	0.066	0.367	#	Epithelial cells
Mpc1	0	1.28778	0.433	0.132	#	Epithelial cells
Maob	0	2.03598	0.332	0.032	#	Epithelial cells
Mrpl14	0	0.368118	0.448	0.148	#	Epithelial cells
Pla2g12a	0	1.21168	0.365	0.065	#	Epithelial cells
Serinc2	0	2.84563	0.325	0.025	#	Epithelial cells
Hopx	0	1.43024	0.352	0.052	#	Epithelial cells
Elof1	0	0.34664	0.426	0.126	#	Epithelial cells
Npepps	0	1.05675	0.381	0.081	#	Epithelial cells
Stxbp4	0	1.79	0.343	0.044	#	Epithelial cells
Atp5o.1	0	1.51708	0.452	0.153	#	Epithelial cells
Pigp	0	0.34374	0.442	0.143	#	Epithelial cells
1110065P20Rik	0	1.25267	0.359	0.06	#	Epithelial cells
C1qc	0	-7.97084	0.03	0.328	#	Epithelial cells
C1qtnf12	0	2.38983	0.332	0.034	#	Epithelial cells
Cfl2	0	0.561498	0.405	0.107	#	Epithelial cells
Ahcyl1	0	0.920802	0.382	0.084	#	Epithelial cells
Atp5l	0	1.49495	0.587	0.289	#	Epithelial cells
Mthfd1	0	1.55994	0.35	0.052	#	Epithelial cells
Ndufa4	0	1.18961	0.892	0.595	#	Epithelial cells
Efcab1	0	2.40155	0.328	0.031	#	Epithelial cells
Plcl1	0	1.27169	0.351	0.054	#	Epithelial cells
Hs6st2	0	2.78745	0.319	0.022	#	Epithelial cells
Pcbp3	0	1.43666	0.352	0.055	#	Epithelial cells
Aif1	0	-8.0232	0.008	0.305	#	Epithelial cells
Smim26	0	0.768352	0.387	0.091	#	Epithelial cells
Ptprb	0	-7.7217	0.009	0.305	#	Epithelial cells
Serpinb1b	0	2.67066	0.323	0.027	#	Epithelial cells
Acvrl1	0	-7.66782	0.008	0.304	#	Epithelial cells
Mrpl28	0	0.691222	0.408	0.112	#	Epithelial cells
Pifo	0	1.79884	0.329	0.034	#	Epithelial cells
C1qb	0	-7.8416	0.038	0.333	#	Epithelial cells
Daam1	0	1.25069	0.361	0.066	#	Epithelial cells
Serhl	0	1.49484	0.351	0.056	#	Epithelial cells
Golph3	0	0.743996	0.407	0.112	#	Epithelial cells
Psmb9	0	-7.19041	0.01	0.305	#	Epithelial cells
Sowahc	0	0.570391	0.405	0.111	#	Epithelial cells
Mrpl54	0	0.296798	0.441	0.147	#	Epithelial cells
Dclk1	0	2.62055	0.321	0.027	#	Epithelial cells
C1qa	0	-7.93454	0.024	0.318	#	Epithelial cells
Mitf	0	1.1162	0.368	0.074	#	Epithelial cells
Ifngr1	0	-4.99399	0.062	0.356	#	Epithelial cells
Slfn5	0	-7.94899	0.007	0.301	#	Epithelial cells
Cox8b	0	2.90262	0.328	0.035	#	Epithelial cells
Grn	0	-4.46398	0.092	0.385	#	Epithelial cells
Pcsk2	0	2.93823	0.317	0.024	#	Epithelial cells
Stra6	0	2.89458	0.317	0.024	#	Epithelial cells
Kif1c	0	1.26401	0.369	0.076	#	Epithelial cells
Sil1	0	1.03841	0.368	0.075	#	Epithelial cells
Tcea3	0	2.54223	0.323	0.031	#	Epithelial cells
Dnai4	0	2.21046	0.329	0.037	#	Epithelial cells
Ppp5c	0	0.816412	0.393	0.101	#	Epithelial cells
Sltm	0	0.881406	0.889	0.597	#	Epithelial cells
Chd6	0	0.488805	0.414	0.122	#	Epithelial cells
Arl2	0	0.527566	0.399	0.108	#	Epithelial cells
Mndal	0	-7.67752	0.004	0.295	#	Epithelial cells
A2m	0	2.44928	0.319	0.028	#	Epithelial cells
Cd24a	0	-5.85288	0.068	0.359	#	Epithelial cells
Sdc4	0	0.116273	0.437	0.147	#	Epithelial cells
Gm44511	0	0.766277	0.437	0.147	#	Epithelial cells
Amer2	0	2.98052	0.313	0.023	#	Epithelial cells
Pcca	0	1.34485	0.351	0.061	#	Epithelial cells
Rnase4	0	-7.35237	0.013	0.303	#	Epithelial cells
Cdr1os	0	2.96046	0.318	0.029	#	Epithelial cells
Ooep	0	2.97609	0.31	0.021	#	Epithelial cells
Actn1	0	0.958659	0.376	0.088	#	Epithelial cells
Ttc3	0	0.545568	0.408	0.12	#	Epithelial cells
Cdr2	0	2.30575	0.318	0.031	#	Epithelial cells
Slc6a20a	0	2.82438	0.313	0.026	#	Epithelial cells
Ly86	0	-7.22133	0.014	0.301	#	Epithelial cells
Ddt	0	0.756368	0.375	0.089	#	Epithelial cells
B9d1	0	1.8802	0.327	0.041	#	Epithelial cells
Fads3	0	2.05971	0.323	0.037	#	Epithelial cells
Gngt2	0	-7.65141	0.005	0.291	#	Epithelial cells
Ppp1r9a	0	1.65798	0.335	0.05	#	Epithelial cells
Coro1a	0	-6.86441	0.015	0.3	#	Epithelial cells
Abhd14b	0	0.981826	0.356	0.071	#	Epithelial cells
Slc9a3r2	0	-6.31817	0.039	0.323	#	Epithelial cells
Fnbp1l	0	0.349602	0.417	0.133	#	Epithelial cells
Dgcr6	0	0.852736	0.367	0.083	#	Epithelial cells
Lrp6	0	0.796461	0.371	0.088	#	Epithelial cells
Fgfr2	0	0.617883	0.386	0.104	#	Epithelial cells
Kif1a	0	2.46255	0.312	0.031	#	Epithelial cells
Etl4	0	0.807183	0.394	0.113	#	Epithelial cells
Ndufs3	0	0.6851	0.398	0.117	#	Epithelial cells
Slc12a4	0	1.36689	0.342	0.061	#	Epithelial cells
Cox7c	0	0.974591	0.63	0.349	#	Epithelial cells
Sucla2	0	0.505996	0.408	0.127	#	Epithelial cells
Pdha1	0	0.62684	0.393	0.113	#	Epithelial cells
Hras	0	0.375411	0.392	0.112	#	Epithelial cells
Adgrl4	0	-8.01909	0.007	0.287	#	Epithelial cells
Rsph10b	0	2.5892	0.309	0.029	#	Epithelial cells
Tmem107	0	0.992789	0.325	0.046	#	Epithelial cells
Bmp6	0	0.187412	0.4	0.121	#	Epithelial cells
Enpp2	0	2.99446	0.999	0.72	#	Epithelial cells
Col4a2	0	-6.7858	0.017	0.296	#	Epithelial cells
Bod1	0	1.01041	0.356	0.077	#	Epithelial cells
Tsc22d3	0	-5.23386	0.052	0.33	#	Epithelial cells
Cycs	0	1.12354	0.444	0.166	#	Epithelial cells
Dalrd3	0	1.47931	0.336	0.058	#	Epithelial cells
H2-DMa	0	-5.89807	0.041	0.319	#	Epithelial cells
Rragd	0	2.73812	0.303	0.025	#	Epithelial cells
Cdh5	0	-8.3588	0.006	0.284	#	Epithelial cells
Lztfl1	0	0.953909	0.358	0.08	#	Epithelial cells
Clec14a	0	-8.35883	0.006	0.284	#	Epithelial cells
Isyna1	0	0.520573	0.394	0.117	#	Epithelial cells
Strbp	0	1.11117	0.347	0.07	#	Epithelial cells
Adgrf5	0	-6.55534	0.02	0.297	#	Epithelial cells
Stim2	0	0.557944	0.38	0.104	#	Epithelial cells
Cdc37l1	0	0.627201	0.368	0.092	#	Epithelial cells
Yjefn3	0	1.81126	0.346	0.07	#	Epithelial cells
Ccrl2	0	-7.70433	0.01	0.286	#	Epithelial cells
Nxn	0	0.375822	0.385	0.11	#	Epithelial cells
Hspa1a	0	-4.80207	0.216	0.491	#	Epithelial cells
Dynlt2a2	0	2.29098	0.318	0.043	#	Epithelial cells
Sgms2	0	2.55615	0.301	0.026	#	Epithelial cells
Trappc6a	0	0.483506	0.371	0.097	#	Epithelial cells
Prpf8	0	0.580045	0.394	0.12	#	Epithelial cells
Iqub	0	2.35176	0.302	0.028	#	Epithelial cells
Bola1	0	0.538426	0.364	0.091	#	Epithelial cells
Mrps6	0	2.01982	0.333	0.06	#	Epithelial cells
Gm17018	0	2.34646	0.317	0.044	#	Epithelial cells
Car10	0	2.61639	0.299	0.026	#	Epithelial cells
Cfap44	0	2.40507	0.302	0.029	#	Epithelial cells
Gmnc	0	2.87218	0.299	0.026	#	Epithelial cells
Me1	0	2.33122	0.297	0.025	#	Epithelial cells
Prss23	0	-6.24045	0.054	0.325	#	Epithelial cells
Nqo1	0	1.83841	0.306	0.035	#	Epithelial cells
Cers4	0	0.994193	0.333	0.062	#	Epithelial cells
Klhdc8b	0	2.12272	0.309	0.038	#	Epithelial cells
Srsf1	0	0.519446	0.387	0.116	#	Epithelial cells
Atp7a	0	1.1082	0.338	0.068	#	Epithelial cells
Gm14539	0	1.56223	0.378	0.108	#	Epithelial cells
Gm4045	0	1.14285	0.326	0.056	#	Epithelial cells
Igfbp4	0	-5.50437	0.051	0.321	#	Epithelial cells
Slc16a6	0	0.907414	0.338	0.068	#	Epithelial cells
mt-Nd4l	0	2.199	0.314	0.045	#	Epithelial cells
Cxcl12	0	-7.45242	0.016	0.285	#	Epithelial cells
Hadhb	0	0.417794	0.388	0.12	#	Epithelial cells
Tfdp2	0	1.13307	0.324	0.056	#	Epithelial cells
Larp1	0	0.618812	0.373	0.105	#	Epithelial cells
Vegfa	0	1.03275	0.33	0.062	#	Epithelial cells
Nipsnap2	0	0.929122	0.343	0.076	#	Epithelial cells
Mphosph8	0	0.489658	0.37	0.103	#	Epithelial cells
Whrn	0	2.77294	0.29	0.023	#	Epithelial cells
Epn3	0	2.74284	0.291	0.024	#	Epithelial cells
Amfr	0	0.554237	0.385	0.119	#	Epithelial cells
Mapk9	0	0.781867	0.354	0.088	#	Epithelial cells
Fras1	0	2.79742	0.292	0.026	#	Epithelial cells
Btg2	0	-3.68938	0.268	0.533	#	Epithelial cells
Prkcq	0	1.66705	0.301	0.036	#	Epithelial cells
Paxx	0	1.07562	0.325	0.06	#	Epithelial cells
Pgrmc2	0	0.391525	0.378	0.113	#	Epithelial cells
Polr1a	0	1.79163	0.31	0.045	#	Epithelial cells
Cd14	0	-7.69647	0.011	0.276	#	Epithelial cells
Cox8a	0	1.09491	0.862	0.597	#	Epithelial cells
Cd34	0	-8.39932	0.004	0.267	#	Epithelial cells
Fcgr3	0	-7.94342	0.008	0.271	#	Epithelial cells
Pink1	0	0.442822	0.371	0.108	#	Epithelial cells
Tead1	0	1.75155	0.306	0.044	#	Epithelial cells
Ube2m	0	0.607029	0.365	0.103	#	Epithelial cells
Itfg1	0	0.490489	0.378	0.116	#	Epithelial cells
Fyb	0	-7.35497	0.009	0.271	#	Epithelial cells
Top3b	0	1.17873	0.325	0.063	#	Epithelial cells
Clpp	0	0.596977	0.354	0.092	#	Epithelial cells
Unc93b1	0	-4.90405	0.065	0.327	#	Epithelial cells
Tm4sf1	0	-5.45461	0.136	0.397	#	Epithelial cells
Ccnd1	0	-6.12383	0.016	0.277	#	Epithelial cells
Mif-ps4	0	1.33689	0.352	0.091	#	Epithelial cells
Nav3	0	1.9017	0.294	0.033	#	Epithelial cells
Igf1r	0	0.981363	0.329	0.07	#	Epithelial cells
Miga1	0	1.89734	0.295	0.037	#	Epithelial cells
Pdpn	0	1.769	0.293	0.035	#	Epithelial cells
Dnah6	0	2.13858	0.289	0.031	#	Epithelial cells
Ivns1abp	0	-5.37232	0.053	0.31	#	Epithelial cells
Anxa3	0	-6.57054	0.014	0.271	#	Epithelial cells
Tmem238	0	0.796645	0.326	0.069	#	Epithelial cells
Csf1r	0	-6.97818	0.014	0.271	#	Epithelial cells
Sat1	0	-4.24592	0.159	0.415	#	Epithelial cells
Chpt1	0	0.66019	0.341	0.085	#	Epithelial cells
Rab3ip	0	1.54061	0.299	0.043	#	Epithelial cells
Srebf1	0	1.20506	0.319	0.063	#	Epithelial cells
Ccl3	0	-7.42571	0.032	0.288	#	Epithelial cells
Nudt14	0	0.604297	0.342	0.086	#	Epithelial cells
Pgam1	0	1.40059	0.338	0.082	#	Epithelial cells
Nphp1	0	1.79247	0.296	0.041	#	Epithelial cells
Ak1	0	2.111	0.287	0.032	#	Epithelial cells
Brwd3	0	1.95571	0.294	0.039	#	Epithelial cells
C1galt1c1	0	0.594511	0.342	0.087	#	Epithelial cells
Fmc1	0	0.451201	0.354	0.099	#	Epithelial cells
Tmem204	0	-8.57107	0.004	0.259	#	Epithelial cells
Gm44250	0	2.28164	0.284	0.029	#	Epithelial cells
Cnst	0	1.25039	0.302	0.048	#	Epithelial cells
Pmm1	0	1.20982	0.31	0.056	#	Epithelial cells
2310039H08Rik	0	0.636598	0.336	0.082	#	Epithelial cells
Rgs1	0	-7.39191	0.024	0.277	#	Epithelial cells
Erlin2	0	1.01638	0.319	0.066	#	Epithelial cells
Haghl	0	1.18147	0.309	0.056	#	Epithelial cells
Cd55	0	2.05542	0.281	0.029	#	Epithelial cells
Slc43a3	0	-8.23461	0.007	0.259	#	Epithelial cells
Slc27a1	0	2.14556	0.283	0.031	#	Epithelial cells
Acsl6	0	2.77699	0.273	0.021	#	Epithelial cells
Efcab10	0	2.0359	0.281	0.029	#	Epithelial cells
Pacrg	0	2.17345	0.284	0.032	#	Epithelial cells
Get3	0	0.694451	0.339	0.088	#	Epithelial cells
Ift46	0	1.20288	0.307	0.056	#	Epithelial cells
Fads1	0	0.564741	0.346	0.095	#	Epithelial cells
Tuba4a	0	0.872745	0.318	0.068	#	Epithelial cells
Trp53inp2	0	1.35397	0.303	0.053	#	Epithelial cells
Mapre3	0	1.44393	0.295	0.045	#	Epithelial cells
Pon3	0	0.644227	0.336	0.086	#	Epithelial cells
Lrrc51	0	1.72819	0.281	0.031	#	Epithelial cells
Plekhb2	0	1.23417	0.311	0.062	#	Epithelial cells
Snap91	0	2.69795	0.267	0.019	#	Epithelial cells
Jakmip2	0	3.0262	0.268	0.02	#	Epithelial cells
Fam168a	0	0.661777	0.333	0.085	#	Epithelial cells
Fdx1	0	0.427935	0.332	0.084	#	Epithelial cells
Etfb	0	1.57795	0.344	0.096	#	Epithelial cells
Usp32	0	0.97817	0.31	0.063	#	Epithelial cells
Scamp1	0	0.899648	0.315	0.068	#	Epithelial cells
Nfasc	0	2.78749	0.269	0.023	#	Epithelial cells
Agbl4	0	2.69084	0.277	0.031	#	Epithelial cells
Snrpn	0	2.42322	0.273	0.027	#	Epithelial cells
Aifm1	0	0.965454	0.308	0.062	#	Epithelial cells
Ramp2	0	-5.50394	0.072	0.318	#	Epithelial cells
Cd83	0	-7.04348	0.016	0.262	#	Epithelial cells
Fars2	0	1.06314	0.305	0.059	#	Epithelial cells
Cyth4	0	-7.46046	0.006	0.252	#	Epithelial cells
Kctd12	0	-4.94018	0.04	0.286	#	Epithelial cells
Ece1	0	-7.72584	0.007	0.252	#	Epithelial cells
Wbp1	0	0.60187	0.321	0.076	#	Epithelial cells
Lpgat1	0	1.20035	0.298	0.054	#	Epithelial cells
Iftap	0	1.06453	0.299	0.055	#	Epithelial cells
Alpl	0	-8.03778	0.007	0.251	#	Epithelial cells
Pdgfa	0	1.08944	0.308	0.064	#	Epithelial cells
Scoc	0	0.63948	0.321	0.077	#	Epithelial cells
9130019P16Rik	0	2.66987	0.266	0.023	#	Epithelial cells
Spag6l	0	2.18682	0.27	0.027	#	Epithelial cells
Arpc1b	0	-3.34067	0.268	0.511	#	Epithelial cells
Tgfbr3	0	0.720854	0.312	0.069	#	Epithelial cells
Pdk2	0	1.59921	0.286	0.043	#	Epithelial cells
Ccl4	0	-6.93676	0.13	0.373	#	Epithelial cells
Ahnak	0	-4.51668	0.1	0.342	#	Epithelial cells
Pef1	0	1.01296	0.303	0.061	#	Epithelial cells
Ltbp4	0	-7.11996	0.011	0.253	#	Epithelial cells
Cd68	0	-6.99268	0.01	0.252	#	Epithelial cells
Auh	0	0.667652	0.317	0.075	#	Epithelial cells
Antxr1	0	1.50457	0.284	0.042	#	Epithelial cells
Lpar6	0	-5.20667	0.041	0.283	#	Epithelial cells
Tmem38a	0	2.09921	0.269	0.028	#	Epithelial cells
Cd53	0	-7.83692	0.004	0.245	#	Epithelial cells
Dock7	0	1.06988	0.3	0.059	#	Epithelial cells
2300009A05Rik	0	0.539993	0.313	0.072	#	Epithelial cells
Pld4	0	-6.97014	0.007	0.248	#	Epithelial cells
Fbxo36	0	1.64577	0.276	0.036	#	Epithelial cells
Kcnh1	0	2.73749	0.262	0.022	#	Epithelial cells
Dmxl2	0	1.82147	0.272	0.032	#	Epithelial cells
Ifi203	0	-8.22432	0.003	0.243	#	Epithelial cells
Olfm1	0	1.33218	0.291	0.051	#	Epithelial cells
Abhd8	0	1.11003	0.296	0.056	#	Epithelial cells
Snap47	0	0.971342	0.301	0.061	#	Epithelial cells
Myrip	0	2.45385	0.265	0.026	#	Epithelial cells
Mfrp	0	3.10078	0.254	0.015	#	Epithelial cells
G6pc3	0	1.15726	0.293	0.054	#	Epithelial cells
Isca1	0	0.86179	0.304	0.065	#	Epithelial cells
Gpihbp1	0	-8.22614	0.007	0.246	#	Epithelial cells
Ttll5	0	1.63525	0.279	0.041	#	Epithelial cells
Ivd	0	0.781823	0.31	0.072	#	Epithelial cells
Ms4a7	0	-8.07506	0.006	0.244	#	Epithelial cells
Thap4	0	1.43953	0.278	0.041	#	Epithelial cells
2010204K13Rik	0	2.36576	0.261	0.024	#	Epithelial cells
Ppp2r2c	0	2.95573	0.256	0.019	#	Epithelial cells
Dnase2a	0	0.709614	0.311	0.074	#	Epithelial cells
Rilp	0	1.79588	0.266	0.03	#	Epithelial cells
Icam2	0	-8.40903	0.004	0.24	#	Epithelial cells
Lynx1	0	1.99964	0.263	0.028	#	Epithelial cells
Glo1	0	1.5604	0.295	0.06	#	Epithelial cells
Ubxn11	0	1.57388	0.269	0.035	#	Epithelial cells
Pla2g5	0	2.94129	0.252	0.018	#	Epithelial cells
Wipf3	0	2.80407	0.253	0.019	#	Epithelial cells
Cited2	0	-4.53986	0.101	0.335	#	Epithelial cells
Fat1	0	1.86448	0.266	0.032	#	Epithelial cells
Spi1	0	-7.65991	0.004	0.238	#	Epithelial cells
Arfgef2	0	1.03519	0.293	0.059	#	Epithelial cells
Hspa4l	0	1.04376	0.291	0.057	#	Epithelial cells
Bmp7	0	2.68145	0.252	0.019	#	Epithelial cells
Zfp185	0	2.88473	0.252	0.019	#	Epithelial cells
Irak1bp1	0	1.8363	0.264	0.031	#	Epithelial cells
Jun	0	-3.33699	0.588	0.821	#	Epithelial cells
Alox5ap	0	-7.15015	0.007	0.24	#	Epithelial cells
Dnaja4	0	0.690605	0.301	0.068	#	Epithelial cells
Cd300lg	0	-8.48839	0.004	0.237	#	Epithelial cells
Fbxo33	0	0.845946	0.296	0.063	#	Epithelial cells
Pfn2	0	1.23466	0.276	0.044	#	Epithelial cells
Cx3cr1	0	-6.1622	0.022	0.254	#	Epithelial cells
Flrt2	0	2.14819	0.257	0.025	#	Epithelial cells
Calcoco1	0	1.00597	0.295	0.063	#	Epithelial cells
Cox7a1	0	2.38918	0.253	0.022	#	Epithelial cells
Mycbpap	0	2.56043	0.255	0.024	#	Epithelial cells
Entpd1	0	-7.80012	0.004	0.235	#	Epithelial cells
Sfrp5	0	3.0994	0.248	0.017	#	Epithelial cells
Rtn1	0	1.25827	0.281	0.051	#	Epithelial cells
Erbb4	0	2.77389	0.256	0.026	#	Epithelial cells
Atp11a	0	1.57987	0.268	0.038	#	Epithelial cells
H2-Q4	0	-5.41982	0.028	0.258	#	Epithelial cells
Rfx3	0	1.54891	0.272	0.042	#	Epithelial cells
Nr4a1	0	-4.18429	0.128	0.358	#	Epithelial cells
Pdzd2	0	1.5429	0.272	0.043	#	Epithelial cells
Rpgrip1l	0	1.99462	0.261	0.032	#	Epithelial cells
Slfn2	0	-8.04261	0.003	0.232	#	Epithelial cells
Ets1	0	-6.65311	0.012	0.241	#	Epithelial cells
Frem1	0	2.48342	0.248	0.02	#	Epithelial cells
Cntnap2	0	2.26704	0.249	0.021	#	Epithelial cells
Efs	0	2.19159	0.252	0.024	#	Epithelial cells
Wdr35	0	1.86013	0.259	0.031	#	Epithelial cells
Usp46	0	1.02624	0.282	0.054	#	Epithelial cells
Lgi1	0	3.00927	0.245	0.017	#	Epithelial cells
Sp100	0	-7.47506	0.004	0.231	#	Epithelial cells
Akap17b	0	2.38267	0.252	0.025	#	Epithelial cells
Gimap6	0	-8.12717	0.004	0.231	#	Epithelial cells
Cox6a1	0	0.496835	0.846	0.619	#	Epithelial cells
Csad	0	1.01249	0.286	0.059	#	Epithelial cells
Fgd4	0	0.960496	0.282	0.055	#	Epithelial cells
B4galt6	0	0.984068	0.294	0.067	#	Epithelial cells
Cibar1	0	0.918946	0.28	0.054	#	Epithelial cells
Ift22	0	1.06838	0.274	0.048	#	Epithelial cells
Myo7a	0	1.45411	0.266	0.04	#	Epithelial cells
Npr3	0	1.38272	0.267	0.041	#	Epithelial cells
Kif21a	0	2.39183	0.25	0.024	#	Epithelial cells
Enah	0	0.790844	0.293	0.067	#	Epithelial cells
Acyp1	0	0.635224	0.288	0.062	#	Epithelial cells
Tmem106c	0	0.92201	0.285	0.059	#	Epithelial cells
Nsg1	0	1.35812	0.273	0.048	#	Epithelial cells
Esrra	0	1.10953	0.28	0.055	#	Epithelial cells
Odad1	0	2.06067	0.256	0.031	#	Epithelial cells
Slc20a2	0	1.74416	0.259	0.034	#	Epithelial cells
Kalrn	0	1.484	0.266	0.041	#	Epithelial cells
Dpp7	0	1.14721	0.272	0.048	#	Epithelial cells
Klf4	0	-4.56718	0.079	0.303	#	Epithelial cells
Dpcd	0	1.56637	0.289	0.065	#	Epithelial cells
Grb14	0	2.00284	0.25	0.027	#	Epithelial cells
Plekho1	0	-6.30054	0.009	0.232	#	Epithelial cells
Fhit	0	1.63207	0.256	0.033	#	Epithelial cells
Car4	0	-8.50239	0.005	0.228	#	Epithelial cells
Cd74	0	-7.56202	0.308	0.53	#	Epithelial cells
Ccdc30	0	1.99886	0.247	0.025	#	Epithelial cells
Pcdh7	0	1.936	0.25	0.028	#	Epithelial cells
Metrn	0	2.53449	0.242	0.02	#	Epithelial cells
Efemp2	0	0.810716	0.283	0.061	#	Epithelial cells
Ugdh	0	1.40266	0.265	0.044	#	Epithelial cells
Aldh6a1	0	1.10042	0.269	0.048	#	Epithelial cells
Fn3k	0	2.57375	0.241	0.02	#	Epithelial cells
Arl6	0	1.48166	0.258	0.037	#	Epithelial cells
Myo5b	0	2.94658	0.237	0.016	#	Epithelial cells
Phgdh	0	1.4636	0.256	0.036	#	Epithelial cells
Vwa3a	0	1.74562	0.26	0.04	#	Epithelial cells
Igf2	0	2.87269	0.239	0.019	#	Epithelial cells
Cnn2	0	-6.83488	0.009	0.229	#	Epithelial cells
Arhgap29	0	-4.91731	0.069	0.289	#	Epithelial cells
Nfkbia	0	-3.22242	0.39	0.61	#	Epithelial cells
Acbd4	0	1.12108	0.266	0.047	#	Epithelial cells
Ccdc181	0	1.40654	0.26	0.041	#	Epithelial cells
Gm13889	0	-8.05724	0.006	0.225	#	Epithelial cells
Fam216a	0	1.11553	0.264	0.046	#	Epithelial cells
Btg1	0	-4.09631	0.212	0.43	#	Epithelial cells
Cxcl16	0	-5.34633	0.044	0.261	#	Epithelial cells
Myct1	0	-8.76977	0.003	0.22	#	Epithelial cells
Sntb1	0	1.56579	0.247	0.03	#	Epithelial cells
Emp3	0	-7.31463	0.005	0.221	#	Epithelial cells
Scd1	0	2.33082	0.236	0.021	#	Epithelial cells
Ier3	0	-4.05557	0.203	0.418	#	Epithelial cells
C3ar1	0	-7.84869	0.005	0.219	#	Epithelial cells
Mia	0	2.06003	0.236	0.022	#	Epithelial cells
Cep126	0	1.96444	0.241	0.027	#	Epithelial cells
Bdh1	0	2.18243	0.235	0.021	#	Epithelial cells
Cobll1	0	0.981408	0.26	0.047	#	Epithelial cells
Stard10	0	2.55791	0.236	0.023	#	Epithelial cells
Itga1	0	-5.89187	0.023	0.236	#	Epithelial cells
Slc5a6	0	2.32799	0.233	0.021	#	Epithelial cells
Itpk1	0	1.14185	0.26	0.048	#	Epithelial cells
mt-Nd3	0	2.28738	0.386	0.174	#	Epithelial cells
Slc6a6	0	-6.35063	0.013	0.225	#	Epithelial cells
Gnas	0	0.609994	0.973	0.761	#	Epithelial cells
Fam167b	0	-8.67858	0.003	0.214	#	Epithelial cells
Rac2	0	-7.57814	0.005	0.216	#	Epithelial cells
Macrod1	0	1.23401	0.253	0.042	#	Epithelial cells
Abhd3	0	2.02621	0.231	0.022	#	Epithelial cells
Tek	0	-8.09418	0.004	0.213	#	Epithelial cells
Zfp579	0	1.68735	0.241	0.032	#	Epithelial cells
Nt5dc2	0	1.43227	0.248	0.039	#	Epithelial cells
Ppargc1a	0	2.47379	0.23	0.022	#	Epithelial cells
Mrc1	0	-7.84812	0.006	0.214	#	Epithelial cells
Prdm16os	0	2.99548	0.222	0.014	#	Epithelial cells
Enho	0	1.38384	0.244	0.036	#	Epithelial cells
Apbb1	0	1.42889	0.244	0.036	#	Epithelial cells
Ndufa13	0	1.77813	0.377	0.169	#	Epithelial cells
Abhd14a	0	1.23915	0.25	0.042	#	Epithelial cells
Mcrip2	0	1.66152	0.238	0.03	#	Epithelial cells
Svip	0	2.38202	0.229	0.022	#	Epithelial cells
A830018L16Rik	0	2.69749	0.225	0.019	#	Epithelial cells
1700016K19Rik	0	1.73608	0.23	0.024	#	Epithelial cells
Chid1	0	1.21882	0.242	0.036	#	Epithelial cells
Ces2e	0	-8.17158	0.004	0.21	#	Epithelial cells
Dydc2	0	2.69419	0.223	0.018	#	Epithelial cells
Cd300c2	0	-7.54381	0.005	0.21	#	Epithelial cells
mt-Co2	0	1.96267	0.385	0.181	#	Epithelial cells
Cfap74	0	1.41425	0.244	0.04	#	Epithelial cells
Slit2	0	2.11753	0.229	0.026	#	Epithelial cells
S100a10	0	-5.66126	0.033	0.236	#	Epithelial cells
Gvin-ps7	0	-7.87471	0.002	0.205	#	Epithelial cells
Tmem254a	0	1.77243	0.237	0.034	#	Epithelial cells
Cfh	0	-6.03559	0.025	0.227	#	Epithelial cells
1190005I06Rik	0	2.69537	0.218	0.016	#	Epithelial cells
Ms4a6c	0	-8.29207	0.003	0.205	#	Epithelial cells
Cdc14b	0	2.14098	0.221	0.02	#	Epithelial cells
Deptor	0	1.70095	0.233	0.032	#	Epithelial cells
S1pr1	0	-8.69386	0.003	0.204	#	Epithelial cells
Adam15	0	-4.79768	0.038	0.239	#	Epithelial cells
Dlc1	0	-6.23081	0.011	0.212	#	Epithelial cells
Mpeg1	0	-7.58695	0.005	0.206	#	Epithelial cells
Thrsp	0	-8.96359	0.003	0.203	#	Epithelial cells
Tom1l1	0	2.04533	0.224	0.024	#	Epithelial cells
Clic1	0	-3.03849	0.308	0.508	#	Epithelial cells
Tgfb1	0	-6.40782	0.009	0.209	#	Epithelial cells
Tcf4	0	-3.1326	0.225	0.425	#	Epithelial cells
Cav1	0	-7.91828	0.004	0.203	#	Epithelial cells
Gprc5b	0	1.57304	0.231	0.032	#	Epithelial cells
Ramp3	0	-8.20792	0.003	0.202	#	Epithelial cells
Gm4013	0	1.83907	0.225	0.026	#	Epithelial cells
Kank1	0	1.7281	0.228	0.029	#	Epithelial cells
Tgfbi	0	-6.97266	0.007	0.206	#	Epithelial cells
Lrrc23	0	2.06498	0.224	0.026	#	Epithelial cells
Fcrls	0	-7.94157	0.007	0.205	#	Epithelial cells
Gnai1	0	2.06006	0.218	0.021	#	Epithelial cells
Ecscr	0	-8.21146	0.004	0.201	#	Epithelial cells
Pf4	0	-7.71858	0.009	0.206	#	Epithelial cells
Rnf152	0	1.55891	0.224	0.028	#	Epithelial cells
Slc24a5	0	3.0984	0.211	0.015	#	Epithelial cells
Pcbp4	0	1.83519	0.224	0.028	#	Epithelial cells
Mir142hg	0	-7.77018	0.004	0.2	#	Epithelial cells
Clic3	0	2.96587	0.21	0.014	#	Epithelial cells
Cfap65	0	2.5274	0.213	0.018	#	Epithelial cells
Wasf2	0	-3.15036	0.188	0.383	#	Epithelial cells
Fsd1l	0	1.77306	0.222	0.027	#	Epithelial cells
Samd9l	0	-5.09196	0.027	0.222	#	Epithelial cells
Tjp3	0	2.58659	0.215	0.02	#	Epithelial cells
Hoatz	0	2.38087	0.214	0.019	#	Epithelial cells
Ifi27l2a	0	-4.31295	0.139	0.334	#	Epithelial cells
Ifi207	0	-7.67849	0.004	0.198	#	Epithelial cells
Cp	0	-7.27565	0.007	0.201	#	Epithelial cells
Tbc1d2	0	2.77056	0.21	0.016	#	Epithelial cells
Cldn3	0	2.72214	0.209	0.015	#	Epithelial cells
Ier5	0	-3.24042	0.241	0.434	#	Epithelial cells
Gng11	0	-4.37702	0.1	0.293	#	Epithelial cells
Ptpn18	0	-3.92414	0.085	0.277	#	Epithelial cells
Isg15	0	-6.81541	0.008	0.2	#	Epithelial cells
Nat8f1	0	1.7433	0.216	0.024	#	Epithelial cells
Saxo2	0	2.37761	0.211	0.019	#	Epithelial cells
Map7	0	2.23959	0.213	0.021	#	Epithelial cells
Arhgap42	0	1.90095	0.217	0.025	#	Epithelial cells
Ighm	0	-7.48274	0.004	0.196	#	Epithelial cells
Ppp1r18	0	-7.54784	0.004	0.196	#	Epithelial cells
Tpm3	0	-3.05353	0.215	0.406	#	Epithelial cells
Fap	0	2.16444	0.211	0.02	#	Epithelial cells
Ptprf	0	1.75119	0.215	0.024	#	Epithelial cells
Slco2b1	0	-7.70229	0.003	0.194	#	Epithelial cells
Nek5	0	2.67667	0.208	0.017	#	Epithelial cells
Esm1	0	-8.75624	0.005	0.196	#	Epithelial cells
Glis3	0	2.36151	0.214	0.023	#	Epithelial cells
Fbxo44	0	2.47803	0.208	0.018	#	Epithelial cells
Shank2	0	2.275	0.215	0.025	#	Epithelial cells
Rgs10	0	-4.58977	0.067	0.257	#	Epithelial cells
Tcim	0	-5.88499	0.022	0.212	#	Epithelial cells
Diaph3	0	2.07174	0.212	0.022	#	Epithelial cells
Cybb	0	-6.99246	0.007	0.195	#	Epithelial cells
Dusp18	0	2.26804	0.21	0.022	#	Epithelial cells
Arhgap31	0	-6.9885	0.005	0.193	#	Epithelial cells
Hcls1	0	-7.57331	0.003	0.191	#	Epithelial cells
Ms4a6b	0	-7.70056	0.003	0.191	#	Epithelial cells
Egr1	0	-3.41079	0.392	0.58	#	Epithelial cells
Lrrfip1	0	-3.81801	0.058	0.245	#	Epithelial cells
Cebpb	0	-3.88497	0.173	0.36	#	Epithelial cells
4932438H23Rik	0	2.12739	0.207	0.02	#	Epithelial cells
Mmrn2	0	-8.19569	0.003	0.189	#	Epithelial cells
Sema7a	0	-7.3766	0.008	0.194	#	Epithelial cells
Cyyr1	0	-6.05066	0.023	0.209	#	Epithelial cells
Lyn	0	-5.41751	0.018	0.203	#	Epithelial cells
H3f3b	0	-2.97398	0.64	0.825	#	Epithelial cells
A330048O09Rik	0	2.58213	0.201	0.017	#	Epithelial cells
Ldb2	0	-7.38065	0.005	0.188	#	Epithelial cells
Fcgr2b	0	-7.79051	0.004	0.186	#	Epithelial cells
Nostrin	0	-8.20522	0.003	0.185	#	Epithelial cells
Trem2	0	-7.10916	0.004	0.186	#	Epithelial cells
Reep2	0	2.63733	0.197	0.015	#	Epithelial cells
Bex2	0	2.4882	0.195	0.015	#	Epithelial cells
Mgll	0	-4.36477	0.131	0.311	#	Epithelial cells
Stab1	0	-7.00561	0.006	0.186	#	Epithelial cells
Arrb2	0	-4.94862	0.032	0.212	#	Epithelial cells
4930447N08Rik	0	3.41215	0.19	0.011	#	Epithelial cells
Smagp	0	-4.82266	0.041	0.22	#	Epithelial cells
Adgre1	0	-7.28642	0.005	0.184	#	Epithelial cells
Tnfsf10	0	-8.63264	0.002	0.18	#	Epithelial cells
Col13a1	0	-7.96947	0.003	0.181	#	Epithelial cells
Cxcl2	0	-7.5124	0.023	0.2	#	Epithelial cells
Thbd	0	-7.57489	0.004	0.181	#	Epithelial cells
Kcnh2	0	3.15324	0.19	0.013	#	Epithelial cells
Vsir	0	-6.65075	0.006	0.183	#	Epithelial cells
Hexb	0	-4.37057	0.187	0.364	#	Epithelial cells
Hspa1b	0	-3.16841	0.178	0.355	#	Epithelial cells
Tnf	0	-6.76626	0.006	0.183	#	Epithelial cells
Ptgs1	0	-6.0722	0.017	0.193	#	Epithelial cells
Zeb2	0	-6.41878	0.007	0.183	#	Epithelial cells
Tie1	0	-7.70942	0.004	0.18	#	Epithelial cells
Cebpd	0	-6.59296	0.011	0.187	#	Epithelial cells
Pip4k2a	0	-5.10082	0.021	0.196	#	Epithelial cells
Pmp22	0	-6.79831	0.007	0.182	#	Epithelial cells
Cd47	0	-3.08	0.252	0.426	#	Epithelial cells
Fcgr1	0	-8.32902	0.002	0.175	#	Epithelial cells
Jak1	0	-3.04652	0.183	0.356	#	Epithelial cells
Selplg	0	-7.56853	0.004	0.177	#	Epithelial cells
Dusp1	0	-2.79745	0.456	0.629	#	Epithelial cells
Calcrl	0	-7.47219	0.004	0.176	#	Epithelial cells
Phlda1	0	-6.25891	0.011	0.182	#	Epithelial cells
Ccl12	0	-7.64459	0.014	0.185	#	Epithelial cells
Gpr65	0	-8.1628	0.003	0.174	#	Epithelial cells
Dock8	0	-6.19378	0.008	0.179	#	Epithelial cells
Cd93	0	-7.16911	0.003	0.173	#	Epithelial cells
Mef2a	0	-3.14008	0.134	0.304	#	Epithelial cells
Plek	0	-5.56267	0.019	0.188	#	Epithelial cells
Inpp5d	0	-6.77671	0.005	0.174	#	Epithelial cells
Rras	0	-4.60756	0.049	0.218	#	Epithelial cells
Clic5	0	-7.87368	0.003	0.171	#	Epithelial cells
Rhog	0	-3.8776	0.069	0.237	#	Epithelial cells
Fermt3	0	-6.65383	0.005	0.173	#	Epithelial cells
Cavin3	0	-4.47814	0.074	0.241	#	Epithelial cells
Lst1	0	-6.94026	0.007	0.173	#	Epithelial cells
Samhd1	0	-4.94592	0.025	0.19	#	Epithelial cells
Rbpms	0	-6.92008	0.004	0.169	#	Epithelial cells
Fli1	0	-6.52897	0.006	0.171	#	Epithelial cells
Ctsh	0	-4.04157	0.093	0.258	#	Epithelial cells
Tpm4	0	-3.31397	0.191	0.356	#	Epithelial cells
Plscr2	0	-4.57461	0.138	0.303	#	Epithelial cells
Olfml3	0	-7.09218	0.006	0.17	#	Epithelial cells
Efna1	0	-7.59446	0.006	0.17	#	Epithelial cells
Cttnbp2nl	0	-4.33893	0.044	0.208	#	Epithelial cells
Psmb10	0	-3.63389	0.096	0.259	#	Epithelial cells
Cd48	0	-7.34436	0.003	0.165	#	Epithelial cells
Tmod3	0	-4.04465	0.058	0.22	#	Epithelial cells
Rasgrp3	0	-7.52614	0.002	0.164	#	Epithelial cells
Lmo2	0	-4.19716	0.06	0.221	#	Epithelial cells
Mfap2	0	-6.97817	0.008	0.169	#	Epithelial cells
Fgl2	0	-7.32114	0.005	0.166	#	Epithelial cells
Cmtm3	0	-7.54138	0.004	0.165	#	Epithelial cells
Col15a1	0	-8.35362	0.002	0.162	#	Epithelial cells
Epb41l2	0	-6.53643	0.005	0.165	#	Epithelial cells
Ndrg1	0	-6.96156	0.005	0.165	#	Epithelial cells
Rps4x	0	-2.57756	0.571	0.73	#	Epithelial cells
Sh3bgrl3	0	-3.00567	0.371	0.53	#	Epithelial cells
Nrros	0	-6.72815	0.006	0.165	#	Epithelial cells
Klf7	0	-6.11429	0.01	0.168	#	Epithelial cells
Gpr183	0	-7.09609	0.005	0.163	#	Epithelial cells
Sh3glb1	0	-2.74292	0.268	0.426	#	Epithelial cells
Plpp1	0	-5.04973	0.249	0.407	#	Epithelial cells
Stk17b	0	-5.34132	0.026	0.183	#	Epithelial cells
Tmem140	0	-7.5946	0.003	0.16	#	Epithelial cells
Lilra5	0	-7.91952	0.002	0.159	#	Epithelial cells
Cav2	0	-4.84798	0.032	0.188	#	Epithelial cells
AU020206	0	-5.42678	0.013	0.169	#	Epithelial cells
Plscr1	0	-5.51257	0.031	0.187	#	Epithelial cells
Gimap4	0	-8.30634	0.002	0.157	#	Epithelial cells
Lair1	0	-7.47038	0.004	0.159	#	Epithelial cells
Cmip	0	-6.8599	0.004	0.159	#	Epithelial cells
Abi3	0	-7.31622	0.003	0.158	#	Epithelial cells
H2-DMb1	0	-4.41675	0.07	0.225	#	Epithelial cells
Crim1	0	-4.11168	0.057	0.212	#	Epithelial cells
Fez2	0	-3.91815	0.087	0.242	#	Epithelial cells
Gm15427	0	-2.55542	0.408	0.562	#	Epithelial cells
Apbb1ip	0	-7.74477	0.002	0.156	#	Epithelial cells
Cd72	0	-6.84361	0.007	0.161	#	Epithelial cells
Tmcc3	0	-5.89435	0.007	0.161	#	Epithelial cells
Robo4	0	-8.97107	0.002	0.156	#	Epithelial cells
Rtp4	0	-4.90367	0.031	0.185	#	Epithelial cells
Socs3	0	-4.47955	0.085	0.239	#	Epithelial cells
Rap1b	0	-2.87002	0.235	0.388	#	Epithelial cells
C130074G19Rik	0	-7.42525	0.004	0.157	#	Epithelial cells
Btnl9	0	-8.3175	0.003	0.156	#	Epithelial cells
Gpx1	0	-2.85717	0.472	0.624	#	Epithelial cells
Vat1	0	-4.55717	0.048	0.2	#	Epithelial cells
Elmo1	0	-6.38631	0.005	0.157	#	Epithelial cells
Car8	0	-6.33178	0.013	0.163	#	Epithelial cells
Tnfaip3	0	-6.6001	0.011	0.161	#	Epithelial cells
Ifit2	0	-7.11638	0.009	0.159	#	Epithelial cells
Itm2a	0	-4.5502	0.111	0.26	#	Epithelial cells
Arpc3	0	-2.60474	0.405	0.554	#	Epithelial cells
Hpgd	0	-4.59878	0.046	0.195	#	Epithelial cells
Marcksl1	0	-4.71956	0.039	0.188	#	Epithelial cells
Cd86	0	-6.78655	0.005	0.154	#	Epithelial cells
Scarb1	0	-4.70496	0.044	0.192	#	Epithelial cells
Limd2	0	-4.42756	0.044	0.191	#	Epithelial cells
Elk3	0	-3.55295	0.09	0.237	#	Epithelial cells
Ptpn6	0	-4.87522	0.024	0.169	#	Epithelial cells
Ppp1r15a	0	-3.05672	0.408	0.552	#	Epithelial cells
9930111J21Rik2	0	-5.08089	0.022	0.166	#	Epithelial cells
Clec12a	0	-7.65209	0.002	0.146	#	Epithelial cells
Gm12918	0	-2.32592	0.305	0.448	#	Epithelial cells
Lims2	0	-6.55196	0.007	0.15	#	Epithelial cells
Plcb1	0	-5.91259	0.018	0.16	#	Epithelial cells
Rasip1	0	-7.96389	0.002	0.144	#	Epithelial cells
P2ry6	0	-7.16854	0.003	0.145	#	Epithelial cells
Meox1	0	-8.8181	0.002	0.144	#	Epithelial cells
Irf1	0	-3.95601	0.062	0.204	#	Epithelial cells
Cxcl10	0	-5.68605	0.021	0.162	#	Epithelial cells
Arhgap15	0	-5.99389	0.007	0.148	#	Epithelial cells
Gatm	0	-7.2607	0.002	0.143	#	Epithelial cells
Hpgds	0	-7.17664	0.003	0.144	#	Epithelial cells
Gmfg	0	-6.39967	0.007	0.148	#	Epithelial cells
Dusp6	0	-4.16764	0.063	0.204	#	Epithelial cells
Iigp1	0	-6.15374	0.005	0.146	#	Epithelial cells
Abcg2	0	-4.49605	0.053	0.193	#	Epithelial cells
Irf8	0	-4.76032	0.03	0.17	#	Epithelial cells
Arhgap45	0	-7.17846	0.003	0.143	#	Epithelial cells
Trim47	0	-6.69407	0.007	0.147	#	Epithelial cells
Hip1	0	-4.34017	0.029	0.168	#	Epithelial cells
Tm6sf1	0	-6.82172	0.004	0.143	#	Epithelial cells
Hlx	0	-7.81628	0.002	0.14	#	Epithelial cells
Tmem176a	0	-3.02783	0.285	0.422	#	Epithelial cells
Gja1	0	-6.97407	0.005	0.142	#	Epithelial cells
Wfdc1	0	-7.20799	0.007	0.144	#	Epithelial cells
Adgrg1	0	-5.60129	0.014	0.151	#	Epithelial cells
Ptbp3	0	-3.7967	0.054	0.19	#	Epithelial cells
Lpl	0	-7.13405	0.005	0.141	#	Epithelial cells
Jam3	0	-4.71897	0.042	0.177	#	Epithelial cells
Slamf9	0	-7.13346	0.005	0.139	#	Epithelial cells
Foxp1	0	-3.47608	0.058	0.192	#	Epithelial cells
Kitl	0	-7.27904	0.003	0.137	#	Epithelial cells
H2-Q7	0	-7.87293	0.003	0.137	#	Epithelial cells
Lifr	0	-6.21927	0.008	0.142	#	Epithelial cells
Dock10	0	-4.66639	0.022	0.154	#	Epithelial cells
Pde4b	0	-4.55067	0.026	0.158	#	Epithelial cells
Lpcat1	0	-5.08747	0.022	0.154	#	Epithelial cells
Fos	0	-2.93967	0.51	0.642	#	Epithelial cells
Cox4i1	0	0.687422	0.946	0.815	#	Epithelial cells
Ccl2	0	-7.13353	0.008	0.139	#	Epithelial cells
Tnfaip2	0	-7.82147	0.002	0.133	#	Epithelial cells
Basp1	0	-4.62229	0.024	0.155	#	Epithelial cells
Vwa1	0	-5.57287	0.017	0.147	#	Epithelial cells
Litaf	0	-4.54701	0.026	0.156	#	Epithelial cells
Akap12	0	-6.55033	0.006	0.135	#	Epithelial cells
Evl	0	-4.69169	0.022	0.15	#	Epithelial cells
Tgm2	0	-7.09156	0.004	0.131	#	Epithelial cells
Sdc3	0	-7.33733	0.002	0.129	#	Epithelial cells
Lsp1	0	-6.68989	0.006	0.133	#	Epithelial cells
Ushbp1	0	-7.53719	0.003	0.13	#	Epithelial cells
Ebf1	0	-6.66026	0.004	0.131	#	Epithelial cells
Ifngr2	0	-4.25356	0.037	0.164	#	Epithelial cells
Ets2	0	-4.22935	0.041	0.168	#	Epithelial cells
Epsti1	0	-6.70431	0.003	0.129	#	Epithelial cells
Pim1	0	-4.77466	0.037	0.163	#	Epithelial cells
Xdh	0	-7.66232	0.002	0.127	#	Epithelial cells
H2-M3	0	-5.49635	0.013	0.137	#	Epithelial cells
Cd38	0	-7.95906	0.001	0.125	#	Epithelial cells
Mgp	0	-6.85451	0.026	0.15	#	Epithelial cells
Ehd2	0	-5.49308	0.013	0.136	#	Epithelial cells
Tmem119	0	-7.60635	0.002	0.125	#	Epithelial cells
Tnfaip8l2	0	-7.82077	0.002	0.124	#	Epithelial cells
Ceacam1	0	-4.73416	0.031	0.153	#	Epithelial cells
Pros1	0	-6.58281	0.006	0.128	#	Epithelial cells
ENSMUSG00000121092	0	-4.63659	0.028	0.149	#	Epithelial cells
Gbp7	0	-5.11094	0.017	0.137	#	Epithelial cells
Jam2	0	-5.34157	0.019	0.139	#	Epithelial cells
Ptpre	0	-7.47601	0.002	0.122	#	Epithelial cells
Plat	0	-6.35661	0.007	0.126	#	Epithelial cells
Arpc2	0	-2.40055	0.444	0.561	#	Epithelial cells
Acsl5	0	-5.46702	0.012	0.129	#	Epithelial cells
Stard8	0	-5.80608	0.008	0.125	#	Epithelial cells
Rps23-ps1	0	-2.09906	0.39	0.507	#	Epithelial cells
Rasgef1b	0	-5.48167	0.008	0.125	#	Epithelial cells
Rhoa	0	-2.40156	0.403	0.52	#	Epithelial cells
Susd3	0	-6.63706	0.005	0.122	#	Epithelial cells
Kank3	0	-6.48346	0.006	0.123	#	Epithelial cells
Scn1b	0	-6.99353	0.005	0.121	#	Epithelial cells
Tbxa2r	0	-7.39093	0.002	0.118	#	Epithelial cells
Clec1a	0	-8.80674	0.001	0.116	#	Epithelial cells
Rftn1	0	-6.54521	0.005	0.12	#	Epithelial cells
Il2rg	0	-7.66643	0.002	0.116	#	Epithelial cells
Exoc3l2	0	-7.51269	0.003	0.117	#	Epithelial cells
Ccr5	0	-5.81477	0.011	0.125	#	Epithelial cells
Bin2	0	-7.65676	0.002	0.116	#	Epithelial cells
Axl	0	-4.14723	0.032	0.146	#	Epithelial cells
Runx1	0	-6.00347	0.006	0.12	#	Epithelial cells
Gm9843	0	-2.35946	0.523	0.637	#	Epithelial cells
Rab3il1	0	-4.84802	0.017	0.13	#	Epithelial cells
Egfl7	0	-6.27041	0.029	0.142	#	Epithelial cells
Mfng	0	-7.8749	0.001	0.113	#	Epithelial cells
Ripply3	0	-8.41391	0.001	0.112	#	Epithelial cells
Pik3ap1	0	-5.6017	0.01	0.121	#	Epithelial cells
Tgtp2	0	-6.60428	0.008	0.119	#	Epithelial cells
Neurl3	0	-7.11093	0.003	0.113	#	Epithelial cells
H2-Q6	0	-7.8317	0.003	0.113	#	Epithelial cells
Lyl1	0	-6.61896	0.003	0.112	#	Epithelial cells
Rps5	0	-2.3177	0.661	0.77	#	Epithelial cells
St8sia4	0	-7.39282	0.002	0.11	#	Epithelial cells
Gpr34	0	-7.55717	0.002	0.11	#	Epithelial cells
Il10ra	0	-6.54212	0.003	0.111	#	Epithelial cells
Actg1	0	-2.45159	0.453	0.56	#	Epithelial cells
Gch1	0	-7.54142	0.002	0.109	#	Epithelial cells
Arhgef15	0	-7.5283	0.001	0.108	#	Epithelial cells
Tagap	0	-7.276	0.003	0.11	#	Epithelial cells
Tspan12	0	-7.8221	0.002	0.108	#	Epithelial cells
Irf5	0	-6.4093	0.005	0.111	#	Epithelial cells
Phf11b	0	-7.3739	0.002	0.108	#	Epithelial cells
Arap3	0	-7.45493	0.002	0.108	#	Epithelial cells
Wipf1	0	-6.45896	0.004	0.109	#	Epithelial cells
Lmcd1	0	-6.77853	0.005	0.11	#	Epithelial cells
mt-Nd2	0	2.13491	0.997	0.892	#	Epithelial cells
Actb	0	-2.88404	0.824	0.928	#	Epithelial cells
Ifi204	0	-7.3013	0.002	0.106	#	Epithelial cells
Ehbp1l1	0	-6.17013	0.005	0.109	#	Epithelial cells
Fmo1	0	-5.96184	0.009	0.112	#	Epithelial cells
Irx3	0	-5.47505	0.016	0.119	#	Epithelial cells
Lcp2	0	-7.0411	0.002	0.105	#	Epithelial cells
Klhl6	0	-8.10798	0.001	0.104	#	Epithelial cells
Tamalin	0	-5.03272	0.012	0.114	#	Epithelial cells
Itgb2	0	-6.99811	0.003	0.105	#	Epithelial cells
Ifit3	0	-6.40954	0.005	0.107	#	Epithelial cells
Fmnl3	0	-4.82724	0.011	0.112	#	Epithelial cells
Sp110	0	-7.48941	0.002	0.103	#	Epithelial cells
Hck	0	-7.24738	0.002	0.103	#	Epithelial cells
Cbfa2t3	0	-6.32862	0.004	0.105	#	Epithelial cells
Lrrc25	0	-7.51759	0.002	0.103	#	Epithelial cells
Phf11d	0	-6.44881	0.003	0.104	#	Epithelial cells
Fgd2	0	-5.67798	0.007	0.108	#	Epithelial cells
Apobec3	0	-4.44165	0.017	0.117	#	Epithelial cells
Sipa1	0	-4.59024	0.016	0.116	#	Epithelial cells
Itih5	0	-5.45301	0.02	0.12	#	Epithelial cells
Dusp2	0	-7.16052	0.004	0.104	#	Epithelial cells
Tnfrsf1b	0	-7.46829	0.002	0.102	#	Epithelial cells
Ramp1	0	-7.43793	0.002	0.101	#	Epithelial cells
Ggta1	0	-7.47203	0.001	0.1	#	Epithelial cells
Clec4a2	0	-8.42111	0.001	0.1	#	Epithelial cells
Rps4l	0	-5.28425	0.012	0.111	#	Epithelial cells
Ms4a6d	0	-7.85924	0.001	0.1	#	Epithelial cells
Fgd5	0	-7.0482	0.003	0.102	#	Epithelial cells
Snx20	0	-7.01716	0.002	0.1	#	Epithelial cells
Nid1	0	-7.46941	0.002	0.1	#	Epithelial cells
Osmr	0	-7.10859	0.002	0.1	#	Epithelial cells
Gsdmd	0	-7.76006	0.001	0.099	#	Epithelial cells
Piezo2	0	-6.0827	0.003	0.101	#	Epithelial cells
Pmaip1	0	-6.59989	0.004	0.102	#	Epithelial cells
Cd84	0	-6.9702	0.002	0.099	#	Epithelial cells
Ier5l	0	-5.82849	0.009	0.106	#	Epithelial cells
Cd37	0	-7.18493	0.002	0.099	#	Epithelial cells
Sh3bp5	0	-5.1165	0.012	0.109	#	Epithelial cells
Ctla2a	0	-8.35039	0.002	0.099	#	Epithelial cells
Slc11a1	0	-7.40018	0.002	0.098	#	Epithelial cells
Prex1	0	-4.68746	0.012	0.107	#	Epithelial cells
Ifi44	0	-6.19002	0.004	0.099	#	Epithelial cells
Ptprr	0	-8.19044	0.002	0.097	#	Epithelial cells
Plau	0	-7.07604	0.002	0.097	#	Epithelial cells
Slc15a3	0	-5.31931	0.008	0.103	#	Epithelial cells
Pfn1	0	-2.47256	0.536	0.631	#	Epithelial cells
Nav1	0	-4.51541	0.015	0.109	#	Epithelial cells
Plekho2	0	-4.53567	0.016	0.109	#	Epithelial cells
Casp1	0	-7.51479	0.001	0.094	#	Epithelial cells
Tmem106a	0	-5.4038	0.009	0.102	#	Epithelial cells
Rsad2	0	-5.82129	0.008	0.101	#	Epithelial cells
Ncf4	0	-7.49972	0.001	0.094	#	Epithelial cells
Erg	0	-7.60048	0.002	0.095	#	Epithelial cells
Ppic	0	-7.06069	0.002	0.095	#	Epithelial cells
Slamf7	0	-6.82221	0.002	0.094	#	Epithelial cells
C5ar1	0	-6.94597	0.002	0.094	#	Epithelial cells
Rin3	0	-6.08605	0.004	0.096	#	Epithelial cells
Afap1l1	0	-7.57773	0.001	0.093	#	Epithelial cells
Rab7b	0	-5.77523	0.007	0.098	#	Epithelial cells
Dock2	0	-6.11911	0.003	0.094	#	Epithelial cells
Sla	0	-7.70905	0.001	0.092	#	Epithelial cells
Parp14	0	-5.963	0.005	0.096	#	Epithelial cells
Myo1f	0	-6.28616	0.003	0.094	#	Epithelial cells
Was	0	-8.13926	0.001	0.091	#	Epithelial cells
Lat2	0	-6.16559	0.004	0.094	#	Epithelial cells
Clec4a3	0	-8.12438	0.001	0.091	#	Epithelial cells
Sting1	0	-6.84503	0.003	0.093	#	Epithelial cells
Gm14303	0	-2.05962	0.527	0.617	#	Epithelial cells
Dok4	0	-5.52741	0.009	0.098	#	Epithelial cells
Cd33	0	-7.84336	0.001	0.09	#	Epithelial cells
Fam174b	0	-7.35815	0.002	0.091	#	Epithelial cells
Pde8a	0	-6.41729	0.003	0.092	#	Epithelial cells
Tspan18	0	-5.18562	0.009	0.097	#	Epithelial cells
Zeb2os	0	-8.01407	0.001	0.089	#	Epithelial cells
Gbp2	0	-7.06344	0.001	0.089	#	Epithelial cells
Stc1	0	-6.3156	0.007	0.095	#	Epithelial cells
Milr1	0	-7.59145	0.001	0.089	#	Epithelial cells
Emp1	0	-7.30133	0.002	0.089	#	Epithelial cells
Arhgap25	0	-6.13622	0.005	0.092	#	Epithelial cells
Il4ra	0	-5.93461	0.005	0.092	#	Epithelial cells
Ifit1	0	-6.06561	0.008	0.095	#	Epithelial cells
Rpl34	0	-1.70931	0.628	0.715	#	Epithelial cells
Il1b	0	-6.7971	0.004	0.09	#	Epithelial cells
Ptger4	0	-6.19049	0.004	0.09	#	Epithelial cells
1700025G04Rik	0	-6.69122	0.003	0.088	#	Epithelial cells
Smtn	0	-6.75562	0.003	0.088	#	Epithelial cells
Fcgr4	0	-7.17367	0.001	0.085	#	Epithelial cells
Ifi209	0	-7.92731	0.001	0.085	#	Epithelial cells
Ncf2	0	-6.71922	0.002	0.086	#	Epithelial cells
P2ry12	0	-7.29116	0.002	0.086	#	Epithelial cells
Marchf1	0	-6.39009	0.002	0.086	#	Epithelial cells
Adap2	0	-7.01167	0.002	0.086	#	Epithelial cells
Ccl6	0	-6.12712	0.005	0.089	#	Epithelial cells
Lpxn	0	-5.32407	0.007	0.091	#	Epithelial cells
Ifi211	0	-8.09543	0.001	0.084	#	Epithelial cells
Ntf3	0	-7.60974	0.001	0.084	#	Epithelial cells
Gmfg-ps	0	-7.2781	0.001	0.084	#	Epithelial cells
P2rx4	0	-6.45648	0.003	0.086	#	Epithelial cells
Cbr2	0	-7.44943	0.003	0.086	#	Epithelial cells
Itm2b	0	-2.99677	0.836	0.918	#	Epithelial cells
Arhgap30	0	-6.79986	0.002	0.084	#	Epithelial cells
Bcl2a1d	0	-8.31078	0.001	0.083	#	Epithelial cells
Rcsd1	0	-5.84843	0.005	0.087	#	Epithelial cells
Oasl2	0	-6.09038	0.007	0.089	#	Epithelial cells
Ncf1	0	-7.27001	0.001	0.082	#	Epithelial cells
Igsf6	0	-7.90359	0.001	0.082	#	Epithelial cells
Prdm1	0	-8.37568	0.001	0.082	#	Epithelial cells
ENSMUSG00000120357	0	-5.03793	0.009	0.09	#	Epithelial cells
Hk2	0	-5.64167	0.008	0.089	#	Epithelial cells
Rassf4	0	-5.26138	0.006	0.087	#	Epithelial cells
Rps15	0	-0.92283	0.847	0.766	#	Epithelial cells
Clec7a	0	-7.41788	0.002	0.082	#	Epithelial cells
Tbxas1	0	-6.06284	0.003	0.083	#	Epithelial cells
Rinl	0	-6.32726	0.004	0.084	#	Epithelial cells
Sema6a	0	-6.26831	0.005	0.085	#	Epithelial cells
Chst2	0	-5.74872	0.006	0.086	#	Epithelial cells
Ifi213	0	-7.44229	0.001	0.08	#	Epithelial cells
Ap1s1	0	-6.37354	0.002	0.081	#	Epithelial cells
Gpr4	0	-6.48892	0.003	0.082	#	Epithelial cells
Siglech	0	-7.28252	0.001	0.08	#	Epithelial cells
Gm12002	0	-6.63782	0.004	0.083	#	Epithelial cells
Rplp0	0	-2.07894	0.682	0.761	#	Epithelial cells
Sp140	0	-7.28292	0.001	0.079	#	Epithelial cells
Nes	0	-7.41177	0.001	0.079	#	Epithelial cells
Spp1	0	-6.68154	0.004	0.082	#	Epithelial cells
Gna15	0	-6.8624	0.003	0.081	#	Epithelial cells
Nckap1l	0	-6.96684	0.001	0.079	#	Epithelial cells
Xlr	0	-7.15711	0.001	0.078	#	Epithelial cells
Wfdc17	0	-6.83209	0.003	0.08	#	Epithelial cells
Zfp366	0	-6.87136	0.002	0.079	#	Epithelial cells
Aim2	0	-6.93315	0.002	0.078	#	Epithelial cells
Pou2f2	0	-6.98299	0.002	0.078	#	Epithelial cells
Abca9	0	-6.03773	0.005	0.081	#	Epithelial cells
Parvb	0	-6.92392	0.002	0.078	#	Epithelial cells
Vav1	0	-7.55093	0.001	0.077	#	Epithelial cells
Fam111a	0	-6.8822	0.001	0.077	#	Epithelial cells
Fmo2	0	-8.07595	0.001	0.076	#	Epithelial cells
Cytip	0	-6.40493	0.002	0.076	#	Epithelial cells
Icosl	0	-6.3608	0.003	0.077	#	Epithelial cells
Grap	0	-8.46665	0.001	0.075	#	Epithelial cells
Ccl7	0	-7.55554	0.005	0.079	#	Epithelial cells
Fmnl1	0	-7.78785	0.001	0.075	#	Epithelial cells
Ikzf1	0	-6.80146	0.003	0.077	#	Epithelial cells
Klra2	0	-6.87823	0.002	0.075	#	Epithelial cells
Hcst	0	-6.48415	0.005	0.078	#	Epithelial cells
Tspan15	0	-7.03408	0.002	0.075	#	Epithelial cells
Rnase6	0	-7.27139	0.001	0.074	#	Epithelial cells
Nfam1	0	-7.10279	0.001	0.074	#	Epithelial cells
Ebi3	0	-5.7885	0.004	0.077	#	Epithelial cells
Rpl14	0	-1.11909	0.804	0.732	#	Epithelial cells
Hmcn1	0	-5.46619	0.004	0.076	#	Epithelial cells
Runx3	0	-7.29593	0.001	0.073	#	Epithelial cells
Acer2	0	-6.15952	0.004	0.076	#	Epithelial cells
Glipr1	0	-6.12711	0.003	0.075	#	Epithelial cells
Scimp	0	-7.63317	0.001	0.073	#	Epithelial cells
Tifab	0	-7.82041	0.001	0.073	#	Epithelial cells
Blnk	0	-6.05063	0.002	0.074	#	Epithelial cells
P2rx7	0	-7.12794	0.001	0.072	#	Epithelial cells
Apold1	0	-6.05135	0.005	0.076	#	Epithelial cells
Pcdh1	0	-6.11177	0.004	0.075	#	Epithelial cells
Cdc42ep2	0	-7.09548	0.003	0.074	#	Epithelial cells
Ubc	0	-2.19014	0.758	0.829	#	Epithelial cells
Gm15500	0	-2.34193	0.534	0.605	#	Epithelial cells
Ifi206	0	-9.01925	0.001	0.071	#	Epithelial cells
She	0	-8.02632	0.001	0.071	#	Epithelial cells
Gja4	0	-7.2769	0.002	0.072	#	Epithelial cells
Gvin3	0	-7.38672	0.001	0.071	#	Epithelial cells
Inka1	0	-7.72896	0.002	0.072	#	Epithelial cells
Itga4	0	-6.53719	0.002	0.071	#	Epithelial cells
Pcdh17	0	-6.31454	0.003	0.072	#	Epithelial cells
Ccr2	0	-7.22556	0.002	0.071	#	Epithelial cells
F2r	0	-6.37621	0.002	0.071	#	Epithelial cells
Aoah	0	-6.5126	0.002	0.07	#	Epithelial cells
Anxa1	0	-6.23978	0.003	0.071	#	Epithelial cells
Siglece	0	-7.162	0.001	0.068	#	Epithelial cells
Serpinf1	0	-7.03624	0.002	0.069	#	Epithelial cells
St3gal1	0	-6.47519	0.002	0.069	#	Epithelial cells
Rps14	0	-1.71805	0.778	0.845	#	Epithelial cells
Tfpi	0	-7.7365	0.001	0.067	#	Epithelial cells
Clec5a	0	-7.47572	0.001	0.067	#	Epithelial cells
Adcy4	0	-7.97134	0.001	0.066	#	Epithelial cells
C4b	0	-7.16645	0.002	0.067	#	Epithelial cells
Adam19	0	-6.47989	0.002	0.066	#	Epithelial cells
Malat1	0	-1.80246	0.917	0.981	#	Epithelial cells
Themis2	0	-6.92987	0.001	0.064	#	Epithelial cells
Flt4	0	-7.75713	0.001	0.064	#	Epithelial cells
Samsn1	0	-6.96618	0.001	0.064	#	Epithelial cells
Ada	0	-7.80155	0.001	0.063	#	Epithelial cells
Gbp9	0	-9.04815	0.001	0.063	#	Epithelial cells
Rpl18a	0	-1.91058	0.794	0.856	#	Epithelial cells
Abcb1a	0	-7.50642	0.001	0.062	#	Epithelial cells
Cd81	0	-1.68427	0.771	0.711	#	Epithelial cells
Gask1b	0	-7.38986	0.001	0.061	#	Epithelial cells
Stap1	0	-7.33205	0.001	0.061	#	Epithelial cells
Lamp1	0	-2.10647	0.485	0.542	#	Epithelial cells
Cfl1	0	-1.96033	0.705	0.762	#	Epithelial cells
Rps11	0	-1.27823	0.826	0.773	#	Epithelial cells
Igfbp7	0	-5.22279	0.503	0.554	#	Epithelial cells
Rpl18	0	-1.69854	0.662	0.713	#	Epithelial cells
Rpsa	0	-2.06494	0.547	0.596	#	Epithelial cells
mt-Nd4	0	1.95921	0.998	0.95	#	Epithelial cells
Rps24	0	-1.89882	0.744	0.791	#	Epithelial cells
Rps19	0	-1.67064	0.82	0.865	#	Epithelial cells
Rps18	0	-1.85256	0.757	0.801	#	Epithelial cells
Rps3	0	-1.94597	0.778	0.818	#	Epithelial cells
Eif1	0	-1.38841	0.765	0.801	#	Epithelial cells
Rpl4	0	-1.87439	0.707	0.74	#	Epithelial cells
mt-Nd5	0	2.20283	1	0.968	#	Epithelial cells
Ddx5	0	-1.5581	0.733	0.762	#	Epithelial cells
Rps3a1	0	-1.74117	0.627	0.654	#	Epithelial cells
Rps9	0	-1.63133	0.784	0.81	#	Epithelial cells
Ptma	0	-1.42207	0.741	0.766	#	Epithelial cells
Rps2	0	-1.36861	0.676	0.701	#	Epithelial cells
Rpl29	0	-1.52187	0.655	0.633	#	Epithelial cells
mt-Co1	0	1.80428	0.999	0.979	#	Epithelial cells
Pabpc1	0	-1.97059	0.542	0.561	#	Epithelial cells
Rpl8	0	-1.48615	0.694	0.675	#	Epithelial cells
Calm1	0	-1.8596	0.858	0.875	#	Epithelial cells
mt-Rnr1	0	0.496399	1	0.986	#	Epithelial cells
Cdc42	0	-1.64914	0.567	0.58	#	Epithelial cells
mt-Nd1	0	1.93336	0.999	0.989	#	Epithelial cells
Rplp1	0	-1.3807	0.896	0.887	#	Epithelial cells
Rpl32	0	-1.66996	0.865	0.858	#	Epithelial cells
Rplp2	0	-1.30417	0.713	0.718	#	Epithelial cells
mt-Cytb	0	1.8096	1	0.995	#	Epithelial cells
Rpl13	0	-1.6361	0.778	0.782	#	Epithelial cells
Jund	0	-2.0873	0.626	0.623	#	Epithelial cells
Ubb	0	-1.00242	0.942	0.942	#	Epithelial cells
Ttr	0	2.99596	1	1	#	Epithelial cells
Tnfrsf13b	8.45e-308	-7.35976	0.001	0.062	#	Epithelial cells
Slc29a3	2.19e-307	-5.5025	0.006	0.081	#	Epithelial cells
Acadvl	2.51e-307	0.490416	0.355	0.102	#	Epithelial cells
D630024D03Rik	2.72e-307	2.96012	0.189	0.012	#	Epithelial cells
1810058I24Rik	2.99e-307	0.258923	0.518	0.199	#	Epithelial cells
1700007K13Rik	9.87e-307	2.59062	0.189	0.012	#	Epithelial cells
Mrpl13	1.1e-306	0.417344	0.351	0.1	#	Epithelial cells
Tmem106b	1.97e-306	0.811605	0.297	0.069	#	Epithelial cells
Chst15	8.33e-306	-8.80927	0.001	0.06	#	Epithelial cells
Tmem63b	9.91e-306	1.19023	0.258	0.048	#	Epithelial cells
Pak1	1.93e-305	-5.51854	0.007	0.084	#	Epithelial cells
Ndufc2	2.02e-305	0.443782	0.699	0.354	#	Epithelial cells
Fbln1	2.29e-305	2.10544	0.205	0.021	#	Epithelial cells
Slc22a8	2.58e-305	2.52509	0.19	0.013	#	Epithelial cells
Letm1	2.93e-305	0.595739	0.321	0.084	#	Epithelial cells
Hnrnpa2b1	2.99e-305	-1.03139	0.757	0.718	#	Epithelial cells
Mbd3	3.59e-305	0.422114	0.398	0.128	1.01e-300	Epithelial cells
Rd3l	3.68e-305	2.95954	0.189	0.013	1.03e-300	Epithelial cells
Ocln	4.52e-305	2.21467	0.204	0.02	1.27e-300	Epithelial cells
Fam110d	4.55e-305	-8.52335	0.001	0.06	1.28e-300	Epithelial cells
Plxnd1	1.53e-304	-5.57574	0.007	0.082	4.3e-300	Epithelial cells
Hspb6	1.86e-304	1.7836	0.215	0.026	5.22e-300	Epithelial cells
Atp2a2	2.63e-304	0.195573	0.457	0.163	7.38e-300	Epithelial cells
Pdzd11	2.76e-304	0.361692	0.348	0.099	7.75e-300	Epithelial cells
Pkib	4.62e-304	-7.40512	0.001	0.061	1.3e-299	Epithelial cells
Sgk3	8.08e-304	0.582605	0.331	0.089	2.27e-299	Epithelial cells
Plbd1	1.39e-303	-5.03746	0.028	0.134	3.91e-299	Epithelial cells
Ap1s2	1.82e-303	0.520608	0.436	0.154	5.12e-299	Epithelial cells
Cadm1	1.88e-303	-4.36311	0.025	0.128	5.3e-299	Epithelial cells
Ctsd	1.93e-303	0.934471	0.409	0.17	5.43e-299	Epithelial cells
Filip1	2.06e-303	-6.51875	0.002	0.065	5.79e-299	Epithelial cells
Rdh10	2.1e-303	1.26657	0.247	0.043	5.9e-299	Epithelial cells
Gtf2ird1	2.27e-303	1.65072	0.232	0.035	6.37e-299	Epithelial cells
Tmem218	2.69e-303	1.25942	0.232	0.035	7.55e-299	Epithelial cells
P2ry13	3.31e-303	-7.18877	0.001	0.061	9.31e-299	Epithelial cells
Cdh3	4.76e-303	3.22631	0.186	0.012	1.34e-298	Epithelial cells
Arpc5	6.95e-303	-2.8806	0.205	0.354	1.95e-298	Epithelial cells
Nlrp3	7.43e-303	-6.08532	0.003	0.069	2.09e-298	Epithelial cells
Fuz	3.07e-302	1.47327	0.229	0.034	8.62e-298	Epithelial cells
Grsf1	3.67e-302	0.481094	0.365	0.109	1.03e-297	Epithelial cells
Ubxn6	4.85e-302	0.471121	0.359	0.106	1.36e-297	Epithelial cells
Sema4a	7.51e-302	-6.32945	0.003	0.068	2.11e-297	Epithelial cells
Shisa4	9.13e-302	2.43362	0.193	0.016	2.56e-297	Epithelial cells
Stxbp3	1.02e-301	0.533667	0.323	0.085	2.85e-297	Epithelial cells
Fam184a	3.8e-301	2.19758	0.202	0.02	1.07e-296	Epithelial cells
Fth1	3.94e-301	-1.18287	0.961	0.912	1.11e-296	Epithelial cells
Cmah	8e-301	-6.30912	0.002	0.064	2.25e-296	Epithelial cells
Syk	1.15e-300	-6.35215	0.002	0.064	3.24e-296	Epithelial cells
Creb5	1.39e-300	-6.00004	0.003	0.071	3.9e-296	Epithelial cells
Srp9	2.6e-300	0.32845	0.463	0.17	7.31e-296	Epithelial cells
Bpnt1	2.65e-300	0.847165	0.26	0.051	7.45e-296	Epithelial cells
Sh3bgrl2	3.16e-300	1.19877	0.241	0.041	8.88e-296	Epithelial cells
Zrsr2	3.81e-300	0.518122	0.342	0.097	1.07e-295	Epithelial cells
Ufm1	4.24e-300	0.522836	0.341	0.096	1.19e-295	Epithelial cells
Gm49980	2.04e-299	1.3157	0.276	0.063	5.72e-295	Epithelial cells
Prnp	2.08e-299	1.60999	0.277	0.064	5.85e-295	Epithelial cells
Cxadr	2.15e-299	2.52688	0.189	0.014	6.04e-295	Epithelial cells
Ormdl3	2.54e-299	0.687921	0.297	0.071	7.14e-295	Epithelial cells
Ecm1	2.68e-299	-5.31439	0.008	0.084	7.53e-295	Epithelial cells
Gm6377	3.15e-299	-7.23673	0.001	0.061	8.84e-295	Epithelial cells
Pts	7.76e-299	0.606182	0.305	0.076	2.18e-294	Epithelial cells
Prkaca	1.64e-298	0.780788	0.297	0.072	4.61e-294	Epithelial cells
Grrp1	4.8e-298	-8.62415	0.001	0.058	1.35e-293	Epithelial cells
Tpst2	5.04e-298	-3.76546	0.074	0.211	1.42e-293	Epithelial cells
Pirb	5.48e-298	-7.00027	0.001	0.061	1.54e-293	Epithelial cells
Proser2	7.57e-298	-6.41635	0.003	0.07	2.13e-293	Epithelial cells
Lama4	1.13e-297	-6.80163	0.002	0.064	3.18e-293	Epithelial cells
Gm28153	1.21e-297	0.829971	0.274	0.06	3.4e-293	Epithelial cells
Cxxc5	1.46e-297	0.710128	0.29	0.068	4.11e-293	Epithelial cells
Pitpnm1	1.97e-297	1.41257	0.24	0.041	5.52e-293	Epithelial cells
Nudt7	2.07e-297	0.756951	0.253	0.047	5.83e-293	Epithelial cells
Azin2	2.08e-297	2.69039	0.192	0.016	5.85e-293	Epithelial cells
Spry4	3.4e-297	-5.82215	0.006	0.079	9.55e-293	Epithelial cells
Ndufs1	3.42e-297	0.548907	0.316	0.083	9.61e-293	Epithelial cells
Shtn1	4.5e-297	1.04774	0.275	0.06	1.27e-292	Epithelial cells
Nedd4	5.99e-297	0.151095	0.744	0.34	1.68e-292	Epithelial cells
Aph1c	6.93e-297	0.976298	0.261	0.052	1.95e-292	Epithelial cells
Adrb2	8.42e-297	-4.97652	0.01	0.092	2.37e-292	Epithelial cells
Rps26	1.28e-296	-1.11241	0.779	0.706	3.61e-292	Epithelial cells
H13	1.37e-296	0.345541	0.577	0.246	3.85e-292	Epithelial cells
Pde3b	1.97e-296	-6.40692	0.002	0.065	5.54e-292	Epithelial cells
Cib1	1.98e-296	0.301686	0.363	0.109	5.58e-292	Epithelial cells
Cd36	2.47e-296	-6.41015	0.002	0.065	6.93e-292	Epithelial cells
Slc25a12	2.79e-296	0.609495	0.305	0.077	7.84e-292	Epithelial cells
Fut8	3.89e-296	-4.5353	0.018	0.11	1.09e-291	Epithelial cells
Tmem33	3.95e-296	0.284925	0.42	0.143	1.11e-291	Epithelial cells
mt-Atp8	1.1e-295	1.91851	0.38	0.181	3.09e-291	Epithelial cells
Kif1b	1.6e-295	0.248886	0.427	0.148	4.48e-291	Epithelial cells
Poldip2	1.99e-295	0.701084	0.288	0.067	5.6e-291	Epithelial cells
Acyp2	2.99e-295	0.627004	0.263	0.053	8.41e-291	Epithelial cells
Slfn8	3.5e-295	-6.98263	0.001	0.059	9.83e-291	Epithelial cells
Cdk5	3.9e-295	0.890262	0.266	0.056	1.1e-290	Epithelial cells
Alkbh7	5.37e-295	0.703519	0.261	0.052	1.51e-290	Epithelial cells
4930511M06Rik	5.38e-295	2.65661	0.19	0.016	1.51e-290	Epithelial cells
Slc39a13	6.84e-295	0.930858	0.263	0.054	1.92e-290	Epithelial cells
Coprs	1.41e-294	1.39615	0.219	0.03	3.96e-290	Epithelial cells
Dlst	3.99e-294	0.749432	0.289	0.068	1.12e-289	Epithelial cells
Sdf2	9.48e-294	0.237741	0.461	0.168	2.66e-289	Epithelial cells
Pcmtd2	1.22e-293	0.748322	0.286	0.068	3.42e-289	Epithelial cells
Anxa5	1.5e-293	-2.76116	0.283	0.409	4.21e-289	Epithelial cells
Tex264	2.95e-293	0.291594	0.366	0.112	8.28e-289	Epithelial cells
Ccdc189	3.83e-293	2.16831	0.201	0.022	1.08e-288	Epithelial cells
Ptpro	5.66e-293	-7.09715	0.001	0.06	1.59e-288	Epithelial cells
Dock9	6.84e-293	0.578803	0.324	0.09	1.92e-288	Epithelial cells
Ifnb1	8.28e-293	-6.96036	0.006	0.076	2.33e-288	Epithelial cells
Mien1	2.04e-292	0.201596	0.434	0.151	5.72e-288	Epithelial cells
Tob1	4.36e-292	0.354592	0.42	0.145	1.22e-287	Epithelial cells
Mrps28	4.67e-292	0.388414	0.363	0.111	1.31e-287	Epithelial cells
Cnot7	1.19e-291	0.715968	0.287	0.068	3.34e-287	Epithelial cells
Slirp	3.82e-291	0.320424	0.516	0.206	1.07e-286	Epithelial cells
Sox17	5.52e-291	-7.08851	0.002	0.062	1.55e-286	Epithelial cells
Scube3	6.43e-291	2.1189	0.196	0.02	1.81e-286	Epithelial cells
Cox17	1.16e-290	0.216857	0.617	0.271	3.25e-286	Epithelial cells
Zfp385b	1.2e-290	2.57793	0.188	0.016	3.36e-286	Epithelial cells
Gm4876	1.41e-290	1.95589	0.204	0.024	3.97e-286	Epithelial cells
St6galnac2	1.61e-290	0.606783	0.289	0.069	4.52e-286	Epithelial cells
Foxf2	1.74e-290	-7.31912	0.001	0.058	4.89e-286	Epithelial cells
Gm4951	1.84e-290	-6.81428	0.001	0.06	5.16e-286	Epithelial cells
Swi5	2.34e-290	0.317826	0.632	0.284	6.57e-286	Epithelial cells
Chic1	2.49e-290	2.04402	0.198	0.021	6.99e-286	Epithelial cells
Acadm	3.65e-290	0.31238	0.451	0.164	1.02e-285	Epithelial cells
Cmtm7	4.02e-290	-3.89973	0.056	0.182	1.13e-285	Epithelial cells
Speg	4.57e-290	1.60103	0.209	0.026	1.28e-285	Epithelial cells
Vcam1	8.69e-290	-0.223412	0.417	0.14	2.44e-285	Epithelial cells
Cog7	2.12e-289	1.26645	0.233	0.04	5.96e-285	Epithelial cells
Ifi203-ps	2.71e-289	-7.78692	0.001	0.057	7.62e-285	Epithelial cells
Thy1	4.5e-289	-8.12207	0.002	0.061	1.26e-284	Epithelial cells
Tecr	6.72e-289	0.393706	0.674	0.33	1.89e-284	Epithelial cells
Msi1	7.14e-289	2.67326	0.189	0.017	2.01e-284	Epithelial cells
Rfk	8.29e-289	0.392878	0.359	0.11	2.33e-284	Epithelial cells
Myc	8.86e-289	-7.02387	0.001	0.06	2.49e-284	Epithelial cells
Braf	1.55e-288	0.802784	0.263	0.056	4.35e-284	Epithelial cells
Trib2	3.12e-288	-5.67054	0.006	0.077	8.76e-284	Epithelial cells
Angptl2	3.28e-288	1.77168	0.201	0.023	9.21e-284	Epithelial cells
Usp19	3.57e-288	0.631907	0.306	0.08	1e-283	Epithelial cells
Aass	5.7e-288	2.6095	0.183	0.014	1.6e-283	Epithelial cells
Mcam	1.35e-287	-6.46533	0.003	0.068	3.79e-283	Epithelial cells
Urod	2.34e-287	0.516494	0.286	0.068	6.59e-283	Epithelial cells
Snrpd1	2e-286	0.20855	0.441	0.158	5.61e-282	Epithelial cells
Pex11a	2.49e-286	1.75974	0.199	0.022	7.01e-282	Epithelial cells
Ms4a4b	3.35e-286	-7.36519	0.003	0.064	9.42e-282	Epithelial cells
Arl4c	8.89e-286	-4.27709	0.028	0.131	2.5e-281	Epithelial cells
Nwd1	1.44e-285	1.93739	0.195	0.02	4.06e-281	Epithelial cells
Nrn1	1.55e-285	2.6843	0.183	0.014	4.34e-281	Epithelial cells
Tmem259	3.44e-285	0.728173	0.305	0.081	9.66e-281	Epithelial cells
Dtna	5.68e-285	2.12704	0.193	0.02	1.6e-280	Epithelial cells
9530068E07Rik	1.27e-284	0.346493	0.375	0.12	3.56e-280	Epithelial cells
Micos13	2.95e-284	0.206405	0.533	0.218	8.28e-280	Epithelial cells
Hspa12b	3.34e-284	-7.38208	0.002	0.06	9.37e-280	Epithelial cells
Gfpt1	3.43e-284	0.836988	0.262	0.057	9.65e-280	Epithelial cells
Cpt2	3.6e-284	1.23702	0.224	0.036	1.01e-279	Epithelial cells
Chp1	8e-284	0.542428	0.317	0.088	2.25e-279	Epithelial cells
Syap1	9.72e-284	0.250398	0.395	0.133	2.73e-279	Epithelial cells
Hexa	1.03e-283	-3.15061	0.175	0.321	2.88e-279	Epithelial cells
Pld3	1.07e-283	0.163954	0.426	0.148	3.01e-279	Epithelial cells
Trappc2l	1.51e-283	0.242501	0.426	0.151	4.23e-279	Epithelial cells
0610009B22Rik	1.85e-283	0.359628	0.304	0.079	5.21e-279	Epithelial cells
Slco1a4	2.07e-283	0.55154	0.259	0.054	5.82e-279	Epithelial cells
Cpt1a	4.02e-283	0.549625	0.318	0.088	1.13e-278	Epithelial cells
Pla2g4a	1.62e-282	-6.69172	0.002	0.061	4.56e-278	Epithelial cells
Bpnt2	2.17e-282	0.734111	0.259	0.055	6.09e-278	Epithelial cells
Ppp1r16b	3.22e-282	-6.86998	0.002	0.06	9.05e-278	Epithelial cells
Nfia	7.32e-282	0.310818	0.348	0.107	2.06e-277	Epithelial cells
Mpv17l	8.94e-282	2.20502	0.183	0.015	2.51e-277	Epithelial cells
Dmpk	9.43e-282	1.91083	0.194	0.021	2.65e-277	Epithelial cells
Myo1c	1.57e-281	-4.30515	0.019	0.112	4.42e-277	Epithelial cells
Mrps36	2.32e-281	0.742274	0.291	0.073	6.53e-277	Epithelial cells
Rtp3	3.88e-281	-8.59023	0.001	0.055	1.09e-276	Epithelial cells
Tc2n	4.85e-281	2.56559	0.175	0.011	1.36e-276	Epithelial cells
Zcchc18	6.4e-281	1.37689	0.209	0.028	1.8e-276	Epithelial cells
Fes	1.09e-280	-5.36315	0.005	0.073	3.07e-276	Epithelial cells
Aldh7a1	1.13e-280	0.755926	0.263	0.057	3.17e-276	Epithelial cells
Lama5	1.63e-280	0.500666	0.319	0.09	4.58e-276	Epithelial cells
Tmem245	1.74e-280	0.965484	0.24	0.046	4.89e-276	Epithelial cells
H2bc6	2.62e-280	0.967798	0.238	0.045	7.35e-276	Epithelial cells
Got2	2.85e-280	0.311488	0.4	0.136	8.01e-276	Epithelial cells
Polr2k	2.85e-280	0.820952	0.316	0.09	8.02e-276	Epithelial cells
Pole3	2.86e-280	0.687077	0.288	0.071	8.03e-276	Epithelial cells
Ptpn22	4.14e-280	-6.77324	0.002	0.061	1.16e-275	Epithelial cells
Il11ra1	4.5e-280	0.60508	0.294	0.075	1.26e-275	Epithelial cells
Psmc5	2.38e-279	0.257527	0.441	0.162	6.7e-275	Epithelial cells
Polr2f	2.84e-279	0.244603	0.437	0.159	7.97e-275	Epithelial cells
Mns1	3.07e-279	1.42135	0.209	0.029	8.62e-275	Epithelial cells
Dsp	5.33e-279	3.26892	0.172	0.011	1.5e-274	Epithelial cells
Arhgap9	5.43e-279	-6.89023	0.001	0.058	1.53e-274	Epithelial cells
Isca2	6.17e-279	0.297915	0.36	0.113	1.73e-274	Epithelial cells
Cep83	7.1e-279	0.792187	0.283	0.07	1.99e-274	Epithelial cells
ENSMUSG00000120992	7.71e-279	-5.84946	0.003	0.063	2.17e-274	Epithelial cells
Snta1	2.46e-278	1.30565	0.228	0.04	6.92e-274	Epithelial cells
Srpk2	2.96e-278	0.311692	0.335	0.099	8.32e-274	Epithelial cells
Yap1	3.31e-278	0.982253	0.254	0.054	9.3e-274	Epithelial cells
Nptn	6.63e-278	0.287889	0.57	0.243	1.86e-273	Epithelial cells
Msr1	9.28e-278	-7.29108	0.001	0.055	2.61e-273	Epithelial cells
Garre1	1.18e-277	-3.82875	0.075	0.205	3.3e-273	Epithelial cells
Ybx1	1.88e-277	-1.23312	0.702	0.651	5.29e-273	Epithelial cells
Slc19a1	2.11e-277	2.03917	0.194	0.022	5.94e-273	Epithelial cells
Cacnb4	2.3e-277	2.01367	0.195	0.023	6.48e-273	Epithelial cells
Dcaf11	3.33e-277	0.541245	0.278	0.067	9.35e-273	Epithelial cells
Dync2i1	5.48e-277	1.30355	0.229	0.04	1.54e-272	Epithelial cells
TUSC3	6.69e-277	1.1662	0.245	0.049	1.88e-272	Epithelial cells
Uqcrfs1	1.25e-276	0.285271	0.515	0.211	3.52e-272	Epithelial cells
Ahr	2.69e-276	-4.93456	0.012	0.092	7.57e-272	Epithelial cells
Prrc2a	3.25e-276	0.324539	0.41	0.145	9.12e-272	Epithelial cells
Araf	3.79e-276	0.252181	0.351	0.108	1.06e-271	Epithelial cells
Slc16a9	5.86e-276	1.07026	0.219	0.035	1.65e-271	Epithelial cells
Uso1	7.51e-276	0.60106	0.315	0.09	2.11e-271	Epithelial cells
Galm	9.4e-276	1.37041	0.211	0.031	2.64e-271	Epithelial cells
Tcf15	1.17e-275	-8.48156	0.001	0.054	3.29e-271	Epithelial cells
Rnf10	1.93e-275	0.255226	0.52	0.211	5.41e-271	Epithelial cells
Ccr1	2.49e-275	-7.85639	0.001	0.054	6.99e-271	Epithelial cells
Cisd2	5.46e-275	0.248076	0.358	0.113	1.53e-270	Epithelial cells
Pdap1	7.16e-275	0.177989	0.565	0.24	2.01e-270	Epithelial cells
Spaca9	1.25e-274	1.98957	0.188	0.019	3.5e-270	Epithelial cells
Gulp1	2.28e-274	0.640243	0.264	0.06	6.42e-270	Epithelial cells
Plcg2	2.29e-274	-6.40823	0.001	0.056	6.44e-270	Epithelial cells
Phpt1	2.44e-274	1.34536	0.215	0.033	6.85e-270	Epithelial cells
Arhgap35	3.3e-274	0.975669	0.236	0.045	9.28e-270	Epithelial cells
Mbnl1	7.17e-274	-2.96582	0.162	0.307	2.02e-269	Epithelial cells
Cd69	2.81e-273	-7.59621	0.002	0.06	7.9e-269	Epithelial cells
Cd180	7.1e-273	-6.12152	0.002	0.06	1.99e-268	Epithelial cells
Ndufa8	8.24e-273	0.128193	0.606	0.265	2.31e-268	Epithelial cells
Tmem208	9.23e-273	0.129645	0.387	0.129	2.59e-268	Epithelial cells
mt-Nd6	3.81e-272	0.718535	0.366	0.124	1.07e-267	Epithelial cells
Ubxn2a	5.04e-272	0.345613	0.347	0.108	1.42e-267	Epithelial cells
Tmem176b	5.65e-272	-2.32092	0.532	0.544	1.59e-267	Epithelial cells
Slc45a4	5.8e-272	0.973943	0.245	0.051	1.63e-267	Epithelial cells
Dock4	7.5e-272	-4.79626	0.01	0.086	2.11e-267	Epithelial cells
Tspyl4	7.53e-272	1.27865	0.211	0.032	2.12e-267	Epithelial cells
Notch2	8.3e-272	0.813122	0.274	0.067	2.33e-267	Epithelial cells
Tex2	1.03e-271	0.958942	0.226	0.04	2.89e-267	Epithelial cells
Oas1a	1.44e-271	-6.79584	0.002	0.058	4.05e-267	Epithelial cells
Ccdc136	1.7e-271	1.86429	0.184	0.018	4.77e-267	Epithelial cells
Glrx5	2.42e-271	0.188692	0.382	0.127	6.81e-267	Epithelial cells
Slc5a3	2.59e-271	2.23578	0.178	0.015	7.28e-267	Epithelial cells
Dnai3	3.62e-271	2.32613	0.18	0.017	1.02e-266	Epithelial cells
Gstt1	1.32e-270	1.05467	0.221	0.037	3.72e-266	Epithelial cells
Fam43a	2.05e-270	-5.42797	0.007	0.077	5.76e-266	Epithelial cells
Myo1b	2.58e-270	-7.09858	0.002	0.058	7.26e-266	Epithelial cells
Mrpl41	3.75e-270	0.273215	0.347	0.108	1.05e-265	Epithelial cells
Depp1	4.24e-270	-7.60625	0.002	0.059	1.19e-265	Epithelial cells
Snai1	4.49e-270	-7.14661	0.002	0.059	1.26e-265	Epithelial cells
Mfn1	6.07e-270	0.912817	0.242	0.049	1.7e-265	Epithelial cells
Zbp1	7.83e-270	-7.5475	0.001	0.055	2.2e-265	Epithelial cells
Ndufb9	9.36e-270	0.347528	0.575	0.258	2.63e-265	Epithelial cells
Emc6	1.16e-269	0.167035	0.386	0.13	3.26e-265	Epithelial cells
Idh2	1.58e-269	0.225527	0.409	0.143	4.43e-265	Epithelial cells
Cxcr4	1.79e-269	-5.80085	0.005	0.07	5.04e-265	Epithelial cells
Il16	2.46e-269	-6.26451	0.001	0.057	6.91e-265	Epithelial cells
Atp5pb	3.19e-269	0.409576	0.66	0.328	8.95e-265	Epithelial cells
Rnf125	3.41e-269	-7.05391	0.001	0.056	9.58e-265	Epithelial cells
Tmem88	5.79e-269	-4.14034	0.099	0.233	1.63e-264	Epithelial cells
Eps8	8.5e-269	-5.79519	0.004	0.066	2.39e-264	Epithelial cells
Nfkbid	9.87e-269	-6.34977	0.005	0.068	2.77e-264	Epithelial cells
Pole4	1.17e-268	0.1417	0.428	0.156	3.29e-264	Epithelial cells
Dse	1.48e-268	-7.1219	0.001	0.056	4.17e-264	Epithelial cells
Myh14	1.76e-268	2.5562	0.178	0.016	4.95e-264	Epithelial cells
Ccng1	2.24e-268	0.491826	0.311	0.088	6.29e-264	Epithelial cells
Epas1	5.85e-268	-3.707	0.239	0.365	1.64e-263	Epithelial cells
Coa3	6.41e-268	0.119661	0.497	0.199	1.8e-263	Epithelial cells
Acot1	8.16e-268	1.46737	0.197	0.025	2.29e-263	Epithelial cells
Ccpg1os	9.06e-268	2.35129	0.173	0.013	2.55e-263	Epithelial cells
Dld	1.46e-267	0.347478	0.315	0.09	4.11e-263	Epithelial cells
Dll4	1.65e-267	-6.12706	0.004	0.066	4.65e-263	Epithelial cells
AB124611	1.73e-267	-6.52149	0.002	0.059	4.87e-263	Epithelial cells
Lmx1a	1.97e-267	2.64454	0.174	0.014	5.54e-263	Epithelial cells
Slc25a23	1.98e-267	1.63897	0.198	0.027	5.57e-263	Epithelial cells
Hdgfl2	2.94e-267	0.513617	0.295	0.08	8.26e-263	Epithelial cells
Mettl9	3.29e-267	0.260799	0.345	0.108	9.24e-263	Epithelial cells
Cnnm2	4.18e-267	1.11179	0.215	0.035	1.17e-262	Epithelial cells
Atp2c1	5.15e-267	0.349319	0.346	0.109	1.45e-262	Epithelial cells
Ldc1	6.18e-267	2.85433	0.166	0.01	1.74e-262	Epithelial cells
Ndufa6	8.67e-267	0.414076	0.786	0.456	2.44e-262	Epithelial cells
Cdk6	1.07e-266	-5.8533	0.003	0.063	3e-262	Epithelial cells
Defb9	2.09e-266	3.031	0.168	0.011	5.87e-262	Epithelial cells
Nmi	3.11e-266	-4.1352	0.033	0.137	8.74e-262	Epithelial cells
2410004P03Rik	2.03e-265	1.62258	0.194	0.025	5.71e-261	Epithelial cells
Tap1	2.14e-265	-3.80845	0.033	0.137	6.01e-261	Epithelial cells
Slc9a9	2.2e-265	-4.45576	0.013	0.092	6.17e-261	Epithelial cells
Aar2	2.21e-265	0.746181	0.242	0.05	6.21e-261	Epithelial cells
Rpl34-ps1	2.33e-265	-2.5858	0.274	0.399	6.54e-261	Epithelial cells
Hes6	4.44e-265	0.901068	0.231	0.044	1.25e-260	Epithelial cells
Eri3	5.71e-265	0.646343	0.279	0.072	1.6e-260	Epithelial cells
Slc5a5	9.04e-265	2.79134	0.172	0.014	2.54e-260	Epithelial cells
Klhdc7a	9.09e-265	2.54825	0.176	0.016	2.55e-260	Epithelial cells
Rasal3	9.89e-265	-7.44952	0.001	0.055	2.78e-260	Epithelial cells
Ahi1	1.29e-264	1.27916	0.217	0.037	3.61e-260	Epithelial cells
Ufc1	3.28e-264	0.162626	0.409	0.146	9.21e-260	Epithelial cells
Itga6	6.57e-264	-3.5182	0.072	0.199	1.85e-259	Epithelial cells
Adgra3	9.9e-264	1.42748	0.207	0.032	2.78e-259	Epithelial cells
Lrp8	1.23e-263	2.08012	0.184	0.02	3.45e-259	Epithelial cells
Igfn1	1.25e-263	2.39572	0.179	0.017	3.51e-259	Epithelial cells
Psip1	1.95e-263	0.172463	0.413	0.15	5.47e-259	Epithelial cells
Uqcrc2	2.17e-263	0.201298	0.51	0.209	6.1e-259	Epithelial cells
Septin10	4.02e-263	0.569841	0.267	0.064	1.13e-258	Epithelial cells
Acox1	4.87e-263	0.574991	0.259	0.06	1.37e-258	Epithelial cells
Alcam	5.64e-263	-5.85875	0.004	0.067	1.58e-258	Epithelial cells
Clock	8.89e-263	0.399257	0.316	0.093	2.5e-258	Epithelial cells
Bola2	1.11e-262	0.187262	0.46	0.178	3.11e-258	Epithelial cells
Slc39a4	1.37e-262	2.47328	0.177	0.017	3.85e-258	Epithelial cells
Med25	1.42e-262	0.798348	0.27	0.068	3.99e-258	Epithelial cells
Ap2m1	1.69e-262	0.241228	0.506	0.207	4.76e-258	Epithelial cells
Kif9	1.73e-262	2.10271	0.182	0.019	4.86e-258	Epithelial cells
Tmem53	1.83e-262	1.97263	0.176	0.016	5.15e-258	Epithelial cells
Prkcb	2.02e-262	-4.66639	0.014	0.094	5.68e-258	Epithelial cells
4930430E12Rik	2.39e-262	-7.36393	0.001	0.055	6.73e-258	Epithelial cells
Psmb5	2.95e-262	0.212305	0.453	0.174	8.29e-258	Epithelial cells
Mob1b	3.64e-262	1.0545	0.222	0.041	1.02e-257	Epithelial cells
AI467606	4.8e-262	-7.80278	0.001	0.052	1.35e-257	Epithelial cells
Abcd3	7.24e-262	0.642411	0.246	0.053	2.03e-257	Epithelial cells
Eef1a1	9.16e-262	-1.01654	0.799	0.789	2.57e-257	Epithelial cells
Gtf3c1	1.19e-261	0.934108	0.237	0.049	3.33e-257	Epithelial cells
Uqcrc1	1.6e-261	0.259888	0.594	0.269	4.5e-257	Epithelial cells
Churc1	1.63e-261	0.952108	0.27	0.068	4.58e-257	Epithelial cells
Chd4	1.64e-261	0.145932	0.523	0.22	4.62e-257	Epithelial cells
Cox14	2.11e-261	0.191045	0.569	0.25	5.92e-257	Epithelial cells
Lin7c	2.66e-261	0.477916	0.303	0.086	7.47e-257	Epithelial cells
Tubb6	3.37e-261	-5.35856	0.008	0.079	9.48e-257	Epithelial cells
Oasl1	4.73e-261	-6.43123	0.003	0.06	1.33e-256	Epithelial cells
Swap70	5.31e-261	-3.63702	0.055	0.173	1.49e-256	Epithelial cells
Efnb2	6.95e-261	-4.9373	0.012	0.088	1.95e-256	Epithelial cells
Aff2	1.16e-260	2.49016	0.172	0.015	3.25e-256	Epithelial cells
Dnajc3	1.29e-260	0.21609	0.675	0.319	3.62e-256	Epithelial cells
Ccdc124	1.36e-260	0.236989	0.394	0.14	3.83e-256	Epithelial cells
Mpp7	2.29e-260	1.32558	0.202	0.03	6.42e-256	Epithelial cells
Rhbdd2	3.64e-260	1.09107	0.221	0.04	1.02e-255	Epithelial cells
Trp53bp2	3.84e-260	0.889144	0.225	0.042	1.08e-255	Epithelial cells
Tulp4	4.93e-260	0.323319	0.327	0.099	1.38e-255	Epithelial cells
Hsd17b10	7.93e-260	0.289651	0.33	0.101	2.23e-255	Epithelial cells
Crhr2	8.5e-260	3.02878	0.162	0.01	2.39e-255	Epithelial cells
Trbc2	1.24e-259	-8.14595	0.002	0.057	3.48e-255	Epithelial cells
Ccdc85a	1.3e-259	-5.624	0.006	0.07	3.66e-255	Epithelial cells
Clec4a1	1.91e-259	-7.54254	0.001	0.052	5.36e-255	Epithelial cells
Timm10	4e-259	0.752042	0.237	0.049	1.12e-254	Epithelial cells
Pfkm	6.01e-259	1.34991	0.193	0.025	1.69e-254	Epithelial cells
Chchd7	1.09e-258	0.292709	0.289	0.078	3.05e-254	Epithelial cells
Phb	1.11e-258	0.457338	0.307	0.089	3.12e-254	Epithelial cells
Fam162a	1.16e-258	-0.109842	0.437	0.161	3.25e-254	Epithelial cells
Gbp3	1.32e-258	-4.6074	0.008	0.078	3.71e-254	Epithelial cells
Cux1	1.71e-258	0.2271	0.391	0.138	4.8e-254	Epithelial cells
Prepl	1.99e-258	1.24005	0.193	0.026	5.6e-254	Epithelial cells
Zfp523	2.72e-258	1.26866	0.205	0.032	7.65e-254	Epithelial cells
Slc46a1	3.08e-258	2.04625	0.178	0.018	8.66e-254	Epithelial cells
Eif5b	3.25e-258	0.203441	0.546	0.235	9.13e-254	Epithelial cells
Zic1	3.67e-258	0.413762	0.247	0.055	1.03e-253	Epithelial cells
Cds1	3.94e-258	1.6426	0.191	0.025	1.11e-253	Epithelial cells
Jcad	7.55e-258	-5.00862	0.011	0.086	2.12e-253	Epithelial cells
Shisa5	1.04e-257	-2.99297	0.238	0.364	2.93e-253	Epithelial cells
Bcl2a1b	1.09e-257	-8.89599	0.001	0.051	3.07e-253	Epithelial cells
Apobec1	1.63e-257	-3.97203	0.051	0.165	4.57e-253	Epithelial cells
Avpi1	3.44e-257	0.679438	0.255	0.06	9.67e-253	Epithelial cells
Syt15	4.04e-257	-7.05085	0.001	0.052	1.13e-252	Epithelial cells
Otud6b	4.26e-257	0.623107	0.265	0.065	1.2e-252	Epithelial cells
Xpr1	5.23e-257	0.581553	0.259	0.062	1.47e-252	Epithelial cells
Rd3	6.13e-257	2.005	0.18	0.02	1.72e-252	Epithelial cells
Zfp36l1	8.48e-257	-2.12744	0.406	0.482	2.38e-252	Epithelial cells
Il21r	1.23e-256	-7.26146	0.001	0.053	3.45e-252	Epithelial cells
Dync2li1	1.65e-256	1.65437	0.187	0.024	4.62e-252	Epithelial cells
Cops5	6.92e-256	0.362304	0.316	0.095	1.94e-251	Epithelial cells
Rasa4	7.15e-256	-5.01737	0.006	0.07	2.01e-251	Epithelial cells
Pea15a	9.14e-256	-2.59229	0.253	0.378	2.57e-251	Epithelial cells
Dync2i2	9.49e-256	1.75802	0.182	0.021	2.67e-251	Epithelial cells
Tasl	1.01e-255	-6.85901	0.001	0.052	2.84e-251	Epithelial cells
Vamp8	1.46e-255	0.353677	0.694	0.361	4.1e-251	Epithelial cells
Odf2l	2.1e-255	1.15926	0.206	0.033	5.89e-251	Epithelial cells
Slc25a33	2.26e-255	1.24492	0.207	0.034	6.34e-251	Epithelial cells
Sirpa	3.56e-255	-3.84412	0.038	0.142	9.99e-251	Epithelial cells
Ehbp1	4.21e-255	1.0118	0.219	0.041	1.18e-250	Epithelial cells
Hook1	4.56e-255	2.18749	0.168	0.014	1.28e-250	Epithelial cells
Rrad	9.08e-255	-6.7876	0.002	0.055	2.55e-250	Epithelial cells
Btk	1.18e-254	-7.00231	0.001	0.051	3.32e-250	Epithelial cells
Arl11	1.54e-254	-7.93868	0	0.049	4.32e-250	Epithelial cells
Itgb1	3.63e-254	-2.7118	0.26	0.382	1.02e-249	Epithelial cells
Ift81	5.48e-254	0.906368	0.226	0.045	1.54e-249	Epithelial cells
Gm10250	7.29e-254	0.623668	0.505	0.235	2.05e-249	Epithelial cells
Adgrl2	8.39e-254	-6.5731	0.002	0.055	2.36e-249	Epithelial cells
Gm14051	1.03e-253	2.71241	0.164	0.013	2.9e-249	Epithelial cells
Vpreb1	1.2e-253	2.14946	0.168	0.014	3.38e-249	Epithelial cells
Denr	1.25e-253	0.131681	0.423	0.158	3.52e-249	Epithelial cells
Qpct	1.9e-253	-6.61853	0.002	0.055	5.34e-249	Epithelial cells
Tctn2	4.17e-253	1.56223	0.191	0.026	1.17e-248	Epithelial cells
Ndufb8	1.13e-252	0.959829	0.321	0.106	3.19e-248	Epithelial cells
Zfp536	1.34e-252	2.37691	0.173	0.018	3.78e-248	Epithelial cells
Slc33a1	1.64e-252	0.823007	0.237	0.051	4.59e-248	Epithelial cells
Cox6b1	2.94e-252	0.445935	0.833	0.576	8.27e-248	Epithelial cells
Creb3l1	3.05e-252	1.356	0.205	0.034	8.58e-248	Epithelial cells
Golm1	3.15e-252	-4.14533	0.029	0.125	8.86e-248	Epithelial cells
Baz1a	5.81e-252	-4.10931	0.02	0.107	1.63e-247	Epithelial cells
Comtd1	8.99e-252	0.809922	0.227	0.046	2.53e-247	Epithelial cells
Ogn	1.19e-251	-0.634493	0.294	0.081	3.34e-247	Epithelial cells
Acbd5	1.47e-251	0.177016	0.361	0.122	4.12e-247	Epithelial cells
Fscn1	1.58e-251	-6.05045	0.004	0.064	4.45e-247	Epithelial cells
Sox2	1.79e-251	2.48034	0.159	0.01	5.03e-247	Epithelial cells
Efnb1	2.57e-251	-4.92074	0.014	0.091	7.22e-247	Epithelial cells
Mcl1	1.1e-250	-3.05591	0.187	0.32	3.1e-246	Epithelial cells
St13	1.5e-250	0.200373	0.633	0.294	4.21e-246	Epithelial cells
Prkd3	1.85e-250	-4.42031	0.016	0.098	5.2e-246	Epithelial cells
Smim5	1.93e-250	1.56377	0.19	0.027	5.43e-246	Epithelial cells
Sms	2.42e-250	0.90612	0.228	0.047	6.8e-246	Epithelial cells
Lrp1	2.63e-250	-0.23664	0.582	0.248	7.4e-246	Epithelial cells
Znhit1	2.69e-250	0.154647	0.367	0.126	7.57e-246	Epithelial cells
Hsbp1	3.28e-250	0.225141	0.665	0.317	9.21e-246	Epithelial cells
Mrpl38	4.57e-250	0.577323	0.258	0.063	1.29e-245	Epithelial cells
Iqsec1	5.99e-250	0.416717	0.295	0.085	1.68e-245	Epithelial cells
Dync2h1	1.21e-249	0.959347	0.228	0.047	3.4e-245	Epithelial cells
Mroh1	1.56e-249	1.54381	0.195	0.029	4.38e-245	Epithelial cells
Fibp	1.63e-249	0.303948	0.298	0.086	4.59e-245	Epithelial cells
Zwint	1.7e-249	0.392077	0.303	0.09	4.76e-245	Epithelial cells
Mob3a	1.77e-249	-4.91312	0.008	0.076	4.98e-245	Epithelial cells
Pdia4	1.78e-249	0.146981	0.397	0.145	5e-245	Epithelial cells
Nckap5	5.02e-249	2.6415	0.169	0.016	1.41e-244	Epithelial cells
Iqgap2	6.42e-249	0.578733	0.272	0.072	1.8e-244	Epithelial cells
Rgs2	1.18e-248	-3.56771	0.216	0.344	3.3e-244	Epithelial cells
Fnbp1	1.19e-248	-3.38844	0.066	0.185	3.35e-244	Epithelial cells
Gm5086	1.6e-248	-7.20798	0.001	0.05	4.5e-244	Epithelial cells
Mrps12	4.42e-248	0.205759	0.322	0.101	1.24e-243	Epithelial cells
Sytl2	5.34e-248	1.11294	0.191	0.028	1.5e-243	Epithelial cells
Nupr1	5.54e-248	-7.3225	0.001	0.052	1.56e-243	Epithelial cells
Hsp90ab1	5.61e-248	-0.921208	0.905	0.814	1.58e-243	Epithelial cells
Fto	5.92e-248	0.424238	0.28	0.077	1.66e-243	Epithelial cells
Rapgef4	6.21e-248	0.373687	0.308	0.093	1.74e-243	Epithelial cells
Ccdc146	6.59e-248	0.812206	0.212	0.039	1.85e-243	Epithelial cells
Mff	6.85e-248	0.146674	0.384	0.137	1.92e-243	Epithelial cells
Apoo-ps	7.96e-248	2.15787	0.181	0.023	2.24e-243	Epithelial cells
Adamtsl1	1.62e-247	1.85804	0.171	0.017	4.55e-243	Epithelial cells
Cadm3	2.17e-247	-7.47389	0.001	0.05	6.11e-243	Epithelial cells
Zfand5	3.86e-247	-2.68265	0.288	0.401	1.09e-242	Epithelial cells
S1pr4	5.11e-247	-9.36042	0	0.047	1.44e-242	Epithelial cells
Gimap8	9.58e-247	-7.18635	0.001	0.05	2.69e-242	Epithelial cells
Lrrn2	1.03e-246	2.70905	0.16	0.012	2.89e-242	Epithelial cells
Vamp5	1.04e-246	-3.85053	0.097	0.225	2.93e-242	Epithelial cells
Lrpprc	1.3e-246	0.681149	0.229	0.049	3.65e-242	Epithelial cells
E330020D12Rik	1.87e-246	-6.51288	0.001	0.051	5.25e-242	Epithelial cells
Mgl2	2.16e-246	-7.78691	0.001	0.051	6.06e-242	Epithelial cells
Irak1	2.43e-246	0.312023	0.33	0.107	6.84e-242	Epithelial cells
Shank3	5.98e-246	-5.35558	0.005	0.066	1.68e-241	Epithelial cells
Pde7b	6.05e-246	-5.01802	0.007	0.072	1.7e-241	Epithelial cells
Ppp1r16a	7.32e-246	1.47277	0.19	0.028	2.06e-241	Epithelial cells
Unc45b	8.62e-246	-7.01272	0.001	0.049	2.42e-241	Epithelial cells
Cd320	1.3e-245	1.122	0.197	0.031	3.65e-241	Epithelial cells
Dipk1b	1.49e-245	2.03199	0.168	0.017	4.18e-241	Epithelial cells
Fundc2	1.82e-245	0.217917	0.333	0.107	5.11e-241	Epithelial cells
Rnf14	2.44e-245	0.385591	0.282	0.078	6.86e-241	Epithelial cells
Coq9	2.57e-245	0.480029	0.264	0.068	7.23e-241	Epithelial cells
Kif5b	3.15e-245	0.170043	0.658	0.314	8.84e-241	Epithelial cells
Fam3c	9.45e-245	-4.27108	0.028	0.12	2.65e-240	Epithelial cells
Slc16a4	9.53e-245	2.31746	0.163	0.014	2.68e-240	Epithelial cells
Fam107a	1.02e-244	1.51562	0.185	0.025	2.88e-240	Epithelial cells
Ndufaf4	1.13e-244	0.371933	0.266	0.069	3.17e-240	Epithelial cells
Efcab12	1.26e-244	2.22536	0.171	0.018	3.55e-240	Epithelial cells
Usp50	2.89e-244	1.46592	0.178	0.022	8.12e-240	Epithelial cells
Notch4	4.38e-244	-5.52193	0.007	0.071	1.23e-239	Epithelial cells
Nfkbiz	5.04e-244	-3.54058	0.136	0.269	1.42e-239	Epithelial cells
Acat1	5.39e-244	0.139448	0.426	0.163	1.51e-239	Epithelial cells
Enpp3	5.9e-244	-7.30073	0.001	0.048	1.66e-239	Epithelial cells
Mtfp1	6.62e-244	2.05528	0.167	0.016	1.86e-239	Epithelial cells
Pih1d2	7.03e-244	1.65249	0.174	0.02	1.98e-239	Epithelial cells
Ms4a4c	7.12e-244	-6.61265	0.001	0.05	2e-239	Epithelial cells
Rnft1	7.72e-244	0.356104	0.27	0.072	2.17e-239	Epithelial cells
Slc30a9	7.94e-244	0.316533	0.288	0.082	2.23e-239	Epithelial cells
Slc26a10	1.11e-243	-7.99403	0.001	0.048	3.13e-239	Epithelial cells
Btbd10	2.27e-243	0.969146	0.218	0.044	6.39e-239	Epithelial cells
Itga8	2.34e-243	-7.24617	0.002	0.054	6.56e-239	Epithelial cells
ENSMUSG00000120306	2.55e-243	-5.59726	0.003	0.059	7.16e-239	Epithelial cells
Ly9	4.82e-243	-8.59366	0	0.047	1.35e-238	Epithelial cells
Smim8	8.62e-243	0.716758	0.219	0.044	2.42e-238	Epithelial cells
Itga3	8.66e-243	1.69874	0.186	0.027	2.43e-238	Epithelial cells
Wdpcp	1.18e-242	1.62011	0.183	0.025	3.31e-238	Epithelial cells
B4galnt1	2.08e-242	-6.5572	0.001	0.05	5.84e-238	Epithelial cells
Sgms1	2.44e-242	0.232991	0.345	0.117	6.86e-238	Epithelial cells
Cd300a	2.46e-242	-6.20929	0.002	0.053	6.92e-238	Epithelial cells
Rps21	3.93e-242	-1.08583	0.714	0.663	1.1e-237	Epithelial cells
Col4a4	8.84e-242	1.79946	0.174	0.021	2.48e-237	Epithelial cells
Cabcoco1	9.68e-242	1.73799	0.172	0.02	2.72e-237	Epithelial cells
Tmem38b	2.21e-241	1.15322	0.196	0.032	6.22e-237	Epithelial cells
Gpr137	2.84e-241	1.2307	0.206	0.038	7.97e-237	Epithelial cells
Enpp6	3.45e-241	-7.3321	0.001	0.049	9.7e-237	Epithelial cells
Spats2l	4.16e-241	0.870743	0.225	0.048	1.17e-236	Epithelial cells
Sesn3	5.11e-241	0.669881	0.225	0.048	1.44e-236	Epithelial cells
Akt2	5.55e-241	1.00162	0.217	0.044	1.56e-236	Epithelial cells
Ch25h	2.19e-240	-7.10646	0.001	0.05	6.16e-236	Epithelial cells
Rasgrp2	3.05e-240	-5.51259	0.006	0.069	8.57e-236	Epithelial cells
Etfrf1	3.69e-240	0.694195	0.222	0.046	1.04e-235	Epithelial cells
Arhgef18	4.72e-240	0.976346	0.204	0.037	1.33e-235	Epithelial cells
Bvht	5.77e-240	-4.10238	0.056	0.168	1.62e-235	Epithelial cells
Dazap2	6.57e-240	-2.24501	0.356	0.441	1.85e-235	Epithelial cells
Pygb	6.69e-240	0.681828	0.251	0.063	1.88e-235	Epithelial cells
Elovl4	1.41e-239	2.22904	0.156	0.012	3.96e-235	Epithelial cells
Rps27l	1.55e-239	0.317999	0.695	0.363	4.34e-235	Epithelial cells
Elovl6	1.64e-239	1.09021	0.194	0.031	4.62e-235	Epithelial cells
Tceal9	2.91e-239	0.200433	0.631	0.303	8.18e-235	Epithelial cells
ENSMUSG00000120878	3.66e-239	-8.60865	0	0.046	1.03e-234	Epithelial cells
Colgalt2	4.6e-239	-6.45895	0.001	0.051	1.29e-234	Epithelial cells
Atp5b	4.63e-239	0.416237	0.833	0.54	1.3e-234	Epithelial cells
Atp5a1	8.22e-239	0.362873	0.751	0.418	2.31e-234	Epithelial cells
Dtd1	8.77e-238	0.25279	0.285	0.082	2.46e-233	Epithelial cells
Dnah7b	1.67e-237	2.26859	0.167	0.018	4.7e-233	Epithelial cells
Abca5	5.89e-237	1.56892	0.17	0.02	1.65e-232	Epithelial cells
Ifi47	7.71e-237	-6.9073	0.002	0.052	2.17e-232	Epithelial cells
Naxd	8.69e-237	0.22902	0.298	0.09	2.44e-232	Epithelial cells
Zfp36l2	1.12e-236	-3.26113	0.163	0.294	3.15e-232	Epithelial cells
Plce1	2.44e-236	1.54009	0.188	0.03	6.84e-232	Epithelial cells
Rhoh	3.82e-236	-6.92061	0.001	0.047	1.07e-231	Epithelial cells
Coch	3.94e-236	-6.74907	0.005	0.063	1.11e-231	Epithelial cells
H2ac6	3.99e-236	1.07281	0.19	0.03	1.12e-231	Epithelial cells
Iqcd	6.02e-236	2.49484	0.16	0.015	1.69e-231	Epithelial cells
Efcab14	7.46e-236	0.225637	0.322	0.105	2.1e-231	Epithelial cells
Prkaa2	2.47e-235	2.45165	0.157	0.014	6.93e-231	Epithelial cells
Prodh	2.88e-235	1.42498	0.178	0.024	8.09e-231	Epithelial cells
Park7	2.97e-235	0.286533	0.737	0.393	8.33e-231	Epithelial cells
Skil	3.69e-235	-3.32585	0.109	0.236	1.04e-230	Epithelial cells
Coro2b	1.1e-234	1.17214	0.207	0.041	3.09e-230	Epithelial cells
Ctsw	1.14e-234	-7.44904	0.002	0.053	3.2e-230	Epithelial cells
Rps20	1.17e-234	-0.855193	0.85	0.744	3.29e-230	Epithelial cells
Cped1	1.58e-234	-4.97352	0.024	0.11	4.45e-230	Epithelial cells
Ptpmt1	2.12e-234	0.326043	0.279	0.08	5.96e-230	Epithelial cells
Gm20513	3.82e-234	-4.76175	0.005	0.063	1.07e-229	Epithelial cells
Cyp4f18	5.17e-234	-7.26997	0.001	0.047	1.45e-229	Epithelial cells
Alox12	6.48e-234	-6.62711	0.002	0.051	1.82e-229	Epithelial cells
Ctxn1	6.65e-234	1.42591	0.173	0.022	1.87e-229	Epithelial cells
Gimap5	9.9e-234	-8.54676	0	0.045	2.78e-229	Epithelial cells
Hdhd3	1.01e-233	2.35794	0.156	0.013	2.85e-229	Epithelial cells
Slc16a12	1.06e-233	3.55385	0.143	0.007	2.99e-229	Epithelial cells
Twf2	1.07e-233	-3.77397	0.048	0.154	3e-229	Epithelial cells
[truncated: 50,631 more rows]
