# Supplementary material for: Early transcriptional and cellular abnormalities in choroid plexus of a mouse model of Alzheimer’s disease
Source: Mol Neurodegener. 2025 May 31;20:62. doi: 10.1186/s13024-025-00853-w (PMC12125878; doi:10.1186/s13024-025-00853-w)
Supplement: Supplementary file 1 — Supplementary Material 1. [file 13024_2025_853_MOESM1_ESM.zip › Supplementary Table 3.xlsx]

## Sheet: Table S3. Note
Table S3. DEGs in male APP/PS1 mice compared to male wild-type mice.
Epithelial cells: eptihelial cell DEGs in APP/PS1 mice compared to wild-type
Immune cells: Immune cell DEGs in APP/PS1 mice compared to wild-type
Endothelial cells: endothelial cell DEGs in APP/PS1 mice compared to wild-type
Ependymal cells: ependymal cells DEGs in APP/PS1 mice compared to wild-type
Fibroblast: fibroblast DEGs in APP/PS1 mice compared to wild-type
Pericytes: pericytes DEGs in APP/PS1 mice compared to wild-type

## Sheet: Epithelial cells
Gene symbol	P value	log2 (fold change)	Pct.APP/PS1	Pct.WT	Adjusted P value	Adjusted P value (volcano plot)
Hspa8	0	0.623376	0.813	0.494	0	1e-300
Fcrla	0	2.69533	0.329	0.082	0	1e-300
Rpl21	0	-0.511312	0.352	0.57	0	1e-300
Prnp	0	1.87599	0.313	0.246	0	1e-300
Rps29	8.95924e-296	0.349939	0.447	0.489	2.51719e-291	2.51719e-291
Sostdc1	2.94033e-293	0.471426	0.885	0.864	8.26115e-289	8.26115e-289
Trim30a	1.4365e-269	1.15681	0.438	0.317	4.03598e-265	4.03598e-265
Rps28	7.263e-269	0.433045	0.668	0.678	2.04061e-264	2.04061e-264
Hes1	7.44958e-240	1.02524	0.487	0.458	2.09303e-235	2.09303e-235
Rps3a3	4.58424e-235	0.402516	0.319	0.225	1.28799e-230	1.28799e-230
Gm15459	1.50879e-225	-1.55836	0.232	0.392	4.23909e-221	4.23909e-221
Gm15772	1.69863e-207	0.161923	0.767	0.579	4.77246e-203	4.77246e-203
Miga1	3.529e-161	-0.904962	0.214	0.365	9.91509e-157	9.91509e-157
Gm40271	5.72845e-157	0.570734	0.317	0.295	1.60947e-152	1.60947e-152
Atp5k	1.36815e-132	0.298684	0.747	0.753	3.84394e-128	3.84394e-128
Rpl41	1.22332e-131	0.245103	0.955	0.952	3.43704e-127	3.43704e-127
Rpl26	4.6384e-116	-0.289231	0.7	0.659	1.30321e-111	1.30321e-111
Pde4d	7.37408e-111	0.562929	0.237	0.156	2.07182e-106	2.07182e-106
mt-Nd5	3.08914e-110	-0.119657	1	1	8.67926e-106	8.67926e-106
Gm28438	2.52007e-106	-0.170238	0.978	0.988	7.08038e-102	7.08038e-102
mt-Co1	2.5081e-103	-0.181325	0.998	0.999	7.04676e-99	7.04676e-99
Prn	1.21333e-101	2.66148	0.054	0.012	3.40896e-97	3.40896e-97
Rpl37	4.3262e-99	0.194844	0.741	0.756	1.21549e-94	1.21549e-94
Rsrp1	2.93274e-95	-0.396655	0.486	0.619	8.23983e-91	8.23983e-91
Cd74	5.1323e-94	0.772102	0.364	0.26	1.44197e-89	1.44197e-89
Gm10123	1.03488e-93	-0.484527	0.273	0.381	2.90759e-89	2.90759e-89
Fth1	1.4838e-93	-0.237029	0.953	0.968	4.16888e-89	4.16888e-89
Rpl38	5.49772e-89	0.10185	0.462	0.524	1.54464e-84	1.54464e-84
mt-Nd1	1.25688e-86	-0.117453	0.999	1	3.53134e-82	3.53134e-82
2900040C04Rik	1.42012e-85	-0.264208	0.796	0.856	3.98996e-81	3.98996e-81
Cdk8	1.63957e-85	0.639101	0.654	0.573	4.60654e-81	4.60654e-81
Iglc2	3.00932e-83	-5.38755	0.001	0.031	8.455e-79	8.455e-79
mt-Nd3	1.37461e-74	0.219598	0.367	0.402	3.86211e-70	3.86211e-70
Rps21	3.22538e-73	0.199769	0.706	0.721	9.06203e-69	9.06203e-69
Cmss1	3.83686e-72	0.429798	0.953	0.94	1.078e-67	1.078e-67
mt-Cytb	1.7071e-71	-0.0845574	1	0.999	4.79627e-67	4.79627e-67
mt-Nd4	2.48221e-69	-0.0995279	0.998	0.999	6.97402e-65	6.97402e-65
Fth1-ps	9.43877e-65	-1.00334	0.057	0.114	2.65192e-60	2.65192e-60
Camk1d	2.19111e-61	0.554627	0.576	0.503	6.15613e-57	6.15613e-57
Rps2	4.05658e-61	-0.150794	0.621	0.723	1.13974e-56	1.13974e-56
Gm12350	4.3805e-61	-0.297433	0.338	0.432	1.23074e-56	1.23074e-56
Slc6a20a	1.10987e-60	-0.53504	0.259	0.359	3.11829e-56	3.11829e-56
mt-Atp6	1.67175e-60	-0.375153	0.375	0.408	4.69695e-56	4.69695e-56
Cdr1os	3.58418e-60	-0.5298	0.291	0.342	1.00701e-55	1.00701e-55
Ccn1	8.44648e-60	0.429708	0.476	0.46	2.37312e-55	2.37312e-55
Uqcrb	3.54495e-58	-0.200645	0.769	0.846	9.95989e-54	9.95989e-54
H2bc4	1.81393e-56	-0.183524	0.892	0.925	5.09641e-52	5.09641e-52
Rpl5	2.23058e-55	0.214452	0.445	0.463	6.26705e-51	6.26705e-51
Atox1	6.53366e-55	-0.195277	0.871	0.904	1.8357e-50	1.8357e-50
Prkch	5.56864e-54	1.3715	0.107	0.054	1.56457e-49	1.56457e-49
Gm21596	2.68451e-53	1.18951	0.066	0.029	7.54241e-49	7.54241e-49
Cab39l	7.90108e-53	0.146011	0.811	0.837	2.21989e-48	2.21989e-48
Aebp1	8.57177e-53	-0.380998	0.107	0.175	2.40832e-48	2.40832e-48
Igha	1.69934e-52	2.45865	0.047	0.017	4.77446e-48	4.77446e-48
Rps8	3.04829e-51	0.166392	0.68	0.692	8.56448e-47	8.56448e-47
Actb	1.07606e-50	0.154515	0.811	0.835	3.02331e-46	3.02331e-46
Filip1l	3.45838e-50	1.09184	0.148	0.088	9.71666e-46	9.71666e-46
Rpl23	5.29426e-50	0.104819	0.566	0.598	1.48748e-45	1.48748e-45
Polr2l	5.70044e-50	0.185201	0.53	0.548	1.6016e-45	1.6016e-45
Hbb-bs	1.02336e-49	4.78507	0.042	0.012	2.87524e-45	2.87524e-45
Gm11966	3.36022e-49	0.417269	0.314	0.294	9.44089e-45	9.44089e-45
Gm19951	4.22583e-49	0.533951	0.501	0.439	1.18729e-44	1.18729e-44
Defb11	1.40688e-48	0.356084	0.407	0.377	3.95277e-44	3.95277e-44
Gm13166	5.61407e-48	0.80651	0.096	0.055	1.57733e-43	1.57733e-43
Rpl18a	1.50197e-47	0.143467	0.79	0.797	4.21994e-43	4.21994e-43
Cnpy2	1.70865e-47	-0.369258	0.42	0.514	4.80062e-43	4.80062e-43
9130019P16Rik	1.30671e-45	0.541145	0.295	0.241	3.67133e-41	3.67133e-41
St13	1.40704e-45	0.178614	0.623	0.643	3.95322e-41	3.95322e-41
Gm5526	1.53843e-45	1.36932	0.081	0.042	4.32237e-41	4.32237e-41
H1f2	1.97791e-45	-0.296877	0.598	0.677	5.55714e-41	5.55714e-41
Rpl37a	3.1457e-45	0.0516546	0.496	0.54	8.83817e-41	8.83817e-41
Gm12918	4.38474e-45	0.388044	0.314	0.297	1.23194e-40	1.23194e-40
Acaa2	6.83418e-45	-0.359829	0.482	0.565	1.92013e-40	1.92013e-40
Rn7sk	1.40164e-44	0.047538	0.266	0.306	3.93804e-40	3.93804e-40
Rpl36	6.43306e-44	0.127711	0.855	0.865	1.80743e-39	1.80743e-39
Pcp4l1	1.33218e-43	0.15677	0.81	0.827	3.74289e-39	3.74289e-39
Calr	1.65082e-43	0.0954527	0.824	0.857	4.63814e-39	4.63814e-39
Gm10039	2.51049e-43	0.424231	0.545	0.549	7.05346e-39	7.05346e-39
Polr2m	5.56613e-43	0.183604	0.519	0.539	1.56386e-38	1.56386e-38
Gm16089	9.1099e-43	-0.350707	0.139	0.193	2.55952e-38	2.55952e-38
Pdap1	1.48628e-42	0.241439	0.563	0.566	4.17585e-38	4.17585e-38
Calm2	4.07726e-42	0.0892289	0.616	0.66	1.14555e-37	1.14555e-37
mt-Nd2	4.89553e-42	-0.0174756	0.996	0.998	1.37545e-37	1.37545e-37
Gm2225	5.81134e-42	-0.682306	0.06	0.103	1.63275e-37	1.63275e-37
Ndufb1	9.45813e-42	0.0944409	0.803	0.834	2.65736e-37	2.65736e-37
7SK.197	2.53606e-41	-0.883802	0.164	0.218	7.12532e-37	7.12532e-37
Ywhae	1.2224e-40	0.146059	0.665	0.686	3.43447e-36	3.43447e-36
Igkc	3.80262e-40	1.57267	0.159	0.12	1.06839e-35	1.06839e-35
Ptma	4.29632e-40	0.0575894	0.717	0.761	1.20709e-35	1.20709e-35
Dstn	4.47428e-40	0.0944837	0.62	0.661	1.25709e-35	1.25709e-35
Sncg	6.7541e-40	-0.993669	0.057	0.105	1.89763e-35	1.89763e-35
Atp6v0e2	7.84907e-40	0.314444	0.168	0.118	2.20528e-35	2.20528e-35
Gm10269	1.50603e-39	-0.160634	0.333	0.381	4.23135e-35	4.23135e-35
Ighg2c	2.44155e-39	-7.45803	0	0.013	6.85979e-35	6.85979e-35
Pet100	4.77529e-39	0.2524	0.491	0.485	1.34167e-34	1.34167e-34
Gm7808	2.56787e-38	-0.34944	0.166	0.217	7.21469e-34	7.21469e-34
Gm10132	3.15294e-38	-0.476575	0.088	0.132	8.85851e-34	8.85851e-34
Nisch	3.33228e-38	0.198911	0.582	0.576	9.36236e-34	9.36236e-34
Gm7429	3.46556e-38	-0.561307	0.081	0.125	9.73685e-34	9.73685e-34
Tuba1c	4.14862e-38	0.250915	0.58	0.565	1.1656e-33	1.1656e-33
Pnpla7	5.48418e-38	0.496918	0.162	0.121	1.54084e-33	1.54084e-33
Prlr	5.62882e-38	0.0543697	0.652	0.695	1.58147e-33	1.58147e-33
Gm12261	5.63827e-38	-7.42508	0	0.01	1.58413e-33	1.58413e-33
Epb41l1	6.25961e-38	1.1532	0.089	0.049	1.7587e-33	1.7587e-33
Gm13611	6.56123e-38	0.359815	0.425	0.392	1.84344e-33	1.84344e-33
Cox6b2	8.62184e-38	0.120056	0.602	0.63	2.42239e-33	2.42239e-33
Nptn	1.35759e-37	0.190401	0.567	0.572	3.81428e-33	3.81428e-33
Dusp1	3.45401e-37	0.128494	0.434	0.475	9.70438e-33	9.70438e-33
Sdc2	6.91264e-37	0.248629	0.478	0.468	1.94217e-32	1.94217e-32
Atp5l	7.66653e-37	-0.0145313	0.553	0.616	2.15399e-32	2.15399e-32
Gm12966	1.89487e-36	-0.752652	0.041	0.075	5.32381e-32	5.32381e-32
Alad	2.65882e-36	0.350916	0.323	0.286	7.47023e-32	7.47023e-32
Nefh	4.12856e-36	1.28894	0.142	0.094	1.15996e-31	1.15996e-31
Polr1d	4.91782e-36	-0.339769	0.412	0.49	1.38171e-31	1.38171e-31
Cfap126	6.34957e-36	-0.300422	0.504	0.582	1.78398e-31	1.78398e-31
Nsg1	4.51524e-35	0.269697	0.277	0.269	1.2686e-30	1.2686e-30
Hnrnpa2b1	6.86165e-35	0.0919869	0.739	0.771	1.92785e-30	1.92785e-30
Tmed4	7.16283e-35	-0.450183	0.233	0.305	2.01247e-30	2.01247e-30
Riiad1	7.56747e-35	-0.555597	0.1	0.152	2.12616e-30	2.12616e-30
Cd9	1.2091e-34	-0.222004	0.652	0.715	3.39708e-30	3.39708e-30
Capsl	1.46727e-34	-0.342264	0.302	0.381	4.12244e-30	4.12244e-30
Lbp	1.7916e-34	0.251177	0.609	0.592	5.03369e-30	5.03369e-30
Fam81b	2.09725e-34	-0.457982	0.086	0.135	5.89245e-30	5.89245e-30
Rps27rt	2.51357e-34	0.313114	0.399	0.365	7.06213e-30	7.06213e-30
Apoo-ps	3.55955e-34	-0.345647	0.153	0.204	1.00009e-29	1.00009e-29
Actg1	3.58637e-34	0.170902	0.445	0.46	1.00763e-29	1.00763e-29
Rps10-ps2	4.76488e-34	-0.209086	0.212	0.266	1.33874e-29	1.33874e-29
Glrx3	8.48235e-34	0.196592	0.513	0.516	2.3832e-29	2.3832e-29
Rps18-ps5	9.56643e-34	0.472047	0.244	0.221	2.68778e-29	2.68778e-29
Rn18s-rs5	1.18214e-33	0.377613	0.63	0.598	3.32134e-29	3.32134e-29
Ier3	1.32084e-33	0.505939	0.222	0.187	3.71103e-29	3.71103e-29
Pkm	1.84353e-33	0.128316	0.797	0.812	5.17959e-29	5.17959e-29
Cox7c	2.58975e-33	-0.0189602	0.595	0.659	7.27617e-29	7.27617e-29
Gm11808	5.29281e-33	-0.428767	0.113	0.158	1.48707e-28	1.48707e-28
Ddx5	5.90813e-33	0.0442916	0.709	0.754	1.65995e-28	1.65995e-28
Efcab10	7.11982e-33	-0.372519	0.242	0.315	2.00038e-28	2.00038e-28
Vwa5b1	8.04837e-33	-0.766444	0.021	0.048	2.26127e-28	2.26127e-28
Rps23	8.5896e-33	-0.146742	0.488	0.567	2.41333e-28	2.41333e-28
Lgals3bp	8.80473e-33	-0.32429	0.375	0.455	2.47378e-28	2.47378e-28
Cltb	1.16277e-32	0.16898	0.473	0.488	3.26691e-28	3.26691e-28
ENSMUSG00000095041	1.39145e-32	0.0837853	0.528	0.564	3.90942e-28	3.90942e-28
mt-Co3	1.50639e-32	-0.287312	0.378	0.407	4.23235e-28	4.23235e-28
S100a6	1.70628e-32	-0.31651	0.076	0.119	4.79397e-28	4.79397e-28
Patl2	1.74994e-32	2.28687	0.03	0.009	4.91664e-28	4.91664e-28
H1f3	1.93341e-32	-0.546818	0.132	0.19	5.43212e-28	5.43212e-28
Ftl1	2.54961e-32	0.0998929	0.403	0.43	7.16338e-28	7.16338e-28
Rps27a-ps3	3.0757e-32	0.28133	0.381	0.357	8.64149e-28	8.64149e-28
Sgk1	3.86518e-32	0.125365	0.526	0.555	1.08596e-27	1.08596e-27
Rpl39	5.39681e-32	0.0693323	0.674	0.71	1.51629e-27	1.51629e-27
Hsp90b1	6.56153e-32	-0.148409	0.848	0.897	1.84353e-27	1.84353e-27
Zfp982	7.01716e-32	-0.913323	0.018	0.045	1.97154e-27	1.97154e-27
Fabp3-ps1	1.21495e-31	-0.357963	0.083	0.122	3.41352e-27	3.41352e-27
Gng5	1.60758e-31	-0.19134	0.551	0.63	4.51667e-27	4.51667e-27
Fos	1.84752e-31	0.260812	0.508	0.511	5.1908e-27	5.1908e-27
Mif-ps4	1.99846e-31	-0.209187	0.322	0.377	5.61488e-27	5.61488e-27
mt-Nd6	2.58434e-31	0.524132	0.384	0.35	7.26095e-27	7.26095e-27
Wls	2.95619e-31	-0.0330056	0.512	0.569	8.30572e-27	8.30572e-27
Ubc	4.07295e-31	0.0523303	0.743	0.771	1.14434e-26	1.14434e-26
Rps27	1.13141e-30	0.0395731	0.385	0.416	3.1788e-26	3.1788e-26
H2-Eb1	1.3035e-30	0.785436	0.133	0.089	3.66231e-26	3.66231e-26
Rpl39-ps	1.43739e-30	-0.247794	0.142	0.182	4.0385e-26	4.0385e-26
Sod1	1.48572e-30	0.129865	0.702	0.721	4.17427e-26	4.17427e-26
Rpl7-ps9	2.00026e-30	-0.274317	0.129	0.173	5.61992e-26	5.61992e-26
Gabarapl1	2.24421e-30	0.212984	0.451	0.446	6.30533e-26	6.30533e-26
Rpl38-ps1	3.36287e-30	-0.0585946	0.133	0.165	9.44831e-26	9.44831e-26
Tspan33	3.8567e-30	0.206019	0.585	0.577	1.08358e-25	1.08358e-25
Unc80	4.47329e-30	-1.42468	0.016	0.041	1.25682e-25	1.25682e-25
Mt1	4.80432e-30	0.237474	0.732	0.727	1.34982e-25	1.34982e-25
Gm47283	6.25948e-30	0.231778	0.279	0.281	1.75866e-25	1.75866e-25
Krt23	8.06316e-30	-0.824697	0.021	0.048	2.26543e-25	2.26543e-25
Ndufa3	1.04008e-29	0.0662261	0.853	0.884	2.92221e-25	2.92221e-25
2610035D17Rik	1.46971e-29	-0.887002	0.01	0.03	4.12931e-25	4.12931e-25
Rps26	1.70918e-29	0.099704	0.769	0.788	4.80211e-25	4.80211e-25
Rpl35a-ps6	1.9983e-29	-0.234742	0.149	0.189	5.61443e-25	5.61443e-25
Vcp	2.73549e-29	0.240778	0.537	0.528	7.68564e-25	7.68564e-25
Fxyd1	2.7628e-29	0.0999142	0.928	0.945	7.76237e-25	7.76237e-25
Tmtc1	3.29267e-29	-0.434234	0.194	0.255	9.25109e-25	9.25109e-25
Tmem254	6.04418e-29	-0.187954	0.205	0.247	1.69817e-24	1.69817e-24
Nmt1	9.03809e-29	0.299834	0.355	0.318	2.53934e-24	2.53934e-24
Emb	1.04533e-28	0.0790324	0.571	0.603	2.93696e-24	2.93696e-24
Rps15a-ps4	1.14921e-28	-0.740716	0.048	0.081	3.22883e-24	3.22883e-24
Rpl21-ps8	1.44115e-28	-2.34121	0.004	0.018	4.04906e-24	4.04906e-24
C230072F16Rik	1.58302e-28	-0.501153	0.071	0.115	4.44765e-24	4.44765e-24
Gm11598	2.52109e-28	-0.537675	0.052	0.084	7.08325e-24	7.08325e-24
Rpl35	2.56831e-28	-0.0519663	0.689	0.749	7.21591e-24	7.21591e-24
Nfe2l1	2.78856e-28	0.0903473	0.569	0.595	7.83473e-24	7.83473e-24
Gm10689	3.70519e-28	-0.472104	0.059	0.091	1.04101e-23	1.04101e-23
Ldha	4.68632e-28	0.208444	0.583	0.576	1.31667e-23	1.31667e-23
Clic6	5.25371e-28	0.103354	0.787	0.812	1.47608e-23	1.47608e-23
Rps12	5.60931e-28	0.119736	0.359	0.375	1.57599e-23	1.57599e-23
Rpl23a	6.20029e-28	0.0812199	0.359	0.381	1.74203e-23	1.74203e-23
H4c17	6.3621e-28	-1.01045	0.022	0.046	1.7875e-23	1.7875e-23
Sltm	6.8589e-28	-0.0369521	0.865	0.909	1.92708e-23	1.92708e-23
Brd2	8.75169e-28	0.253894	0.426	0.417	2.45888e-23	2.45888e-23
Cox5b-ps	1.80235e-27	0.10261	0.315	0.342	5.06388e-23	5.06388e-23
Gm4786	2.20946e-27	0.567389	0.155	0.134	6.2077e-23	6.2077e-23
Rps11	2.2311e-27	-0.147487	0.796	0.851	6.26851e-23	6.26851e-23
Gm10250	2.47894e-27	-0.0979038	0.48	0.526	6.96482e-23	6.96482e-23
Sh3bgrl	2.56188e-27	0.127041	0.589	0.606	7.19787e-23	7.19787e-23
Malat1	2.6378e-27	-0.0331011	0.895	0.936	7.41115e-23	7.41115e-23
Itgb8	2.65858e-27	-0.280822	0.369	0.443	7.46956e-23	7.46956e-23
Atf3	4.40923e-27	-0.0442826	0.359	0.421	1.23882e-22	1.23882e-22
Ly6e	5.27273e-27	0.413077	0.382	0.343	1.48143e-22	1.48143e-22
Tmsb4x	6.17193e-27	0.643565	0.212	0.168	1.73407e-22	1.73407e-22
Prelp	8.41083e-27	-0.156239	0.559	0.631	2.36311e-22	2.36311e-22
App	1.01352e-26	0.107983	0.79	0.812	2.84759e-22	2.84759e-22
Slc25a5	1.28623e-26	0.078557	0.777	0.805	3.6138e-22	3.6138e-22
Pierce2	1.86146e-26	-0.20261	0.135	0.171	5.22996e-22	5.22996e-22
Cxcl1	1.88902e-26	0.702107	0.144	0.118	5.30738e-22	5.30738e-22
Rpl7-ps7	1.91101e-26	-0.0894168	0.228	0.272	5.36918e-22	5.36918e-22
Sft2d1	2.03057e-26	-1.38762	0.025	0.052	5.70509e-22	5.70509e-22
Aktip	2.85008e-26	0.219636	0.431	0.428	8.00759e-22	8.00759e-22
Syne1	3.94567e-26	-0.153798	0.444	0.518	1.10858e-21	1.10858e-21
Trpm3	5.28418e-26	-0.0622911	0.94	0.967	1.48464e-21	1.48464e-21
Eif4g2	5.32754e-26	0.123077	0.679	0.702	1.49682e-21	1.49682e-21
Gadd45g	5.32975e-26	0.196939	0.586	0.591	1.49745e-21	1.49745e-21
Macf1	6.67043e-26	-0.155044	0.517	0.59	1.87412e-21	1.87412e-21
Rps7-ps3	7.57893e-26	0.69407	0.078	0.052	2.12938e-21	2.12938e-21
Gm9800	9.67103e-26	0.325042	0.28	0.268	2.71717e-21	2.71717e-21
Mt3	1.00386e-25	0.131477	0.938	0.942	2.82045e-21	2.82045e-21
Junb	1.05685e-25	0.304572	0.396	0.383	2.96934e-21	2.96934e-21
Gm10443	1.29964e-25	0.269602	0.29	0.285	3.65147e-21	3.65147e-21
Spint2	1.52141e-25	-0.130401	0.838	0.875	4.27455e-21	4.27455e-21
Uqcrh-ps1	2.1469e-25	-0.884294	0.018	0.038	6.03194e-21	6.03194e-21
Gm28153	2.84803e-25	0.265298	0.288	0.262	8.00183e-21	8.00183e-21
Gpi1	2.87158e-25	0.173484	0.609	0.614	8.06799e-21	8.06799e-21
H2-Aa	2.93154e-25	0.81839	0.117	0.08	8.23646e-21	8.23646e-21
Uqcr11	3.17651e-25	0.110588	0.883	0.89	8.92473e-21	8.92473e-21
Erdr1	3.65427e-25	-1.17778	0.042	0.068	1.0267e-20	1.0267e-20
Ap1s2	3.6837e-25	0.251555	0.441	0.431	1.03497e-20	1.03497e-20
Car2	3.72011e-25	0.0631098	0.808	0.846	1.0452e-20	1.0452e-20
4930447N08Rik	4.3601e-25	-0.293902	0.16	0.215	1.22501e-20	1.22501e-20
Gm5644	4.55202e-25	-0.357052	0.106	0.144	1.27894e-20	1.27894e-20
Fau	4.81337e-25	-0.0524006	0.454	0.509	1.35236e-20	1.35236e-20
Dpcd	5.20167e-25	0.261311	0.292	0.287	1.46146e-20	1.46146e-20
Hdhd3	5.73558e-25	0.353884	0.175	0.139	1.61147e-20	1.61147e-20
Rps17	6.98014e-25	-0.0852783	0.576	0.644	1.96114e-20	1.96114e-20
Gm49980	7.34148e-25	-0.223729	0.242	0.306	2.06266e-20	2.06266e-20
Gm3699	8.49472e-25	-0.0891409	0.23	0.265	2.38668e-20	2.38668e-20
Gm15500	8.86531e-25	0.205734	0.539	0.53	2.4908e-20	2.4908e-20
Tmed10	1.0225e-24	0.0393999	0.635	0.675	2.87282e-20	2.87282e-20
Copz2	1.07036e-24	-0.562341	0.192	0.253	3.00729e-20	3.00729e-20
mt-Tm	1.13168e-24	0.690799	0.14	0.11	3.17956e-20	3.17956e-20
Rpl30	1.13623e-24	0.0486313	0.417	0.453	3.19234e-20	3.19234e-20
Rpl6	1.39931e-24	0.0387942	0.534	0.568	3.93151e-20	3.93151e-20
Serbp1	1.41032e-24	0.177682	0.554	0.559	3.96242e-20	3.96242e-20
Selenok	1.72872e-24	-0.172639	0.66	0.723	4.85701e-20	4.85701e-20
5930430L01Rik	1.78383e-24	0.533791	0.063	0.039	5.01185e-20	5.01185e-20
Prxl2a	1.85928e-24	-0.20211	0.605	0.668	5.22383e-20	5.22383e-20
Plac9	1.86109e-24	-0.357966	0.158	0.196	5.22893e-20	5.22893e-20
Gm13456	2.1245e-24	-0.0699712	0.13	0.161	5.969e-20	5.969e-20
Gm5436	2.43288e-24	0.0166655	0.267	0.298	6.83543e-20	6.83543e-20
Col9a3	2.61438e-24	-0.109386	0.781	0.832	7.34537e-20	7.34537e-20
Atp6v1e1	2.728e-24	0.0775286	0.659	0.692	7.66459e-20	7.66459e-20
Dynlt1-ps1	2.92475e-24	-0.386852	0.07	0.101	8.21736e-20	8.21736e-20
Zfp36	3.5702e-24	0.413313	0.256	0.22	1.00308e-19	1.00308e-19
Ctsb	6.04644e-24	0.0931739	0.732	0.75	1.69881e-19	1.69881e-19
Morf4l1	6.04998e-24	0.120128	0.431	0.451	1.6998e-19	1.6998e-19
2410004P03Rik	6.69309e-24	-0.33918	0.165	0.218	1.88049e-19	1.88049e-19
Ctnnbl1	7.42767e-24	0.391577	0.236	0.199	2.08688e-19	2.08688e-19
Cfap69	7.91258e-24	-0.231864	0.299	0.365	2.22312e-19	2.22312e-19
Gm10221	9.58396e-24	-0.101514	0.34	0.384	2.69271e-19	2.69271e-19
Gm2614	1.08586e-23	-0.385415	0.045	0.07	3.05083e-19	3.05083e-19
Rdh5	1.45055e-23	-0.217425	0.635	0.696	4.07545e-19	4.07545e-19
Atp5b	1.56441e-23	0.10247	0.825	0.84	4.39537e-19	4.39537e-19
Sod3	1.85967e-23	-0.325809	0.359	0.428	5.22492e-19	5.22492e-19
Cbx5	1.88202e-23	0.133411	0.62	0.635	5.28772e-19	5.28772e-19
Zfp106	1.92796e-23	0.142098	0.608	0.625	5.4168e-19	5.4168e-19
Rpl7	2.17333e-23	-0.177897	0.705	0.759	6.1062e-19	6.1062e-19
Gm6419	2.22441e-23	-0.56739	0.045	0.071	6.2497e-19	6.2497e-19
ENSMUSG00000120023	2.36664e-23	-0.193441	0.096	0.126	6.64932e-19	6.64932e-19
Tmem267	2.59569e-23	-1.0889	0.017	0.04	7.29284e-19	7.29284e-19
Rpl27a	2.98774e-23	0.0638836	0.518	0.541	8.39436e-19	8.39436e-19
Id2	4.15294e-23	0.0149157	0.482	0.534	1.16681e-18	1.16681e-18
Eif2s2	4.21779e-23	0.0793194	0.594	0.624	1.18503e-18	1.18503e-18
Tuba1b	4.46414e-23	0.10443	0.711	0.725	1.25425e-18	1.25425e-18
Sptbn1	4.75681e-23	-0.0983693	0.632	0.698	1.33647e-18	1.33647e-18
Gm6204	4.99543e-23	-0.295266	0.054	0.081	1.40352e-18	1.40352e-18
Rplp2	5.7588e-23	-0.063415	0.68	0.741	1.61799e-18	1.61799e-18
Hspa1b	5.77065e-23	-0.603771	0.152	0.2	1.62132e-18	1.62132e-18
Srsf5	6.14547e-23	-0.119152	0.483	0.548	1.72663e-18	1.72663e-18
Afm	6.20328e-23	1.62606	0.032	0.013	1.74287e-18	1.74287e-18
Tuba1a	6.87584e-23	-0.365146	0.267	0.297	1.93184e-18	1.93184e-18
Apoe	6.9792e-23	0.118007	0.991	0.989	1.96088e-18	1.96088e-18
Rpl13	7.9049e-23	0.047382	0.781	0.775	2.22096e-18	2.22096e-18
Hemk1	1.45855e-22	0.116829	0.672	0.688	4.09795e-18	4.09795e-18
Gm9844	1.65976e-22	-0.311382	0.085	0.115	4.66327e-18	4.66327e-18
Ghitm	1.83429e-22	0.0863344	0.565	0.591	5.15361e-18	5.15361e-18
Gm10288	1.90851e-22	0.182391	0.435	0.444	5.36214e-18	5.36214e-18
Mir6236	1.98933e-22	0.395455	0.315	0.274	5.58922e-18	5.58922e-18
H3f3a	2.02967e-22	0.0482781	0.568	0.608	5.70257e-18	5.70257e-18
Phactr2	2.13439e-22	0.0343792	0.611	0.651	5.99678e-18	5.99678e-18
Cox6c2	2.47401e-22	-0.0799201	0.179	0.21	6.95099e-18	6.95099e-18
Gm7536	3.12045e-22	-0.0219411	0.351	0.384	8.76722e-18	8.76722e-18
Ccn2	3.44624e-22	0.559755	0.095	0.065	9.68254e-18	9.68254e-18
A930005H10Rik	3.51346e-22	0.550485	0.077	0.051	9.87141e-18	9.87141e-18
Stk39	4.32865e-22	-0.0164917	0.845	0.887	1.21618e-17	1.21618e-17
H2bc6	5.26811e-22	-0.323828	0.208	0.264	1.48013e-17	1.48013e-17
Son	5.41025e-22	-0.0147015	0.728	0.781	1.52006e-17	1.52006e-17
Ywhaz	5.44621e-22	0.155112	0.452	0.464	1.53017e-17	1.53017e-17
Gm6788	5.83684e-22	-1.03733	0.008	0.021	1.63992e-17	1.63992e-17
Rpl14	6.37931e-22	0.0554403	0.789	0.817	1.79233e-17	1.79233e-17
Atp5mpl	7.04616e-22	0.0723485	0.818	0.841	1.97969e-17	1.97969e-17
Mif	7.90215e-22	-0.132102	0.813	0.854	2.22019e-17	2.22019e-17
Ldhb-ps	8.32401e-22	-0.43536	0.066	0.097	2.33871e-17	2.33871e-17
Gm15501	8.64445e-22	0.0224357	0.12	0.144	2.42875e-17	2.42875e-17
Atp5a1	9.99567e-22	0.0520961	0.733	0.766	2.80838e-17	2.80838e-17
Rpl3-ps1	1.13492e-21	0.210358	0.234	0.248	3.18868e-17	3.18868e-17
Smim22	1.32452e-21	0.224467	0.527	0.52	3.72138e-17	3.72138e-17
Gadd45gip1	1.38141e-21	-0.279736	0.231	0.29	3.88122e-17	3.88122e-17
Rpl22	1.58624e-21	0.0696564	0.665	0.697	4.45671e-17	4.45671e-17
H2-Ab1	2.02045e-21	0.700767	0.111	0.076	5.67666e-17	5.67666e-17
Syngr2	2.11939e-21	0.276629	0.165	0.14	5.95464e-17	5.95464e-17
Itm2b	2.55524e-21	-0.12434	0.811	0.857	7.17921e-17	7.17921e-17
Rps25	2.85318e-21	-0.0123693	0.694	0.743	8.01628e-17	8.01628e-17
Gm16418	3.56921e-21	0.0638314	0.134	0.153	1.00281e-16	1.00281e-16
Psma7	3.7388e-21	0.112813	0.64	0.658	1.05045e-16	1.05045e-16
Ezr	6.4833e-21	-0.0651987	0.745	0.802	1.82155e-16	1.82155e-16
Rps13-ps2	7.65618e-21	0.192394	0.202	0.209	2.15108e-16	2.15108e-16
Vat1l	8.3128e-21	0.145671	0.737	0.755	2.33556e-16	2.33556e-16
Cbx3	9.88063e-21	0.259662	0.31	0.287	2.77606e-16	2.77606e-16
Pdgfra	1.02999e-20	0.305436	0.187	0.15	2.89385e-16	2.89385e-16
Dnajc3	1.20356e-20	-0.133379	0.641	0.704	3.38151e-16	3.38151e-16
Rpl23a-ps3	1.55113e-20	-0.19405	0.089	0.115	4.35806e-16	4.35806e-16
Mrps21	1.70323e-20	-0.11618	0.659	0.722	4.7854e-16	4.7854e-16
mt-Rnr1	1.82595e-20	0.0330355	0.999	1	5.13018e-16	5.13018e-16
Rpl17-ps10	1.88114e-20	-0.164203	0.151	0.184	5.28526e-16	5.28526e-16
Tpt1-ps3	1.92649e-20	-0.101848	0.462	0.488	5.41267e-16	5.41267e-16
Skp1	2.00882e-20	0.0821351	0.632	0.66	5.64398e-16	5.64398e-16
Htr2c	2.46815e-20	-0.0891934	0.821	0.868	6.93451e-16	6.93451e-16
Magi2	2.63202e-20	-0.138033	0.327	0.382	7.39493e-16	7.39493e-16
Rab2a	3.1e-20	0.0869651	0.547	0.569	8.70975e-16	8.70975e-16
Snhg9	4.87972e-20	0.381853	0.213	0.175	1.37101e-15	1.37101e-15
Slc12a2	5.95217e-20	-0.0124212	0.685	0.731	1.67232e-15	1.67232e-15
Sec62	6.02529e-20	-0.0357268	0.762	0.812	1.69286e-15	1.69286e-15
Neat1	6.98369e-20	-0.169885	0.292	0.352	1.96214e-15	1.96214e-15
Gm12254	7.40259e-20	0.0901965	0.357	0.382	2.07983e-15	2.07983e-15
Pals1	7.58275e-20	0.0710453	0.1	0.118	2.13045e-15	2.13045e-15
Rps6-ps4	8.16553e-20	-0.0678523	0.286	0.324	2.29419e-15	2.29419e-15
1700012B09Rik	8.78336e-20	-0.390353	0.046	0.075	2.46777e-15	2.46777e-15
Slc4a10	8.92682e-20	-0.0606503	0.75	0.804	2.50808e-15	2.50808e-15
Gm9794	9.35187e-20	-0.108521	0.359	0.399	2.6275e-15	2.6275e-15
Atp5g1	9.55916e-20	0.0492514	0.864	0.882	2.68574e-15	2.68574e-15
Slc6a17	1.015e-19	-0.0302975	0.068	0.094	2.85173e-15	2.85173e-15
Gas5	1.09569e-19	0.0345767	0.683	0.72	3.07845e-15	3.07845e-15
Nop10	1.12087e-19	-0.121305	0.552	0.616	3.14919e-15	3.14919e-15
Calml4	1.15454e-19	0.0693494	0.802	0.829	3.24381e-15	3.24381e-15
Gm2830	1.17374e-19	0.410198	0.188	0.173	3.29774e-15	3.29774e-15
mt-Tt	1.43763e-19	0.524382	0.165	0.14	4.03917e-15	4.03917e-15
U4.3	1.48566e-19	1.42517	0.022	0.009	4.1741e-15	4.1741e-15
Gm3511	1.62895e-19	0.0246443	0.289	0.312	4.57671e-15	4.57671e-15
Lmna	2.66071e-19	0.280739	0.325	0.304	7.47552e-15	7.47552e-15
Rps10-ps1	2.90157e-19	0.103692	0.305	0.325	8.15226e-15	8.15226e-15
Arf4	3.10614e-19	0.0372533	0.499	0.533	8.72702e-15	8.72702e-15
Cgnl1	4.01252e-19	0.083057	0.662	0.692	1.12736e-14	1.12736e-14
Gm13436	4.01847e-19	0.219379	0.238	0.243	1.12903e-14	1.12903e-14
Ptn	4.02505e-19	-0.466822	0.085	0.125	1.13088e-14	1.13088e-14
Nudc	4.63546e-19	0.0362856	0.521	0.566	1.30238e-14	1.30238e-14
Gm3375	5.10848e-19	-0.0575188	0.128	0.164	1.43528e-14	1.43528e-14
Rps15-ps2	6.38664e-19	-0.213309	0.162	0.193	1.79439e-14	1.79439e-14
Ndufb8	6.50175e-19	-0.250303	0.31	0.33	1.82673e-14	1.82673e-14
Rpl9-ps6	6.86286e-19	0.355515	0.277	0.265	1.92819e-14	1.92819e-14
Pcolce	7.08534e-19	0.128148	0.572	0.576	1.9907e-14	1.9907e-14
Hbegf	7.2884e-19	0.82659	0.073	0.048	2.04775e-14	2.04775e-14
Iqgap2	7.57464e-19	-0.330911	0.242	0.298	2.12817e-14	2.12817e-14
Rps18-ps3	7.60536e-19	-0.45915	0.035	0.055	2.1368e-14	2.1368e-14
Gm48067	7.73792e-19	-0.142315	0.074	0.094	2.17405e-14	2.17405e-14
Arpp19	8.03602e-19	0.142546	0.559	0.568	2.2578e-14	2.2578e-14
Hspe1-rs1	8.41577e-19	-1.20503	0.026	0.049	2.3645e-14	2.3645e-14
1500011B03Rik	8.53984e-19	-0.269844	0.414	0.477	2.39935e-14	2.39935e-14
H2ac18	8.97833e-19	-0.791643	0.05	0.082	2.52255e-14	2.52255e-14
Rnaset2b	9.55655e-19	0.13079	0.287	0.283	2.68501e-14	2.68501e-14
Cdkn1c	1.45947e-18	0.0541855	0.719	0.754	4.10053e-14	4.10053e-14
Rpl6l	1.46425e-18	-0.0405517	0.199	0.228	4.11396e-14	4.11396e-14
Rpl10a-ps1	1.73329e-18	0.0450645	0.245	0.274	4.86986e-14	4.86986e-14
Bloc1s1	1.76786e-18	-0.0865538	0.401	0.459	4.96697e-14	4.96697e-14
Ndufc2	1.86448e-18	-0.0487443	0.669	0.725	5.23844e-14	5.23844e-14
Por	2.23195e-18	0.33233	0.274	0.243	6.27089e-14	6.27089e-14
Nudc-ps1	2.40682e-18	0.344386	0.152	0.15	6.76219e-14	6.76219e-14
Pebp1	2.86476e-18	0.0678912	0.754	0.772	8.04884e-14	8.04884e-14
Slc25a3	3.02402e-18	0.0804796	0.721	0.743	8.49628e-14	8.49628e-14
Chmp3	3.26603e-18	0.271923	0.3	0.291	9.17622e-14	9.17622e-14
Sub1	3.60839e-18	0.0652478	0.543	0.568	1.01381e-13	1.01381e-13
Hnrnpk	4.54445e-18	0.0881583	0.538	0.561	1.27681e-13	1.27681e-13
Gimap9	4.66162e-18	1.02865	0.031	0.016	1.30973e-13	1.30973e-13
Eef1a1	5.35355e-18	-0.0677242	0.771	0.823	1.50413e-13	1.50413e-13
Car14	5.44458e-18	0.105319	0.554	0.565	1.52971e-13	1.52971e-13
Gm10275	5.46147e-18	0.0211357	0.206	0.231	1.53445e-13	1.53445e-13
Gm5963	6.53118e-18	0.268636	0.213	0.209	1.835e-13	1.835e-13
Gm36684	6.95733e-18	1.22822	0.032	0.017	1.95473e-13	1.95473e-13
Kl	7.63226e-18	-0.0194286	0.863	0.902	2.14436e-13	2.14436e-13
Ndufa13	7.66863e-18	-0.259495	0.36	0.392	2.15458e-13	2.15458e-13
Gm12222	8.2675e-18	-1.39856	0.007	0.019	2.32284e-13	2.32284e-13
Rbx1-ps	8.92285e-18	-0.0168662	0.136	0.163	2.50696e-13	2.50696e-13
Cd63-ps	9.9935e-18	-0.706521	0.08	0.11	2.80777e-13	2.80777e-13
Gadd45b	1.15228e-17	0.430414	0.167	0.141	3.23745e-13	3.23745e-13
Rps15a	1.17262e-17	0.0195816	0.744	0.78	3.29459e-13	3.29459e-13
Rpsa	1.25358e-17	0.171359	0.546	0.548	3.52207e-13	3.52207e-13
Gm7993	1.2782e-17	-0.749427	0.011	0.025	3.59124e-13	3.59124e-13
Btg1	1.30137e-17	0.27936	0.224	0.202	3.65632e-13	3.65632e-13
Sgip1	1.42153e-17	-2.32596	0.003	0.013	3.99393e-13	3.99393e-13
Fam189b	1.65494e-17	0.257325	0.109	0.087	4.64972e-13	4.64972e-13
Dynlrb1	1.7469e-17	-0.0946168	0.687	0.745	4.90809e-13	4.90809e-13
Gm9118	1.84388e-17	-0.0323922	0.126	0.15	5.18056e-13	5.18056e-13
Hmgb1	1.93891e-17	0.13256	0.347	0.361	5.44757e-13	5.44757e-13
Gm12669	1.95658e-17	-0.104359	0.167	0.198	5.4972e-13	5.4972e-13
Ndrg2	1.98928e-17	0.156536	0.475	0.478	5.58909e-13	5.58909e-13
1110017D15Rik	2.1307e-17	-0.115055	0.369	0.428	5.98641e-13	5.98641e-13
Gm12166	2.30488e-17	0.582611	0.083	0.06	6.47578e-13	6.47578e-13
Rpl36-ps2	2.31546e-17	0.372901	0.181	0.169	6.50552e-13	6.50552e-13
Gm9790	2.34339e-17	0.134637	0.121	0.133	6.58398e-13	6.58398e-13
Prdx2-ps1	2.45812e-17	-0.651931	0.021	0.039	6.90632e-13	6.90632e-13
Nme5	2.48553e-17	-0.188942	0.459	0.522	6.98335e-13	6.98335e-13
Gm4799	2.74628e-17	-0.131915	0.077	0.099	7.71594e-13	7.71594e-13
Ywhab	2.89496e-17	0.161252	0.458	0.465	8.13367e-13	8.13367e-13
Fkbp3	2.906e-17	0.163636	0.427	0.429	8.1647e-13	8.1647e-13
Tmem59	3.00343e-17	-0.105055	0.67	0.728	8.43844e-13	8.43844e-13
Pttg1	3.41176e-17	-0.192726	0.432	0.495	9.58569e-13	9.58569e-13
Dync1i2	3.93172e-17	0.220201	0.39	0.37	1.10466e-12	1.10466e-12
Ccdc113	4.15923e-17	-0.178352	0.35	0.408	1.16858e-12	1.16858e-12
Slc7a10	4.17485e-17	-0.165255	0.492	0.553	1.17297e-12	1.17297e-12
Iscu	4.46075e-17	-0.190966	0.483	0.546	1.25329e-12	1.25329e-12
Gm4617	4.83714e-17	0.154681	0.262	0.265	1.35904e-12	1.35904e-12
Serf2	5.34215e-17	-0.0491226	0.598	0.649	1.50093e-12	1.50093e-12
Mapk4	5.35013e-17	-0.168723	0.353	0.412	1.50317e-12	1.50317e-12
Mgp	5.73798e-17	1.35403	0.035	0.018	1.61214e-12	1.61214e-12
Cap1	6.04082e-17	0.485566	0.227	0.196	1.69723e-12	1.69723e-12
Rpl31	6.3087e-17	-0.0139885	0.483	0.52	1.77249e-12	1.77249e-12
Aplp1	6.58041e-17	-0.104071	0.665	0.72	1.84883e-12	1.84883e-12
Dcdc2c	7.14735e-17	-1.53449	0.004	0.014	2.00812e-12	2.00812e-12
Rps24-ps3	7.3177e-17	-0.065012	0.101	0.124	2.05598e-12	2.05598e-12
Gm19503	7.3399e-17	-1.24355	0.008	0.021	2.06222e-12	2.06222e-12
Ndufs5	7.91025e-17	-0.0328144	0.526	0.578	2.22246e-12	2.22246e-12
Gm4948	8.26367e-17	-0.382916	0.035	0.054	2.32176e-12	2.32176e-12
Atp6ap1	8.53904e-17	0.169318	0.423	0.426	2.39913e-12	2.39913e-12
Pdzrn4	8.54393e-17	-0.692986	0.023	0.041	2.4005e-12	2.4005e-12
Gm14586	9.18182e-17	0.0198341	0.409	0.433	2.57973e-12	2.57973e-12
Cfap53	9.54723e-17	-0.274059	0.127	0.168	2.68239e-12	2.68239e-12
Sap18b	9.54933e-17	-0.236096	0.125	0.156	2.68298e-12	2.68298e-12
Sptan1	9.8524e-17	-0.086021	0.41	0.467	2.76813e-12	2.76813e-12
Hsp90ab1	1.13836e-16	0.0628006	0.896	0.914	3.19835e-12	3.19835e-12
Gm5776	1.13929e-16	-0.0552967	0.089	0.108	3.20095e-12	3.20095e-12
Ifi27l2a	1.26328e-16	-0.716563	0.118	0.157	3.54931e-12	3.54931e-12
Gm14794	1.27165e-16	0.191988	0.153	0.159	3.57284e-12	3.57284e-12
Tax1bp1	1.2877e-16	0.049227	0.656	0.688	3.61791e-12	3.61791e-12
Gm6444	1.29684e-16	-0.236482	0.049	0.071	3.64361e-12	3.64361e-12
Kcnj13	1.34394e-16	-0.112461	0.822	0.864	3.77595e-12	3.77595e-12
Chmp5	1.4535e-16	0.140629	0.425	0.434	4.08375e-12	4.08375e-12
Srrm1	1.73735e-16	-0.0713919	0.534	0.59	4.88127e-12	4.88127e-12
Ptgds	1.84864e-16	-0.103446	0.937	0.951	5.19394e-12	5.19394e-12
Gm37376	1.85136e-16	0.796966	0.086	0.058	5.20159e-12	5.20159e-12
Rpl19-ps11	1.8914e-16	0.193599	0.292	0.292	5.31407e-12	5.31407e-12
Ddx3y	1.95221e-16	0.0924394	0.459	0.466	5.48493e-12	5.48493e-12
Canx	2.07744e-16	-0.0485319	0.666	0.719	5.83677e-12	5.83677e-12
Gm7936	2.09071e-16	-0.473293	0.033	0.052	5.87407e-12	5.87407e-12
Uqcrh-ps2	2.09986e-16	-0.798565	0.017	0.032	5.89975e-12	5.89975e-12
Car12	2.26514e-16	-0.0935513	0.651	0.707	6.36415e-12	6.36415e-12
Id3	2.31476e-16	0.0205564	0.561	0.611	6.50356e-12	6.50356e-12
Dynlt4	2.32937e-16	-0.455289	0.081	0.113	6.5446e-12	6.5446e-12
H3f3b	2.42307e-16	0.0186543	0.618	0.659	6.80785e-12	6.80785e-12
Rpl34	2.57923e-16	0.0587332	0.622	0.634	7.2466e-12	7.2466e-12
Erlin2	2.62054e-16	-0.238764	0.289	0.345	7.36266e-12	7.36266e-12
Bbln	3.00338e-16	0.0867655	0.122	0.136	8.43829e-12	8.43829e-12
Ptms	3.18965e-16	0.11191	0.703	0.719	8.96165e-12	8.96165e-12
Abhd2	3.38002e-16	0.0483561	0.626	0.664	9.49651e-12	9.49651e-12
Gm8130	3.38004e-16	-1.41237	0.009	0.022	9.49657e-12	9.49657e-12
Nucks1	3.48245e-16	0.0204595	0.618	0.655	9.78428e-12	9.78428e-12
Sytl2	3.52496e-16	-0.306149	0.166	0.212	9.90373e-12	9.90373e-12
A2m	3.98177e-16	-0.13715	0.289	0.345	1.11872e-11	1.11872e-11
Igf1r	4.08453e-16	-0.260079	0.3	0.354	1.14759e-11	1.14759e-11
Gapdh	4.207e-16	-0.0211863	0.391	0.42	1.182e-11	1.182e-11
Gm5560	4.48363e-16	-0.365992	0.026	0.041	1.25972e-11	1.25972e-11
Gm12174	4.56516e-16	0.102657	0.256	0.265	1.28263e-11	1.28263e-11
Gm6136	5.54134e-16	0.0514523	0.277	0.296	1.5569e-11	1.5569e-11
Atp5pb-ps	5.60756e-16	-0.502946	0.023	0.039	1.5755e-11	1.5755e-11
Gm10320	5.87248e-16	-0.263681	0.051	0.072	1.64993e-11	1.64993e-11
Rpl31-ps8	6.26137e-16	0.173291	0.342	0.339	1.75919e-11	1.75919e-11
Mlf1	6.67376e-16	-0.200067	0.399	0.457	1.87506e-11	1.87506e-11
Selenok-ps5	6.82424e-16	-0.90754	0.01	0.023	1.91734e-11	1.91734e-11
Eif5b	7.15117e-16	0.16842	0.547	0.545	2.00919e-11	2.00919e-11
Arl3	7.30568e-16	-0.0110615	0.675	0.722	2.0526e-11	2.0526e-11
Pierce1	7.76368e-16	0.150934	0.14	0.15	2.18128e-11	2.18128e-11
Eef1g	8.18373e-16	0.195876	0.446	0.433	2.2993e-11	2.2993e-11
Clybl	8.31909e-16	0.159602	0.428	0.425	2.33733e-11	2.33733e-11
Myl6	9.42399e-16	0.0130579	0.714	0.746	2.64776e-11	2.64776e-11
Atp5pb	1.06301e-15	0.0503133	0.644	0.674	2.98663e-11	2.98663e-11
Aldoa	1.07343e-15	0.0739459	0.887	0.904	3.01591e-11	3.01591e-11
Tcea1-ps1	1.11917e-15	0.254796	0.267	0.248	3.14442e-11	3.14442e-11
Higd2a	1.17616e-15	-0.0649782	0.6	0.653	3.30455e-11	3.30455e-11
Gm14539	1.21131e-15	0.094635	0.374	0.382	3.40329e-11	3.40329e-11
Kcne2	1.24821e-15	0.0356847	0.681	0.712	3.50697e-11	3.50697e-11
Tceal9	1.36004e-15	-0.0307836	0.605	0.654	3.82118e-11	3.82118e-11
Rpl36al	1.43984e-15	0.110929	0.409	0.414	4.04537e-11	4.04537e-11
Gm12338	1.46638e-15	0.150836	0.33	0.33	4.11994e-11	4.11994e-11
Cpq	1.5985e-15	0.133958	0.521	0.526	4.49114e-11	4.49114e-11
Cetn2	1.82679e-15	0.0814154	0.547	0.57	5.13256e-11	5.13256e-11
Atp5g3	1.91081e-15	0.053752	0.723	0.749	5.36861e-11	5.36861e-11
Mtdh	2.13436e-15	-0.021572	0.645	0.692	5.99671e-11	5.99671e-11
Kif5b	2.41426e-15	0.0248876	0.637	0.675	6.78311e-11	6.78311e-11
Mpc1-ps	2.43585e-15	-0.418825	0.037	0.056	6.84377e-11	6.84377e-11
Gm3150	2.49185e-15	-0.163899	0.082	0.103	7.0011e-11	7.0011e-11
2900060B14Rik	2.87053e-15	-0.49684	0.076	0.109	8.06503e-11	8.06503e-11
Atp5md	3.23481e-15	-0.031586	0.788	0.835	9.08853e-11	9.08853e-11
2010001K21Rik	3.24108e-15	-0.20455	0.089	0.122	9.10615e-11	9.10615e-11
Ldhb	3.49888e-15	0.0560225	0.814	0.834	9.83044e-11	9.83044e-11
Tbca	3.59368e-15	0.0191474	0.486	0.521	1.00968e-10	1.00968e-10
Ndufa12	3.61093e-15	0.0144728	0.79	0.824	1.01453e-10	1.01453e-10
Gm9385	3.71926e-15	0.162194	0.384	0.376	1.04496e-10	1.04496e-10
Gm5805	4.03407e-15	0.297896	0.138	0.139	1.13341e-10	1.13341e-10
Sf3b2	4.06427e-15	0.12837	0.542	0.555	1.1419e-10	1.1419e-10
Slc23a2	4.38564e-15	-0.122324	0.436	0.491	1.23219e-10	1.23219e-10
Tkt	4.39488e-15	0.128451	0.575	0.589	1.23479e-10	1.23479e-10
Rpl18-ps2	4.43873e-15	-0.0280858	0.169	0.193	1.2471e-10	1.2471e-10
Otx2	4.74098e-15	0.0786383	0.62	0.642	1.33202e-10	1.33202e-10
Frmpd4	5.02493e-15	-0.054534	0.558	0.609	1.41181e-10	1.41181e-10
Gm16437	5.18278e-15	-0.317632	0.023	0.038	1.45615e-10	1.45615e-10
Atp1b1	6.41938e-15	-0.0552815	0.863	0.9	1.80359e-10	1.80359e-10
Gm10053	6.43868e-15	-0.369146	0.091	0.121	1.80901e-10	1.80901e-10
Cep83	6.68436e-15	-0.210694	0.256	0.307	1.87804e-10	1.87804e-10
Gm29155	6.86609e-15	0.95389	0.055	0.035	1.9291e-10	1.9291e-10
Phpt1	7.39652e-15	0.180458	0.22	0.211	2.07813e-10	2.07813e-10
Laptm4a	8.07297e-15	0.0150741	0.664	0.698	2.26818e-10	2.26818e-10
Tusc3	8.14288e-15	0.021862	0.193	0.21	2.28782e-10	2.28782e-10
4933402J07Rik	8.34952e-15	0.410219	0.11	0.084	2.34588e-10	2.34588e-10
Cox5b	8.50462e-15	-0.04924	0.812	0.855	2.38946e-10	2.38946e-10
Dnajb2	8.99514e-15	0.369727	0.215	0.189	2.52728e-10	2.52728e-10
ENSMUSG00000121179	9.05744e-15	-0.0327799	0.074	0.09	2.54478e-10	2.54478e-10
Actr3	9.07676e-15	0.0936791	0.419	0.44	2.55021e-10	2.55021e-10
Metap2	9.35241e-15	0.158725	0.482	0.479	2.62765e-10	2.62765e-10
Stub1	9.57885e-15	0.135871	0.512	0.523	2.69127e-10	2.69127e-10
ENSMUSG00000120012	1.03197e-14	0.237538	0.161	0.164	2.89942e-10	2.89942e-10
Npm1	1.04249e-14	0.0206653	0.639	0.677	2.92898e-10	2.92898e-10
Dnaja1	1.04743e-14	0.154445	0.504	0.493	2.94287e-10	2.94287e-10
Slc4a5	1.1291e-14	-0.0598406	0.625	0.675	3.17232e-10	3.17232e-10
Pabpc1	1.18861e-14	0.11406	0.532	0.55	3.33952e-10	3.33952e-10
Nr4a1	1.22911e-14	0.302893	0.142	0.116	3.4533e-10	3.4533e-10
Slc16a2	1.24921e-14	-0.0622487	0.643	0.693	3.50978e-10	3.50978e-10
Gm46546	1.27557e-14	0.33606	0.113	0.11	3.58385e-10	3.58385e-10
Nudcd3	1.50989e-14	0.252569	0.273	0.248	4.24218e-10	4.24218e-10
Rps16	1.63364e-14	-0.109442	0.44	0.495	4.58987e-10	4.58987e-10
Igfbp2	1.6591e-14	-0.0898113	0.945	0.962	4.66141e-10	4.66141e-10
Ifitm3	1.65947e-14	-0.430079	0.245	0.291	4.66244e-10	4.66244e-10
Rps15a-ps7	1.66802e-14	0.0706907	0.287	0.302	4.68646e-10	4.68646e-10
Gm4204	1.74807e-14	-0.185456	0.169	0.2	4.91138e-10	4.91138e-10
Hmgn3	1.90356e-14	0.0170121	0.504	0.538	5.34824e-10	5.34824e-10
U4.4	1.93073e-14	1.39495	0.015	0.006	5.42457e-10	5.42457e-10
Arf5	2.24834e-14	0.352085	0.222	0.214	6.31693e-10	6.31693e-10
Gm10736	2.46796e-14	0.0214152	0.368	0.382	6.93399e-10	6.93399e-10
Rrbp1	2.50399e-14	0.151483	0.565	0.573	7.03522e-10	7.03522e-10
Slc31a1	2.5758e-14	0.0289892	0.577	0.611	7.23696e-10	7.23696e-10
Chchd2-ps	2.64644e-14	-0.744786	0.008	0.019	7.43544e-10	7.43544e-10
Zfp36l2	2.66402e-14	0.271308	0.174	0.153	7.48484e-10	7.48484e-10
Psmc1	2.68729e-14	0.224861	0.372	0.362	7.5502e-10	7.5502e-10
Clta	2.69681e-14	0.0577347	0.53	0.561	7.57695e-10	7.57695e-10
Wdr83os	3.10576e-14	-0.281684	0.319	0.373	8.72593e-10	8.72593e-10
Scand1	3.18745e-14	0.195732	0.532	0.528	8.95545e-10	8.95545e-10
Csrnp1	3.22426e-14	0.39517	0.056	0.039	9.05889e-10	9.05889e-10
Pabpn1	3.28382e-14	0.0468073	0.124	0.107	9.22622e-10	9.22622e-10
Yjefn3	3.37838e-14	0.0671283	0.338	0.353	9.49191e-10	9.49191e-10
Rpl34-ps1	3.5728e-14	0.217065	0.281	0.269	1.00381e-09	1.00381e-09
Rps24	3.61734e-14	0.0411483	0.729	0.757	1.01633e-09	1.01633e-09
Arl6ip1	3.65965e-14	-0.038502	0.871	0.907	1.02822e-09	1.02822e-09
Gstp1	3.91302e-14	-0.328387	0.148	0.19	1.0994e-09	1.0994e-09
Lrrc9	4.21493e-14	0.627381	0.05	0.031	1.18423e-09	1.18423e-09
Cald1	4.38735e-14	0.0791582	0.471	0.503	1.23267e-09	1.23267e-09
Cd81	4.64045e-14	-0.0526319	0.747	0.793	1.30378e-09	1.30378e-09
Cfap276	4.7235e-14	-0.337222	0.045	0.063	1.32711e-09	1.32711e-09
Ctnna1	4.92836e-14	0.0306582	0.591	0.625	1.38467e-09	1.38467e-09
Rtn3	5.58142e-14	0.0442639	0.591	0.625	1.56816e-09	1.56816e-09
Ube2v1	5.73274e-14	0.262998	0.123	0.104	1.61067e-09	1.61067e-09
Ndufv3	5.89428e-14	0.0393403	0.889	0.913	1.65606e-09	1.65606e-09
Mtch1	6.09281e-14	0.102468	0.696	0.705	1.71184e-09	1.71184e-09
ENSMUSG00000120113	6.1054e-14	-0.1355	0.046	0.061	1.71537e-09	1.71537e-09
Gpm6a	6.20919e-14	0.0571575	0.621	0.644	1.74453e-09	1.74453e-09
Eef2	6.49848e-14	0.0897279	0.695	0.715	1.82581e-09	1.82581e-09
Sfrp1	6.63418e-14	-0.115948	0.494	0.545	1.86394e-09	1.86394e-09
Kif1c	6.66206e-14	0.255372	0.377	0.363	1.87177e-09	1.87177e-09
B2m	6.68523e-14	-0.170275	0.532	0.579	1.87828e-09	1.87828e-09
Agpat4	7.34968e-14	0.273273	0.281	0.257	2.06496e-09	2.06496e-09
Gm14567	7.37187e-14	0.183113	0.091	0.098	2.0712e-09	2.0712e-09
Agbl4	7.77911e-14	-0.109492	0.255	0.297	2.18562e-09	2.18562e-09
Ndufs2	7.9357e-14	0.180305	0.432	0.426	2.22961e-09	2.22961e-09
Ecrg4	8.05506e-14	-0.076653	0.992	0.993	2.26315e-09	2.26315e-09
Naa38	8.25692e-14	0.0533396	0.464	0.492	2.31986e-09	2.31986e-09
Mia2	9.18363e-14	-0.127613	0.462	0.517	2.58023e-09	2.58023e-09
Igf2	9.6983e-14	0.220305	0.242	0.236	2.72483e-09	2.72483e-09
Ubl5	9.99489e-14	-0.0152965	0.801	0.839	2.80816e-09	2.80816e-09
Rpl4	1.02668e-13	0.0486259	0.693	0.719	2.88456e-09	2.88456e-09
Spire2	1.02697e-13	-0.340593	0.1	0.133	2.88538e-09	2.88538e-09
Tbc1d9	1.17481e-13	-0.0355161	0.679	0.729	3.30074e-09	3.30074e-09
Abcg2	1.22842e-13	0.33432	0.064	0.044	3.45136e-09	3.45136e-09
Wdr89	1.26328e-13	0.377634	0.081	0.063	3.54932e-09	3.54932e-09
Ccl9	1.30456e-13	-0.321588	0.104	0.138	3.66529e-09	3.66529e-09
Ahcyl2	1.34761e-13	0.0379179	0.682	0.72	3.78625e-09	3.78625e-09
Dnajb6	1.40958e-13	0.194083	0.309	0.298	3.96037e-09	3.96037e-09
Tmem176b	1.41879e-13	0.0571809	0.52	0.542	3.98624e-09	3.98624e-09
Rpl22l1	1.45798e-13	-0.0864023	0.653	0.705	4.09634e-09	4.09634e-09
Ncl	1.62685e-13	0.0420022	0.748	0.779	4.5708e-09	4.5708e-09
Chd3	1.63964e-13	0.127625	0.62	0.639	4.60673e-09	4.60673e-09
Psmc3	1.64461e-13	0.125421	0.567	0.57	4.62069e-09	4.62069e-09
Gm17018	1.69206e-13	-0.258005	0.302	0.329	4.75401e-09	4.75401e-09
Rd3l	1.69745e-13	-0.347009	0.167	0.208	4.76915e-09	4.76915e-09
Hmgn1	1.76357e-13	0.175344	0.365	0.36	4.95494e-09	4.95494e-09
Aldh2	1.82637e-13	0.0577728	0.699	0.725	5.13137e-09	5.13137e-09
Rpl28-ps1	1.82862e-13	0.0144746	0.372	0.393	5.13768e-09	5.13768e-09
Slc22a17	2.08952e-13	-0.0473084	0.909	0.937	5.87072e-09	5.87072e-09
H4c8	2.29394e-13	-0.20717	0.34	0.393	6.44505e-09	6.44505e-09
Psenen-ps	2.46516e-13	-0.0772606	0.106	0.125	6.92612e-09	6.92612e-09
Cfap36	2.57484e-13	-0.0543701	0.626	0.678	7.23428e-09	7.23428e-09
Rac1	2.74575e-13	0.0729837	0.488	0.515	7.71447e-09	7.71447e-09
Gm6440	2.82007e-13	-0.128563	0.08	0.098	7.92327e-09	7.92327e-09
Oxct1	3.04622e-13	0.0695035	0.554	0.578	8.55865e-09	8.55865e-09
Glul	3.22585e-13	0.0934758	0.538	0.565	9.06335e-09	9.06335e-09
Atp6v1f	3.29982e-13	-0.111298	0.722	0.768	9.27118e-09	9.27118e-09
Atp1a2	3.31163e-13	0.138499	0.563	0.566	9.30435e-09	9.30435e-09
Gm8355	3.35851e-13	-0.169166	0.051	0.066	9.43607e-09	9.43607e-09
ENSMUSG00000120963	3.85214e-13	1.42712	0.024	0.013	1.0823e-08	1.0823e-08
Trmt112-ps2	4.44214e-13	-0.166186	0.042	0.056	1.24806e-08	1.24806e-08
Kcnk1	4.65621e-13	0.0792635	0.503	0.525	1.30821e-08	1.30821e-08
Gm20721	4.66676e-13	0.738757	0.115	0.088	1.31117e-08	1.31117e-08
Ift22	4.83082e-13	-0.214354	0.248	0.296	1.35727e-08	1.35727e-08
Zbtb20	4.94091e-13	-0.0579197	0.626	0.675	1.3882e-08	1.3882e-08
Ccnd3	5.11793e-13	0.118157	0.504	0.517	1.43793e-08	1.43793e-08
Cul4b	5.25794e-13	0.014517	0.568	0.605	1.47727e-08	1.47727e-08
Mfge8	5.41359e-13	0.220522	0.398	0.392	1.521e-08	1.521e-08
Fabp3	5.42067e-13	-0.0157015	0.565	0.61	1.52299e-08	1.52299e-08
Rpl14-ps1	5.50246e-13	0.0711677	0.288	0.298	1.54597e-08	1.54597e-08
1110032A03Rik	5.7568e-13	-0.160833	0.412	0.465	1.61743e-08	1.61743e-08
Gm4332	5.89692e-13	-0.0717884	0.455	0.475	1.6568e-08	1.6568e-08
Rpl17-ps3	6.27751e-13	0.214839	0.157	0.158	1.76373e-08	1.76373e-08
Pip5k1b	6.3641e-13	0.0654604	0.635	0.66	1.78806e-08	1.78806e-08
Glo1-ps	6.8371e-13	-0.219876	0.067	0.088	1.92095e-08	1.92095e-08
Atp2b3	7.20958e-13	0.0223994	0.609	0.639	2.0256e-08	2.0256e-08
Ubb-ps	7.31536e-13	-0.174857	0.3	0.348	2.05532e-08	2.05532e-08
Tmem132a	7.50396e-13	0.138929	0.495	0.496	2.10831e-08	2.10831e-08
Zc3h15	7.78932e-13	0.106863	0.437	0.449	2.18849e-08	2.18849e-08
Spata6l	8.0726e-13	-0.348491	0.093	0.124	2.26808e-08	2.26808e-08
Gm23119	8.08023e-13	-0.597671	0.008	0.017	2.27022e-08	2.27022e-08
Mrps33	8.10173e-13	0.0747681	0.45	0.471	2.27626e-08	2.27626e-08
Gm6863	8.18066e-13	0.0776084	0.239	0.252	2.29844e-08	2.29844e-08
Tle5	8.65378e-13	0.102854	0.689	0.704	2.43137e-08	2.43137e-08
Steap2	8.76941e-13	-0.0440231	0.487	0.531	2.46385e-08	2.46385e-08
Odad2	8.95854e-13	-0.325964	0.04	0.06	2.51699e-08	2.51699e-08
Gm49692	9.2456e-13	-1.43408	0.008	0.019	2.59764e-08	2.59764e-08
Gm8566	9.48769e-13	-0.0760207	0.088	0.108	2.66566e-08	2.66566e-08
Erich3	9.51758e-13	-0.322646	0.028	0.045	2.67406e-08	2.67406e-08
Akap9	9.81219e-13	-0.0861788	0.526	0.578	2.75683e-08	2.75683e-08
H13	1.01256e-12	-0.0424766	0.553	0.598	2.84489e-08	2.84489e-08
Gm13736	1.09134e-12	-0.469132	0.021	0.034	3.06622e-08	3.06622e-08
Nutf2-ps1	1.10876e-12	0.247937	0.142	0.124	3.11518e-08	3.11518e-08
Ywhaq	1.1133e-12	0.146646	0.414	0.411	3.12792e-08	3.12792e-08
Gm15610	1.13382e-12	-0.155951	0.04	0.053	3.18559e-08	3.18559e-08
mt-Ty	1.15284e-12	0.78992	0.065	0.045	3.23901e-08	3.23901e-08
Romo1	1.18446e-12	-0.0161574	0.761	0.802	3.32786e-08	3.32786e-08
Rps23-ps1	1.19654e-12	0.058745	0.38	0.399	3.3618e-08	3.3618e-08
Abhd8	1.20458e-12	0.306246	0.304	0.289	3.38439e-08	3.38439e-08
Azin2	1.2708e-12	-0.148258	0.171	0.21	3.57044e-08	3.57044e-08
Cdc42	1.27403e-12	-0.0297394	0.543	0.587	3.57953e-08	3.57953e-08
2010204K13Rik	1.37722e-12	-0.23099	0.236	0.283	3.86944e-08	3.86944e-08
Cntnap2	1.39586e-12	0.131941	0.253	0.247	3.9218e-08	3.9218e-08
Ndufs6b	1.40916e-12	-0.120898	0.05	0.065	3.95918e-08	3.95918e-08
Pcbp2	1.45611e-12	0.0156113	0.688	0.724	4.09108e-08	4.09108e-08
Hsbp1	1.47373e-12	-0.0949426	0.637	0.689	4.14061e-08	4.14061e-08
Irak1	1.54449e-12	0.234249	0.338	0.323	4.33941e-08	4.33941e-08
Elovl7	1.60645e-12	0.0211224	0.485	0.512	4.51348e-08	4.51348e-08
Gm8186	1.63284e-12	-0.137667	0.139	0.167	4.58764e-08	4.58764e-08
Rps27l	1.66647e-12	-0.0641479	0.669	0.718	4.68211e-08	4.68211e-08
Nars	1.79051e-12	0.13108	0.378	0.385	5.03062e-08	5.03062e-08
H1f0	1.79461e-12	-0.229617	0.433	0.487	5.04213e-08	5.04213e-08
Rpl35a	1.84357e-12	-0.0426031	0.435	0.474	5.1797e-08	5.1797e-08
Pfdn1	1.84664e-12	0.0833778	0.505	0.526	5.18833e-08	5.18833e-08
Atp6v0e	1.97315e-12	-0.137886	0.621	0.673	5.54377e-08	5.54377e-08
Bltp1	2.13906e-12	0.0146205	0.083	0.095	6.00991e-08	6.00991e-08
Hs6st3	2.15619e-12	-0.374663	0.069	0.093	6.05805e-08	6.05805e-08
Gm5566	2.1907e-12	-0.0720672	0.07	0.088	6.15498e-08	6.15498e-08
Prdx1	2.22217e-12	-0.0393192	0.69	0.735	6.24342e-08	6.24342e-08
Ahcyl1	2.41393e-12	0.157889	0.378	0.386	6.78217e-08	6.78217e-08
Ube2k	2.45518e-12	0.0873401	0.472	0.492	6.89806e-08	6.89806e-08
Rgs1	2.52926e-12	1.20636	0.031	0.018	7.10621e-08	7.10621e-08
Gsn	2.62267e-12	0.24329	0.396	0.386	7.36865e-08	7.36865e-08
Smim30	2.74538e-12	-0.0207627	0.086	0.102	7.71342e-08	7.71342e-08
Rps25-ps1	2.83013e-12	0.105159	0.235	0.242	7.95154e-08	7.95154e-08
Psap	2.84845e-12	-0.0685593	0.83	0.869	8.00299e-08	8.00299e-08
Rpl9-ps7	3.02239e-12	0.115563	0.034	0.043	8.49172e-08	8.49172e-08
Atp1a1	3.07542e-12	0.0302359	0.77	0.802	8.6407e-08	8.6407e-08
Ifi27	3.26883e-12	-0.148986	0.713	0.753	9.18409e-08	9.18409e-08
Atp5o.1	3.44243e-12	-0.0147293	0.433	0.469	9.67184e-08	9.67184e-08
Tekt1	3.44708e-12	-0.123923	0.323	0.37	9.68492e-08	9.68492e-08
Rpl36a	3.67548e-12	-0.0654191	0.396	0.445	1.03266e-07	1.03266e-07
Degs1	3.82597e-12	-0.0675668	0.417	0.462	1.07494e-07	1.07494e-07
Anapc13	3.86234e-12	0.0241604	0.733	0.764	1.08516e-07	1.08516e-07
Gm10073	3.87209e-12	-0.062197	0.348	0.374	1.0879e-07	1.0879e-07
Mmp2	4.04585e-12	0.214874	0.149	0.127	1.13672e-07	1.13672e-07
Bola3	4.2592e-12	-0.128768	0.517	0.572	1.19666e-07	1.19666e-07
Prdx6	4.36327e-12	0.0172786	0.368	0.398	1.2259e-07	1.2259e-07
Dnaja4	4.75803e-12	-0.185698	0.275	0.323	1.33682e-07	1.33682e-07
Srek1ip1	4.88461e-12	0.086819	0.396	0.418	1.37238e-07	1.37238e-07
Rpl29	4.93386e-12	-0.0314785	0.632	0.675	1.38622e-07	1.38622e-07
Snrpd3	5.35296e-12	0.145301	0.432	0.436	1.50397e-07	1.50397e-07
Rab7	5.4177e-12	0.164169	0.434	0.438	1.52216e-07	1.52216e-07
Akr1a1	5.45917e-12	0.0425911	0.647	0.675	1.53381e-07	1.53381e-07
U2.5	5.50768e-12	0.453231	0.025	0.015	1.54744e-07	1.54744e-07
Rdx	5.66321e-12	0.101433	0.408	0.411	1.59114e-07	1.59114e-07
Srsf2	5.69461e-12	-0.215464	0.39	0.442	1.59996e-07	1.59996e-07
Nme2	5.71281e-12	0.0614682	0.292	0.293	1.60507e-07	1.60507e-07
Atp5j	6.03557e-12	-0.0787107	0.875	0.898	1.69575e-07	1.69575e-07
2310039H08Rik	6.03569e-12	-0.149209	0.309	0.358	1.69579e-07	1.69579e-07
Smim4	6.11604e-12	0.0214065	0.486	0.518	1.71836e-07	1.71836e-07
Oaz2	6.30733e-12	0.108129	0.544	0.553	1.77211e-07	1.77211e-07
Dnajb1	6.42729e-12	0.0749184	0.341	0.365	1.80581e-07	1.80581e-07
Pon1	6.4522e-12	-0.654468	0.082	0.111	1.81281e-07	1.81281e-07
Manf	6.67758e-12	-0.170524	0.56	0.613	1.87613e-07	1.87613e-07
Cox7c-ps1	6.70416e-12	0.592201	0.037	0.024	1.8836e-07	1.8836e-07
Tmco1	6.78842e-12	0.145186	0.395	0.389	1.90727e-07	1.90727e-07
Ephx1	7.07226e-12	0.0320601	0.555	0.582	1.98702e-07	1.98702e-07
Smarca2	7.13129e-12	0.0998576	0.531	0.543	2.00361e-07	2.00361e-07
Rtn4	7.68664e-12	0.0607552	0.53	0.556	2.15964e-07	2.15964e-07
Atp5j2	7.77713e-12	-0.0471212	0.904	0.93	2.18506e-07	2.18506e-07
Cox6a1	8.17442e-12	-0.109409	0.833	0.858	2.29668e-07	2.29668e-07
Mt2	8.99965e-12	0.27167	0.235	0.214	2.52854e-07	2.52854e-07
2810001A02Rik	9.00481e-12	-0.103608	0.024	0.034	2.52999e-07	2.52999e-07
Gpx8	9.28213e-12	-0.0821232	0.602	0.654	2.60791e-07	2.60791e-07
Sh3d19	9.34928e-12	-0.0685866	0.607	0.656	2.62677e-07	2.62677e-07
S100a1	9.38483e-12	0.0529581	0.698	0.726	2.63676e-07	2.63676e-07
Appl2	9.46524e-12	-0.326906	0.169	0.207	2.65935e-07	2.65935e-07
Cfdp1	9.47105e-12	0.181484	0.341	0.335	2.66099e-07	2.66099e-07
Dad1	9.57563e-12	-0.115201	0.706	0.751	2.69037e-07	2.69037e-07
Cnn3	1.00092e-11	-0.0388963	0.543	0.588	2.81219e-07	2.81219e-07
Mrfap1	1.02546e-11	0.154354	0.53	0.53	2.88115e-07	2.88115e-07
Nsa2	1.0634e-11	0.189164	0.254	0.244	2.98774e-07	2.98774e-07
Csde1	1.09278e-11	0.0671442	0.475	0.498	3.07027e-07	3.07027e-07
Psma2	1.09332e-11	0.0856408	0.436	0.458	3.0718e-07	3.0718e-07
Ace	1.12854e-11	0.0340954	0.713	0.746	3.17073e-07	3.17073e-07
Sowahc	1.15334e-11	0.173366	0.406	0.405	3.24044e-07	3.24044e-07
Mrps36-ps1	1.17429e-11	-0.0709457	0.085	0.101	3.29929e-07	3.29929e-07
Gnai2	1.20039e-11	0.0591087	0.481	0.505	3.3726e-07	3.3726e-07
Gm4366	1.20867e-11	0.165868	0.137	0.142	3.39589e-07	3.39589e-07
Cox7b	1.26733e-11	-0.0405514	0.817	0.855	3.56069e-07	3.56069e-07
Pole4	1.39927e-11	0.104992	0.422	0.434	3.9314e-07	3.9314e-07
Ndfip1	1.39933e-11	-0.0443915	0.672	0.716	3.93156e-07	3.93156e-07
Pin4-ps	1.4229e-11	0.171715	0.086	0.092	3.99778e-07	3.99778e-07
Lamp2	1.50005e-11	-0.0608666	0.649	0.697	4.21455e-07	4.21455e-07
St6galnac2	1.51008e-11	0.20313	0.299	0.281	4.24272e-07	4.24272e-07
Sqstm1	1.57505e-11	0.0291005	0.564	0.599	4.42525e-07	4.42525e-07
Set	1.60975e-11	0.154889	0.414	0.41	4.52275e-07	4.52275e-07
Cfap43	1.61042e-11	-0.123949	0.154	0.188	4.52463e-07	4.52463e-07
Tcf25	1.63857e-11	0.11126	0.491	0.506	4.60374e-07	4.60374e-07
Map7d2	1.80419e-11	0.222981	0.112	0.095	5.06905e-07	5.06905e-07
Gm10036	1.81101e-11	-0.0971983	0.067	0.081	5.08822e-07	5.08822e-07
Clptm1	1.86354e-11	0.0763124	0.419	0.436	5.23581e-07	5.23581e-07
Gm14471	1.95182e-11	0.965358	0.019	0.01	5.48383e-07	5.48383e-07
Tmem237	2.05518e-11	-0.0791408	0.599	0.646	5.77424e-07	5.77424e-07
Sec61g	2.08597e-11	-0.0897491	0.418	0.467	5.86074e-07	5.86074e-07
Atp6v1g1	2.14012e-11	-0.0553662	0.588	0.638	6.01287e-07	6.01287e-07
Gm43305	2.27191e-11	0.181383	0.158	0.142	6.38317e-07	6.38317e-07
Chmp4b	2.38145e-11	0.109067	0.483	0.497	6.69092e-07	6.69092e-07
Rnaset2a	2.40029e-11	0.0498129	0.269	0.265	6.74387e-07	6.74387e-07
Psma6	2.50394e-11	0.160802	0.324	0.325	7.03508e-07	7.03508e-07
Unc119	2.54507e-11	0.0826798	0.443	0.461	7.15063e-07	7.15063e-07
Gm1673	2.63394e-11	-0.0556195	0.344	0.393	7.40032e-07	7.40032e-07
Gm29538	2.76216e-11	-0.107953	0.377	0.428	7.76057e-07	7.76057e-07
Odc1	2.77565e-11	0.196616	0.298	0.286	7.79846e-07	7.79846e-07
F5	2.81343e-11	-0.0249381	0.768	0.808	7.90462e-07	7.90462e-07
Col4a3	2.8512e-11	-0.31322	0.13	0.163	8.01072e-07	8.01072e-07
Chchd2	3.00226e-11	-0.206062	0.364	0.394	8.43516e-07	8.43516e-07
Gm7027	3.06254e-11	-0.18433	0.084	0.102	8.6045e-07	8.6045e-07
Ftl1-ps1	3.06905e-11	-0.147345	0.139	0.169	8.62281e-07	8.62281e-07
2610005L07Rik	3.1222e-11	0.157506	0.074	0.06	8.77214e-07	8.77214e-07
Micos10	3.12642e-11	-0.0587792	0.652	0.698	8.784e-07	8.784e-07
Lmbrd1	3.24486e-11	0.0370996	0.385	0.415	9.11677e-07	9.11677e-07
Ier3ip1	3.25041e-11	0.192824	0.422	0.421	9.13237e-07	9.13237e-07
Uqcrc1	3.28765e-11	0.100337	0.59	0.597	9.23699e-07	9.23699e-07
Or4e5	3.34177e-11	-0.340717	0.013	0.022	9.38905e-07	9.38905e-07
mt-Co2	3.35338e-11	-0.231701	0.366	0.401	9.42165e-07	9.42165e-07
Prpf19	3.54132e-11	0.288918	0.261	0.243	9.94969e-07	9.94969e-07
Atp6v0b	3.6251e-11	0.0321024	0.629	0.655	1.01851e-06	1.01851e-06
Akr1e1	3.65791e-11	-0.461042	0.047	0.069	1.02773e-06	1.02773e-06
Ddb1	3.69994e-11	0.114711	0.465	0.463	1.03954e-06	1.03954e-06
Gdi2	3.71235e-11	0.0663533	0.414	0.435	1.04302e-06	1.04302e-06
Ociad1	3.71399e-11	0.0343278	0.506	0.532	1.04348e-06	1.04348e-06
Idh3b	3.7321e-11	0.116344	0.476	0.481	1.04857e-06	1.04857e-06
Trpm7	3.88051e-11	-0.174584	0.369	0.419	1.09027e-06	1.09027e-06
Gm7964	4.07423e-11	0.165357	0.088	0.097	1.1447e-06	1.1447e-06
Dhx15	4.11221e-11	0.16927	0.31	0.292	1.15537e-06	1.15537e-06
Luc7l3	4.15371e-11	-0.143327	0.285	0.329	1.16703e-06	1.16703e-06
Rab14	4.30482e-11	0.0825766	0.484	0.5	1.20948e-06	1.20948e-06
Gm8942	4.32333e-11	-0.411454	0.027	0.041	1.21468e-06	1.21468e-06
Serp1	4.40445e-11	-0.0276257	0.387	0.422	1.23747e-06	1.23747e-06
Calm1	4.46787e-11	-0.0600521	0.839	0.874	1.25529e-06	1.25529e-06
Ccdc30	4.53208e-11	-0.196201	0.226	0.266	1.27333e-06	1.27333e-06
Cep162	4.55239e-11	0.104602	0.503	0.512	1.27904e-06	1.27904e-06
Ndn	4.68484e-11	-0.236679	0.034	0.054	1.31625e-06	1.31625e-06
Cox7a2	4.68834e-11	-0.0922211	0.789	0.826	1.31724e-06	1.31724e-06
Drc7	4.7578e-11	0.0435551	0.644	0.676	1.33675e-06	1.33675e-06
Rnf41	4.83099e-11	-0.597102	0.073	0.1	1.35731e-06	1.35731e-06
Cript	4.92705e-11	0.167783	0.34	0.343	1.3843e-06	1.3843e-06
Ceacam16	5.26035e-11	0.572953	0.015	0.007	1.47795e-06	1.47795e-06
Psmb4	5.34448e-11	0.161559	0.415	0.423	1.50158e-06	1.50158e-06
Abhd17a	5.40983e-11	0.16814	0.301	0.292	1.51994e-06	1.51994e-06
Spag16	5.53417e-11	-0.115847	0.325	0.366	1.55488e-06	1.55488e-06
Tma7-ps	5.59472e-11	-0.0222082	0.109	0.124	1.57189e-06	1.57189e-06
Defb9	5.65536e-11	-0.0767718	0.159	0.175	1.58893e-06	1.58893e-06
Ttr	5.90179e-11	-0.0511802	1	1	1.65817e-06	1.65817e-06
Col8a2	6.09556e-11	0.112263	0.371	0.402	1.71261e-06	1.71261e-06
Lrriq1	7.02164e-11	0.183129	0.506	0.496	1.9728e-06	1.9728e-06
Fam81a	7.13363e-11	0.0219228	0.639	0.672	2.00427e-06	2.00427e-06
Nucb1	7.2012e-11	0.0989188	0.498	0.516	2.02325e-06	2.02325e-06
Cntn1	7.27833e-11	-0.0653669	0.545	0.59	2.04492e-06	2.04492e-06
Tinagl1	7.45207e-11	-0.100545	0.305	0.345	2.09373e-06	2.09373e-06
Mospd1	7.54033e-11	0.0697515	0.398	0.413	2.11853e-06	2.11853e-06
Cryab	7.66892e-11	-0.0612382	0.801	0.838	2.15466e-06	2.15466e-06
Gm6181	7.8339e-11	-0.448886	0.026	0.039	2.20101e-06	2.20101e-06
Gm9892	7.93455e-11	0.0738062	0.14	0.151	2.22929e-06	2.22929e-06
H2-D1	7.95398e-11	0.436653	0.21	0.183	2.23475e-06	2.23475e-06
Ccl4	7.97919e-11	0.515335	0.144	0.118	2.24183e-06	2.24183e-06
Slc29a4	8.7449e-11	0.156449	0.572	0.565	2.45697e-06	2.45697e-06
Tpd52l1	8.83648e-11	0.0588863	0.472	0.494	2.4827e-06	2.4827e-06
Ndufb5	9.19817e-11	-0.0960287	0.619	0.669	2.58432e-06	2.58432e-06
Tmem98	9.46159e-11	-0.119445	0.423	0.474	2.65833e-06	2.65833e-06
Rpl13a-ps1	9.4625e-11	-0.781311	0.011	0.021	2.65858e-06	2.65858e-06
Smpd1	9.54553e-11	0.168505	0.421	0.416	2.68191e-06	2.68191e-06
Mrpl48	9.63264e-11	0.135256	0.358	0.358	2.70639e-06	2.70639e-06
Fam13a	9.76332e-11	-0.255357	0.108	0.139	2.7431e-06	2.7431e-06
Cyc1	1.04709e-10	0.119983	0.533	0.539	2.94192e-06	2.94192e-06
Pdia6	1.10959e-10	-0.10665	0.527	0.579	3.1175e-06	3.1175e-06
1810058I24Rik	1.14209e-10	-0.065065	0.493	0.539	3.20882e-06	3.20882e-06
Gm11518	1.16306e-10	-0.525179	0.018	0.03	3.26774e-06	3.26774e-06
Emcn	1.16568e-10	1.04599	0.03	0.017	3.27508e-06	3.27508e-06
Nsg2	1.16948e-10	0.111093	0.605	0.613	3.28576e-06	3.28576e-06
Zbbx	1.1707e-10	-0.171565	0.079	0.102	3.28919e-06	3.28919e-06
Aco2	1.2123e-10	-0.0661999	0.539	0.586	3.40607e-06	3.40607e-06
Cfap44	1.21695e-10	-0.133099	0.279	0.322	3.41915e-06	3.41915e-06
Syne2	1.21738e-10	-0.0380092	0.431	0.474	3.42034e-06	3.42034e-06
Gm13092	1.23851e-10	0.188008	0.099	0.105	3.47973e-06	3.47973e-06
Rsph1	1.2536e-10	0.0764319	0.504	0.526	3.52212e-06	3.52212e-06
Vdac1	1.25953e-10	0.0405919	0.575	0.606	3.53876e-06	3.53876e-06
Ndufb7	1.28354e-10	0.0687903	0.873	0.889	3.60623e-06	3.60623e-06
H1f4	1.2923e-10	-0.123185	0.278	0.316	3.63084e-06	3.63084e-06
Rnf7	1.30036e-10	-0.0119019	0.59	0.629	3.65348e-06	3.65348e-06
Jund	1.31477e-10	-0.116513	0.599	0.65	3.69397e-06	3.69397e-06
Defb10	1.3282e-10	-0.374201	0.067	0.087	3.73171e-06	3.73171e-06
Ppp1ca	1.37459e-10	0.131378	0.381	0.384	3.86204e-06	3.86204e-06
Grina	1.38912e-10	-0.0545617	0.513	0.552	3.90288e-06	3.90288e-06
Suclg1	1.42531e-10	0.0468748	0.517	0.539	4.00454e-06	4.00454e-06
Hnrnpm	1.42817e-10	0.203836	0.312	0.303	4.01259e-06	4.01259e-06
Bola2	1.43901e-10	0.0962288	0.452	0.467	4.04305e-06	4.04305e-06
Sars	1.4724e-10	0.185482	0.299	0.289	4.13686e-06	4.13686e-06
Mff	1.50067e-10	0.0861919	0.374	0.391	4.21627e-06	4.21627e-06
Hes6	1.51651e-10	0.253288	0.23	0.232	4.2608e-06	4.2608e-06
Gpx4-ps2	1.63236e-10	0.0753141	0.542	0.579	4.58627e-06	4.58627e-06
Lrrc51	1.66679e-10	-0.189526	0.258	0.301	4.683e-06	4.683e-06
Aplp2	1.67963e-10	0.0738609	0.664	0.687	4.71909e-06	4.71909e-06
Uqcrc2	1.69222e-10	0.0200211	0.495	0.522	4.75446e-06	4.75446e-06
Id1	1.74474e-10	-0.0864037	0.425	0.475	4.90202e-06	4.90202e-06
1110004F10Rik	1.80846e-10	0.0715105	0.415	0.427	5.08104e-06	5.08104e-06
Gm6394	1.83911e-10	-1.09026	0.011	0.022	5.16717e-06	5.16717e-06
Lgi1	1.84637e-10	0.117515	0.253	0.239	5.18757e-06	5.18757e-06
Ctss	1.88181e-10	1.0115	0.035	0.022	5.28714e-06	5.28714e-06
Prdx2	1.90652e-10	0.0399563	0.671	0.698	5.35655e-06	5.35655e-06
Rps4l	2.03197e-10	1.10284	0.016	0.008	5.70902e-06	5.70902e-06
Gm9294	2.0893e-10	-0.0293222	0.053	0.069	5.87011e-06	5.87011e-06
Ucp2	2.12062e-10	-0.0210896	0.634	0.674	5.95809e-06	5.95809e-06
Dek	2.13076e-10	0.0345758	0.454	0.474	5.98659e-06	5.98659e-06
Piezo1	2.14765e-10	-0.218937	0.116	0.144	6.03403e-06	6.03403e-06
Prrc2a	2.16871e-10	0.169489	0.407	0.413	6.09322e-06	6.09322e-06
H3c7	2.18112e-10	-0.508104	0.04	0.059	6.12808e-06	6.12808e-06
AY036118	2.2217e-10	0.824895	0.047	0.029	6.24208e-06	6.24208e-06
Cfl1	2.2351e-10	-0.0561062	0.68	0.726	6.27974e-06	6.27974e-06
Rbp7	2.246e-10	0.972621	0.027	0.015	6.31037e-06	6.31037e-06
Gm44511	2.30859e-10	-0.0631384	0.416	0.455	6.48622e-06	6.48622e-06
Sfn	2.30944e-10	-0.22678	0.012	0.021	6.4886e-06	6.4886e-06
Cdv3	2.43446e-10	0.110279	0.457	0.467	6.83987e-06	6.83987e-06
Isoc2a	2.46708e-10	0.391308	0.093	0.074	6.93149e-06	6.93149e-06
Cox17	2.56584e-10	-0.0327281	0.595	0.636	7.20898e-06	7.20898e-06
Cfap54	2.64616e-10	-0.289769	0.152	0.187	7.43464e-06	7.43464e-06
Rps5	2.72091e-10	0.050748	0.647	0.672	7.64468e-06	7.64468e-06
Rnf10	2.73306e-10	0.102059	0.515	0.525	7.67879e-06	7.67879e-06
BC031181	2.91504e-10	0.119389	0.429	0.44	8.19008e-06	8.19008e-06
Gm15950	2.97742e-10	0.726656	0.014	0.007	8.36536e-06	8.36536e-06
Chmp2a	2.97991e-10	0.115339	0.479	0.488	8.37237e-06	8.37237e-06
Psip1	3.03778e-10	0.0941429	0.407	0.418	8.53494e-06	8.53494e-06
Rora	3.14981e-10	-0.108735	0.265	0.302	8.84969e-06	8.84969e-06
Mdh2	3.15939e-10	0.0472002	0.592	0.613	8.87661e-06	8.87661e-06
Gm10222	3.22944e-10	-0.0508854	0.037	0.047	9.07344e-06	9.07344e-06
Hnrnpab	3.25455e-10	0.117365	0.41	0.424	9.14399e-06	9.14399e-06
Tgoln1	3.28588e-10	-0.0266052	0.518	0.559	9.232e-06	9.232e-06
4833420G17Rik	3.39202e-10	-0.55788	0.037	0.056	9.53023e-06	9.53023e-06
Tmbim4	3.39218e-10	-0.10028	0.458	0.505	9.53068e-06	9.53068e-06
Cfap298	3.49523e-10	-0.0967879	0.546	0.595	9.82019e-06	9.82019e-06
Maged1	3.50826e-10	-0.0171714	0.629	0.668	9.8568e-06	9.8568e-06
Limch1	3.52548e-10	-0.263802	0.097	0.124	9.9052e-06	9.9052e-06
Rbbp7	3.64361e-10	0.132092	0.34	0.346	1.02371e-05	1.02371e-05
Pnma8b	3.69915e-10	0.271132	0.084	0.086	1.03931e-05	1.03931e-05
Ccl27a	3.704e-10	-0.0834302	0.135	0.169	1.04068e-05	1.04068e-05
Atp5c1-ps	3.79553e-10	0.110402	0.121	0.128	1.06639e-05	1.06639e-05
Lrp10	3.80206e-10	0.104737	0.388	0.399	1.06823e-05	1.06823e-05
Nqo1	3.84409e-10	-0.206834	0.282	0.327	1.08003e-05	1.08003e-05
Golgb1	4.0789e-10	0.0140591	0.509	0.546	1.14601e-05	1.14601e-05
Atpif1	4.08507e-10	-0.0687374	0.794	0.83	1.14774e-05	1.14774e-05
Psmd6	4.18187e-10	0.20797	0.267	0.265	1.17494e-05	1.17494e-05
Cox7a1	4.24158e-10	0.264784	0.264	0.243	1.19172e-05	1.19172e-05
Gpx4	4.27697e-10	-0.224049	0.583	0.6	1.20166e-05	1.20166e-05
Map1b	4.34416e-10	0.159775	0.417	0.418	1.22054e-05	1.22054e-05
Purb	4.4205e-10	0.16626	0.357	0.358	1.24198e-05	1.24198e-05
Fkbp1a	4.56491e-10	0.0179454	0.574	0.603	1.28256e-05	1.28256e-05
Slc15a2	4.56607e-10	0.445554	0.114	0.1	1.28288e-05	1.28288e-05
Tmem86a	4.56638e-10	-0.149551	0.277	0.316	1.28297e-05	1.28297e-05
Srrm2	4.62427e-10	-0.0372277	0.653	0.693	1.29924e-05	1.29924e-05
Tmem254a	4.68524e-10	-0.261798	0.228	0.245	1.31637e-05	1.31637e-05
Gm44250	4.70222e-10	-0.216856	0.262	0.303	1.32114e-05	1.32114e-05
Snrnp27	4.71723e-10	0.205834	0.23	0.223	1.32535e-05	1.32535e-05
Arl4a	4.73746e-10	-0.030884	0.481	0.522	1.33104e-05	1.33104e-05
Ablim1	4.97136e-10	0.118373	0.392	0.401	1.39675e-05	1.39675e-05
Tmbim6	5.07117e-10	-0.0750236	0.59	0.635	1.4248e-05	1.4248e-05
Hba-a1	5.12249e-10	3.25195	0.084	0.069	1.43921e-05	1.43921e-05
Trf	5.17205e-10	0.18255	0.536	0.526	1.45314e-05	1.45314e-05
Smpdl3a	5.17927e-10	-0.0223956	0.376	0.407	1.45517e-05	1.45517e-05
Eci1	5.3301e-10	-0.12363	0.406	0.455	1.49755e-05	1.49755e-05
Mrpl52	5.43976e-10	0.100584	0.453	0.462	1.52836e-05	1.52836e-05
Hnrnpu	5.44094e-10	0.0373948	0.552	0.58	1.52869e-05	1.52869e-05
1810037I17Rik	5.4426e-10	-0.128927	0.497	0.544	1.52915e-05	1.52915e-05
Esrra	5.80316e-10	0.229694	0.29	0.271	1.63046e-05	1.63046e-05
TUSC3	5.97224e-10	0.0878473	0.245	0.245	1.67796e-05	1.67796e-05
Atp6v1d	6.0673e-10	-0.0205012	0.563	0.601	1.70467e-05	1.70467e-05
Acbd5	6.20236e-10	0.114812	0.354	0.367	1.74262e-05	1.74262e-05
Lgals1	6.24323e-10	-0.0943611	0.692	0.736	1.7541e-05	1.7541e-05
Vwa3a	6.3407e-10	-0.0662494	0.239	0.278	1.78148e-05	1.78148e-05
Sem1	6.45254e-10	-0.089115	0.723	0.765	1.81291e-05	1.81291e-05
Smim27	6.55891e-10	0.176187	0.273	0.254	1.84279e-05	1.84279e-05
Zfp991	6.82317e-10	-0.796233	0.01	0.021	1.91704e-05	1.91704e-05
Nfe2l2	6.82818e-10	0.175426	0.304	0.295	1.91845e-05	1.91845e-05
Fhit	6.87479e-10	-0.183835	0.235	0.274	1.93154e-05	1.93154e-05
Gde1	7.22532e-10	-0.0909971	0.594	0.642	2.03003e-05	2.03003e-05
Gm10080	7.26935e-10	0.63295	0.069	0.055	2.0424e-05	2.0424e-05
Gpi-ps	7.39949e-10	-0.240184	0.031	0.043	2.07896e-05	2.07896e-05
Rtraf-ps	7.42967e-10	-0.292478	0.043	0.058	2.08744e-05	2.08744e-05
Nfkbia	7.53192e-10	0.139037	0.388	0.391	2.11617e-05	2.11617e-05
Gm3788	7.6091e-10	0.017456	0.046	0.056	2.13785e-05	2.13785e-05
Gm7832	8.05816e-10	-0.402487	0.025	0.037	2.26402e-05	2.26402e-05
Rpl22-ps1	8.0788e-10	-0.116834	0.028	0.038	2.26982e-05	2.26982e-05
Fam161a	8.15146e-10	-0.0864022	0.359	0.397	2.29023e-05	2.29023e-05
Ccdc137	8.20452e-10	0.421183	0.124	0.107	2.30514e-05	2.30514e-05
Eif4g3	8.22215e-10	-0.087248	0.402	0.444	2.3101e-05	2.3101e-05
Mrpl58	8.41839e-10	-0.0416271	0.578	0.621	2.36523e-05	2.36523e-05
Mrpl42	8.45867e-10	-0.0722321	0.591	0.635	2.37655e-05	2.37655e-05
Rps6ka2	8.5134e-10	-0.189479	0.098	0.124	2.39192e-05	2.39192e-05
Selenof	8.78397e-10	-0.0624338	0.595	0.641	2.46794e-05	2.46794e-05
Nol7	8.83598e-10	0.0920291	0.534	0.553	2.48256e-05	2.48256e-05
Tspan13	8.84112e-10	0.185016	0.188	0.172	2.484e-05	2.484e-05
C1qc	8.91927e-10	0.89009	0.038	0.024	2.50596e-05	2.50596e-05
Eef1d	8.97296e-10	0.0994781	0.423	0.443	2.52104e-05	2.52104e-05
Gng5-ps	9.56125e-10	-0.533866	0.012	0.021	2.68633e-05	2.68633e-05
Serpinb1a	9.86922e-10	0.766436	0.026	0.016	2.77286e-05	2.77286e-05
Ddx17	1.07039e-09	0.170807	0.392	0.394	3.00736e-05	3.00736e-05
Wbp11	1.07384e-09	0.151372	0.318	0.322	3.01707e-05	3.01707e-05
Cnot3	1.08088e-09	0.229213	0.197	0.181	3.03684e-05	3.03684e-05
Hadhb	1.08218e-09	0.0630328	0.378	0.396	3.04051e-05	3.04051e-05
Cldn2	1.10027e-09	0.14102	0.46	0.467	3.09131e-05	3.09131e-05
Gm5835	1.13686e-09	0.0559048	0.048	0.057	3.19412e-05	3.19412e-05
Slc25a11	1.15293e-09	0.158523	0.301	0.302	3.23927e-05	3.23927e-05
R3hdm2	1.15946e-09	-0.211634	0.249	0.29	3.25762e-05	3.25762e-05
Ndufa5	1.20038e-09	0.0430908	0.691	0.719	3.37258e-05	3.37258e-05
Timm8b	1.2042e-09	-0.120417	0.503	0.553	3.38331e-05	3.38331e-05
Gm8518	1.22453e-09	-0.592993	0.007	0.014	3.44045e-05	3.44045e-05
Lyz2	1.25262e-09	0.576924	0.076	0.057	3.51937e-05	3.51937e-05
Tmem72	1.27987e-09	-0.0162318	0.69	0.727	3.59592e-05	3.59592e-05
Rragd	1.2987e-09	0.20825	0.308	0.3	3.64883e-05	3.64883e-05
Mtap	1.31119e-09	0.27516	0.171	0.156	3.68391e-05	3.68391e-05
Ptpn11	1.3181e-09	0.152823	0.368	0.371	3.70333e-05	3.70333e-05
Gm2000	1.33283e-09	0.131439	0.574	0.561	3.74473e-05	3.74473e-05
Sdf2l1	1.34261e-09	-0.220578	0.28	0.324	3.77219e-05	3.77219e-05
Gm15427	1.34363e-09	0.149829	0.408	0.409	3.77506e-05	3.77506e-05
Naaladl2	1.35163e-09	-0.259608	0.175	0.207	3.79753e-05	3.79753e-05
Gm11560	1.355e-09	0.110923	0.066	0.074	3.80699e-05	3.80699e-05
Dnah6	1.41535e-09	-0.135436	0.267	0.309	3.97658e-05	3.97658e-05
Tmem47	1.44206e-09	-0.084453	0.441	0.485	4.05161e-05	4.05161e-05
Ubxn1	1.4757e-09	0.0979985	0.449	0.457	4.14612e-05	4.14612e-05
Sucla2	1.50108e-09	0.12429	0.408	0.408	4.21744e-05	4.21744e-05
Srp14	1.50303e-09	-0.0910025	0.575	0.624	4.22291e-05	4.22291e-05
Gm14706	1.5427e-09	-0.731545	0.008	0.016	4.33436e-05	4.33436e-05
Cfap161	1.54759e-09	-0.498292	0.04	0.058	4.34811e-05	4.34811e-05
Tcea3	1.55512e-09	-0.0777197	0.301	0.342	4.36926e-05	4.36926e-05
Rbp1	1.56522e-09	-0.0503461	0.809	0.845	4.39764e-05	4.39764e-05
Oca2	1.56605e-09	-0.173702	0.305	0.347	4.39997e-05	4.39997e-05
ENSMUSG00000121112	1.57956e-09	-0.334197	0.035	0.048	4.43794e-05	4.43794e-05
Ndufb6	1.61249e-09	-0.0743511	0.645	0.691	4.53044e-05	4.53044e-05
Krt18	1.6138e-09	0.0302676	0.664	0.696	4.53412e-05	4.53412e-05
Gm50432	1.62683e-09	-1.23456	0.004	0.01	4.57075e-05	4.57075e-05
Supt5	1.63954e-09	0.217669	0.276	0.266	4.60646e-05	4.60646e-05
Ltbp3	1.67831e-09	-0.0459055	0.337	0.369	4.71538e-05	4.71538e-05
Cotl1	1.71802e-09	0.287711	0.176	0.162	4.82696e-05	4.82696e-05
Ndufv2	1.73451e-09	-0.0794505	0.616	0.66	4.87329e-05	4.87329e-05
Ik	1.7644e-09	0.077771	0.401	0.41	4.95727e-05	4.95727e-05
Ube2d3	1.78882e-09	0.0264029	0.463	0.491	5.02588e-05	5.02588e-05
Tpi1	1.79992e-09	0.101928	0.55	0.561	5.05707e-05	5.05707e-05
Nop53	1.81929e-09	0.0982052	0.337	0.345	5.11148e-05	5.11148e-05
Chmp1b	1.89147e-09	0.126631	0.114	0.1	5.31426e-05	5.31426e-05
Frmpd1os	1.90163e-09	-0.147129	0.422	0.468	5.34281e-05	5.34281e-05
Pkd1	1.90351e-09	-0.106346	0.1	0.123	5.34811e-05	5.34811e-05
Perp	1.91938e-09	0.0864065	0.358	0.367	5.39268e-05	5.39268e-05
Fam216b	2.03468e-09	-0.649807	0.016	0.028	5.71664e-05	5.71664e-05
Fuca1	2.05458e-09	-0.0931931	0.471	0.518	5.77255e-05	5.77255e-05
Rps2-ps10	2.12863e-09	0.53	0.047	0.034	5.9806e-05	5.9806e-05
Meg3	2.18524e-09	-0.502364	0.079	0.101	6.13966e-05	6.13966e-05
Gm19486	2.20202e-09	-0.0806177	0.021	0.029	6.18679e-05	6.18679e-05
Mroh7	2.21717e-09	-0.282102	0.076	0.101	6.22936e-05	6.22936e-05
Psd2	2.27521e-09	-0.0120011	0.335	0.374	6.39243e-05	6.39243e-05
Pde5a	2.2858e-09	0.229475	0.17	0.15	6.42219e-05	6.42219e-05
Ogdh	2.37585e-09	-0.035422	0.482	0.52	6.67518e-05	6.67518e-05
Eif5	2.37688e-09	-0.0799557	0.484	0.527	6.67807e-05	6.67807e-05
Cops9	2.40416e-09	0.0135414	0.679	0.713	6.75474e-05	6.75474e-05
Tulp4	2.4518e-09	0.161154	0.327	0.327	6.88859e-05	6.88859e-05
Rhoa	2.49187e-09	0.127	0.396	0.409	7.00116e-05	7.00116e-05
Hint2	2.49954e-09	-0.10476	0.599	0.643	7.02271e-05	7.02271e-05
Srp9	2.52594e-09	-0.174078	0.437	0.486	7.09689e-05	7.09689e-05
Dpm3	2.61664e-09	0.0455806	0.479	0.505	7.3517e-05	7.3517e-05
Sec61b	2.64363e-09	-0.107052	0.513	0.564	7.42754e-05	7.42754e-05
Rps26-ps1	2.6475e-09	-0.129297	0.273	0.299	7.43841e-05	7.43841e-05
Ak9	2.65865e-09	-0.246689	0.134	0.164	7.46975e-05	7.46975e-05
H4c18	2.68394e-09	0.523976	0.061	0.045	7.54079e-05	7.54079e-05
Ly6a	2.71774e-09	0.795972	0.049	0.034	7.63576e-05	7.63576e-05
Rnps1-ps	2.72865e-09	0.917419	0.025	0.015	7.66642e-05	7.66642e-05
Atp5d	2.76365e-09	0.0662022	0.785	0.795	7.76476e-05	7.76476e-05
Ndufa4	2.78599e-09	0.0373349	0.882	0.901	7.82751e-05	7.82751e-05
Klhdc7a	2.81383e-09	0.370712	0.184	0.168	7.90574e-05	7.90574e-05
Cfl2	2.84673e-09	0.134719	0.404	0.405	7.99817e-05	7.99817e-05
Cdc123	2.90929e-09	0.162064	0.299	0.303	8.17395e-05	8.17395e-05
Cwc15	2.94854e-09	-0.0793279	0.393	0.437	8.28421e-05	8.28421e-05
Sra1	2.96875e-09	-0.106983	0.336	0.378	8.34099e-05	8.34099e-05
Rbpj	2.97051e-09	0.345498	0.113	0.096	8.34595e-05	8.34595e-05
Eif4a2	2.97952e-09	-0.0777207	0.489	0.535	8.37127e-05	8.37127e-05
Mettl26	3.02138e-09	-0.0191778	0.518	0.558	8.48886e-05	8.48886e-05
Map1lc3a	3.02589e-09	0.099451	0.776	0.78	8.50154e-05	8.50154e-05
Gm20481	3.10077e-09	1.9085	0.011	0.005	8.71193e-05	8.71193e-05
Trpv4	3.256e-09	0.0771972	0.476	0.501	9.14805e-05	9.14805e-05
Ifitm2	3.39106e-09	0.0415344	0.227	0.221	9.52752e-05	9.52752e-05
Snrpn	3.42394e-09	0.0344213	0.273	0.273	9.61992e-05	9.61992e-05
Drap1	3.47035e-09	0.0189914	0.522	0.552	9.75031e-05	9.75031e-05
Ndufb11	3.48109e-09	-0.0815674	0.811	0.843	9.78047e-05	9.78047e-05
Nfix	3.51988e-09	0.15445	0.379	0.386	9.88946e-05	9.88946e-05
Rbbp4	3.55366e-09	0.15843	0.338	0.34	9.98436e-05	9.98436e-05
Cmtm8	3.56532e-09	-0.139818	0.207	0.243	0.000100171	0.000100171
Arhgap28	3.5819e-09	-0.341893	0.076	0.099	0.000100637	0.000100637
Rpl18	3.59393e-09	0.0301367	0.65	0.671	0.000100975	0.000100975
Cetn4	3.63756e-09	-0.11638	0.349	0.395	0.000102201	0.000102201
Gm8129	3.69381e-09	0.038603	0.103	0.112	0.000103781	0.000103781
Prcd	3.7376e-09	-0.0903019	0.457	0.503	0.000105012	0.000105012
ENSMUSG00000120789	3.74283e-09	0.102884	0.028	0.034	0.000105159	0.000105159
Strip2	3.76561e-09	-0.0172418	0.504	0.543	0.000105799	0.000105799
Nenf	3.82796e-09	-0.0572173	0.636	0.681	0.00010755	0.00010755
Fmc1	3.96653e-09	0.109277	0.348	0.359	0.000111444	0.000111444
Ctnnal1	4.00666e-09	0.0223348	0.508	0.537	0.000112571	0.000112571
Mia	4.2887e-09	0.0542995	0.238	0.234	0.000120495	0.000120495
Crip2	4.3042e-09	0.0659129	0.571	0.592	0.000120931	0.000120931
Emc2	4.41051e-09	0.0397045	0.453	0.481	0.000123918	0.000123918
Ube2l3	4.4172e-09	0.0961368	0.382	0.392	0.000124106	0.000124106
Pcolce2	4.46e-09	0.185912	0.379	0.365	0.000125308	0.000125308
Clu	4.50866e-09	0.0543604	0.98	0.986	0.000126675	0.000126675
Rpp21	4.55644e-09	-0.0995213	0.244	0.276	0.000128018	0.000128018
Gm7730	4.68948e-09	-0.0432721	0.028	0.036	0.000131755	0.000131755
Pqlc3	4.70391e-09	-0.460036	0.105	0.131	0.000132161	0.000132161
Wbp4	4.72341e-09	0.11644	0.384	0.394	0.000132709	0.000132709
Maob	4.84626e-09	0.181984	0.336	0.33	0.000136161	0.000136161
Lncpint	4.89272e-09	-0.256732	0.079	0.103	0.000137466	0.000137466
Rasl11b	4.97488e-09	0.294445	0.132	0.115	0.000139774	0.000139774
Mmp11	5.05979e-09	0.894639	0.05	0.037	0.00014216	0.00014216
Psmd2	5.09697e-09	0.148495	0.291	0.292	0.000143204	0.000143204
Nr1d1	5.18415e-09	0.176069	0.261	0.245	0.000145654	0.000145654
Psmc6	5.23468e-09	0.150972	0.315	0.315	0.000147074	0.000147074
mt-Tp	5.3443e-09	0.570799	0.071	0.057	0.000150153	0.000150153
H3f3c	5.38058e-09	-0.143019	0.017	0.024	0.000151173	0.000151173
Gm14303	5.48588e-09	0.0660722	0.53	0.524	0.000154131	0.000154131
Dnajc8	5.52871e-09	0.156374	0.321	0.319	0.000155335	0.000155335
Cyb5a	5.64438e-09	-0.170904	0.379	0.424	0.000158585	0.000158585
Ptov1	5.72043e-09	0.0937506	0.496	0.513	0.000160721	0.000160721
Tceal1	5.73911e-09	-0.24938	0.2	0.238	0.000161246	0.000161246
Chd6	5.82412e-09	-0.133936	0.39	0.436	0.000163634	0.000163634
Psmc5	5.927e-09	0.11779	0.436	0.445	0.000166525	0.000166525
Ccdc34	6.08445e-09	-0.0798398	0.435	0.477	0.000170949	0.000170949
Hspa4	6.19559e-09	0.116026	0.46	0.464	0.000174071	0.000174071
Gm12989	6.19608e-09	-0.0919165	0.029	0.039	0.000174085	0.000174085
Slc13a4	6.27568e-09	-0.0600008	0.518	0.558	0.000176322	0.000176322
Mxd4	6.37694e-09	0.069847	0.358	0.376	0.000179166	0.000179166
Ninj1	6.88932e-09	0.0290572	0.36	0.383	0.000193562	0.000193562
Phaf1	7.02421e-09	0.0221611	0.025	0.032	0.000197352	0.000197352
ENSMUSG00000120369	7.10882e-09	-0.327398	0.021	0.03	0.000199729	0.000199729
H2bc8	7.14335e-09	-0.597834	0.067	0.088	0.0002007	0.0002007
Cdk14	7.35586e-09	-0.253161	0.065	0.086	0.00020667	0.00020667
Gm10157	7.38419e-09	0.0835396	0.029	0.036	0.000207466	0.000207466
Gm12251	7.42566e-09	0.114599	0.092	0.102	0.000208631	0.000208631
Otulin	7.43566e-09	0.267692	0.195	0.179	0.000208912	0.000208912
Ube2m	7.44919e-09	0.0607872	0.362	0.368	0.000209292	0.000209292
Fam166c	7.45286e-09	-0.276513	0.059	0.078	0.000209396	0.000209396
Cyb561	7.50608e-09	0.114806	0.443	0.455	0.000210891	0.000210891
Aqp1	7.81308e-09	0.079718	0.46	0.473	0.000219516	0.000219516
Cuta	7.8289e-09	0.0543173	0.456	0.476	0.000219961	0.000219961
Fzd7	7.8876e-09	-0.307511	0.197	0.234	0.00022161	0.00022161
Gm5611	8.08309e-09	-0.298039	0.039	0.052	0.000227103	0.000227103
Fam32a	8.34187e-09	0.227826	0.202	0.192	0.000234373	0.000234373
Rpl11	8.44455e-09	-0.0231975	0.628	0.635	0.000237258	0.000237258
Gabarapl2	8.5913e-09	0.0329463	0.497	0.521	0.000241381	0.000241381
Rpl38-ps2	8.64341e-09	0.0918237	0.462	0.436	0.000242845	0.000242845
Cox8a	8.73555e-09	-0.0653135	0.845	0.877	0.000245434	0.000245434
Zfp536	8.98954e-09	-0.145815	0.159	0.185	0.00025257	0.00025257
Col17a1	9.21201e-09	-0.300691	0.043	0.059	0.000258821	0.000258821
Crb3	9.46182e-09	-0.159562	0.303	0.347	0.000265839	0.000265839
Arf1	9.69246e-09	0.0118532	0.492	0.52	0.000272319	0.000272319
Entrep1	9.99721e-09	0.0519602	0.098	0.109	0.000280882	0.000280882
Fkbp2	1.00021e-08	-0.0787081	0.692	0.734	0.000281019	0.000281019
Gm2a	1.03351e-08	0.0873605	0.408	0.42	0.000290375	0.000290375
Galk1	1.03442e-08	0.206609	0.275	0.262	0.000290632	0.000290632
Eif5a	1.04007e-08	0.037338	0.56	0.587	0.000292218	0.000292218
Arglu1	1.11706e-08	0.170456	0.396	0.386	0.000313849	0.000313849
Serinc1	1.12854e-08	-0.0209157	0.45	0.484	0.000317076	0.000317076
Slc16a8	1.13113e-08	0.111194	0.447	0.463	0.000317803	0.000317803
Dbi	1.13177e-08	0.0210675	0.93	0.946	0.000317982	0.000317982
Sox9	1.13429e-08	-0.0374004	0.491	0.532	0.00031869	0.00031869
Tmem30a	1.15012e-08	-0.0581967	0.497	0.536	0.000323137	0.000323137
Nfil3	1.17623e-08	0.231061	0.134	0.116	0.000330475	0.000330475
Cct3	1.18846e-08	0.202473	0.288	0.284	0.00033391	0.00033391
Gm4950	1.20149e-08	0.0288337	0.078	0.093	0.000337572	0.000337572
Dynlrb2	1.21099e-08	-0.137543	0.425	0.471	0.000340239	0.000340239
Wdr43	1.25422e-08	0.250101	0.137	0.119	0.000352385	0.000352385
Tmem205	1.27816e-08	0.0716132	0.442	0.457	0.000359111	0.000359111
Jun	1.30064e-08	0.0425952	0.583	0.593	0.000365429	0.000365429
Cldn10	1.31431e-08	-0.764106	0.014	0.024	0.000369268	0.000369268
Igfbpl1	1.31609e-08	-0.429028	0.022	0.035	0.000369769	0.000369769
Tafazzin	1.32952e-08	-0.013183	0.041	0.05	0.000373543	0.000373543
Ociad2	1.32995e-08	-0.0751923	0.464	0.511	0.000373663	0.000373663
Gm6789	1.33085e-08	-0.655587	0.005	0.012	0.000373917	0.000373917
Gtf2i	1.33725e-08	0.0870723	0.531	0.547	0.000375715	0.000375715
Nedd8	1.35073e-08	0.050158	0.672	0.694	0.0003795	0.0003795
Igfbp7	1.35836e-08	-0.105108	0.48	0.523	0.000381644	0.000381644
Gm15689	1.38738e-08	-0.377971	0.013	0.021	0.000389797	0.000389797
Aamp	1.39615e-08	0.11192	0.486	0.493	0.000392262	0.000392262
Swi5	1.41829e-08	-0.0890046	0.607	0.653	0.000398483	0.000398483
Cct4	1.42346e-08	0.11325	0.363	0.369	0.000399934	0.000399934
Pigbos1	1.42768e-08	-0.175713	0.288	0.332	0.000401121	0.000401121
Fads1	1.44363e-08	0.144048	0.342	0.349	0.000405601	0.000405601
Gm5507	1.47462e-08	-1.08765	0.01	0.02	0.000414309	0.000414309
Rabac1	1.53407e-08	-0.0425793	0.697	0.737	0.000431013	0.000431013
Tmem108	1.54852e-08	0.0154418	0.435	0.472	0.000435071	0.000435071
Fras1	1.56814e-08	-0.0652267	0.275	0.307	0.000440586	0.000440586
Eif4g1	1.57496e-08	0.116767	0.432	0.43	0.000442502	0.000442502
Cfap95	1.58361e-08	0.0534094	0.045	0.052	0.00044493	0.00044493
Hccs	1.65189e-08	0.231911	0.144	0.127	0.000464115	0.000464115
Mtpn	1.6607e-08	0.0439435	0.335	0.352	0.000466591	0.000466591
Maf	1.71446e-08	0.23288	0.282	0.27	0.000481694	0.000481694
Entrep3	1.72273e-08	-0.0864507	0.089	0.103	0.000484019	0.000484019
Septin7	1.72492e-08	0.0530089	0.469	0.486	0.000484634	0.000484634
Prps2	1.76658e-08	0.0701032	0.429	0.441	0.000496337	0.000496337
Atp2a2	1.7701e-08	-0.0869578	0.433	0.477	0.000497328	0.000497328
Actr3-ps	1.79234e-08	-0.401571	0.024	0.034	0.000503576	0.000503576
Nme3	1.80713e-08	0.147867	0.087	0.075	0.000507731	0.000507731
Spef2	1.81381e-08	-0.097418	0.321	0.361	0.000509609	0.000509609
Morn5	1.87202e-08	-0.103313	0.106	0.13	0.000525962	0.000525962
Dhrs11	1.89808e-08	-0.120878	0.111	0.136	0.000533285	0.000533285
Wwox	1.92503e-08	-0.198138	0.201	0.232	0.000540856	0.000540856
Prpf4b	1.9312e-08	0.0262084	0.483	0.51	0.00054259	0.00054259
Gm14719	1.96275e-08	-0.422378	0.015	0.024	0.000551453	0.000551453
Esrrg	1.9676e-08	0.0149593	0.34	0.373	0.000552816	0.000552816
Vdac2	1.97142e-08	0.0359148	0.457	0.479	0.000553889	0.000553889
Ctbp1	1.97364e-08	0.16646	0.309	0.307	0.000554515	0.000554515
Cers4	2.05449e-08	-0.0181647	0.318	0.346	0.00057723	0.00057723
Gm10177	2.06772e-08	0.0850439	0.239	0.246	0.000580946	0.000580946
Bhlhe40	2.09145e-08	0.25062	0.124	0.107	0.000587613	0.000587613
Mapk15	2.10405e-08	-0.350714	0.065	0.087	0.000591154	0.000591154
9330136K24Rik	2.12021e-08	0.424966	0.061	0.046	0.000595695	0.000595695
Bdh2	2.12288e-08	-0.0631409	0.08	0.099	0.000596444	0.000596444
Bsg	2.1267e-08	-0.0855726	0.959	0.97	0.000597517	0.000597517
2610002M06Rik	2.15472e-08	0.260169	0.075	0.062	0.000605389	0.000605389
Emp2	2.16015e-08	-0.0835129	0.239	0.27	0.000606914	0.000606914
Emc10	2.21555e-08	0.170473	0.262	0.266	0.00062248	0.00062248
Paip2	2.26277e-08	-0.0527569	0.543	0.587	0.000635748	0.000635748
Rhoc	2.27596e-08	0.136932	0.295	0.292	0.000639454	0.000639454
Psmd4	2.29245e-08	0.02063	0.539	0.567	0.000644087	0.000644087
Trim28	2.31041e-08	0.242913	0.184	0.165	0.000649134	0.000649134
Hmgcs2	2.34003e-08	-0.460735	0.026	0.039	0.000657454	0.000657454
Gm14046	2.42716e-08	-0.355337	0.013	0.021	0.000681934	0.000681934
Sap30l	2.42823e-08	0.199317	0.201	0.186	0.000682236	0.000682236
Zranb2	2.42844e-08	0.0330053	0.47	0.496	0.000682294	0.000682294
Dtx3	2.44217e-08	-0.14673	0.39	0.436	0.000686152	0.000686152
Ppfibp2	2.46938e-08	0.0635544	0.477	0.491	0.000693798	0.000693798
Wdr61	2.47234e-08	0.190396	0.264	0.255	0.000694628	0.000694628
Bnip3l	2.47763e-08	-0.0103613	0.355	0.386	0.000696114	0.000696114
Tekt4	2.4845e-08	-0.385049	0.031	0.046	0.000698045	0.000698045
Cfap418	2.60752e-08	-0.0448105	0.06	0.071	0.00073261	0.00073261
Msi2	2.69141e-08	0.0812506	0.525	0.55	0.000756178	0.000756178
Arhgef28	2.7475e-08	-0.384019	0.105	0.133	0.000771938	0.000771938
Capns1	2.83357e-08	0.111767	0.431	0.434	0.000796119	0.000796119
Phf20	2.85653e-08	0.307738	0.178	0.155	0.000802571	0.000802571
Plaat3	2.86169e-08	-0.053339	0.594	0.638	0.00080402	0.00080402
Olfml1	2.86985e-08	-0.350805	0.095	0.121	0.000806312	0.000806312
Ndufa10	2.87423e-08	-0.0125184	0.471	0.5	0.000807544	0.000807544
Rpa1	2.91921e-08	0.174848	0.196	0.199	0.00082018	0.00082018
Pomgnt1	2.9633e-08	0.0554442	0.437	0.456	0.00083257	0.00083257
Atp1b3	3.00784e-08	-0.0186413	0.51	0.545	0.000845083	0.000845083
Ndufab1-ps	3.01726e-08	0.224477	0.049	0.053	0.00084773	0.00084773
Dnm1l	3.041e-08	0.1704	0.326	0.314	0.000854399	0.000854399
Dhx30	3.08317e-08	0.329976	0.156	0.138	0.000866247	0.000866247
Gm47469	3.08929e-08	1.31879	0.016	0.008	0.000867966	0.000867966
Prdm16	3.13444e-08	-0.0189102	0.536	0.574	0.000880651	0.000880651
Tm2d1	3.14286e-08	0.0859921	0.309	0.31	0.000883019	0.000883019
Ap1b1	3.21012e-08	0.281332	0.251	0.238	0.000901915	0.000901915
G3bp2	3.24453e-08	0.0970292	0.398	0.41	0.000911583	0.000911583
Tgfbi	3.2717e-08	1.81941	0.01	0.004	0.000919217	0.000919217
Tcn2	3.2915e-08	-0.105121	0.437	0.48	0.000924781	0.000924781
Actn4	3.37398e-08	0.0227908	0.461	0.492	0.000947952	0.000947952
1700088E04Rik	3.38756e-08	-0.0960023	0.313	0.349	0.000951768	0.000951768
Dnah9	3.40683e-08	-0.231084	0.14	0.169	0.000957183	0.000957183
Tmem176a	3.4206e-08	0.153947	0.288	0.282	0.00096105	0.00096105
Plec	3.42512e-08	-0.123234	0.15	0.176	0.000962322	0.000962322
Ints6l	3.42873e-08	-0.608091	0.046	0.063	0.000963335	0.000963335
Abcd3	3.47693e-08	0.174261	0.248	0.244	0.000976879	0.000976879
Zic2	3.53074e-08	0.262908	0.139	0.123	0.000991997	0.000991997
Cyb5r3	3.54164e-08	0.16187	0.332	0.334	0.00099506	0.00099506
Xaf1	3.56082e-08	-0.512894	0.05	0.069	0.00100045	0.00100045
Efcab1	3.63091e-08	-0.105682	0.307	0.346	0.00102014	0.00102014
Os9	3.67216e-08	-0.0599454	0.435	0.474	0.00103173	0.00103173
Rbis	3.67872e-08	0.0994244	0.382	0.385	0.00103357	0.00103357
Srsf3	3.7779e-08	0.131014	0.34	0.332	0.00106144	0.00106144
Dctn3	3.88235e-08	0.148541	0.43	0.426	0.00109079	0.00109079
Zfas1	3.92733e-08	-0.192942	0.266	0.306	0.00110342	0.00110342
Cenpx	3.93418e-08	-0.068701	0.353	0.39	0.00110535	0.00110535
Tmed2	3.96382e-08	0.11075	0.333	0.342	0.00111367	0.00111367
Gm10076	4.02934e-08	0.0112825	0.621	0.651	0.00113208	0.00113208
Larp1b	4.04128e-08	0.0622711	0.406	0.417	0.00113544	0.00113544
Ndufa8	4.04621e-08	-0.0239901	0.584	0.624	0.00113682	0.00113682
Pcsk2	4.05532e-08	-0.0212984	0.302	0.329	0.00113938	0.00113938
Maml2	4.1131e-08	-0.12292	0.166	0.192	0.00115562	0.00115562
Ccdc74a	4.17039e-08	-0.196609	0.128	0.157	0.00117171	0.00117171
Rnaseh2c	4.22075e-08	0.199937	0.33	0.328	0.00118586	0.00118586
Pacrg	4.26062e-08	-0.0913046	0.265	0.301	0.00119706	0.00119706
Drc1	4.26386e-08	-0.326627	0.083	0.106	0.00119797	0.00119797
C330002G04Rik	4.29339e-08	0.169849	0.05	0.055	0.00120627	0.00120627
Dnah11	4.36121e-08	-0.168461	0.138	0.166	0.00122532	0.00122532
Nsmce4a	4.38775e-08	0.0696906	0.139	0.129	0.00123278	0.00123278
Oaz1	4.42913e-08	-0.0196087	0.62	0.633	0.00124441	0.00124441
Sdhb	4.53473e-08	-0.0416087	0.565	0.604	0.00127408	0.00127408
Msx1	4.54671e-08	-0.0630822	0.704	0.744	0.00127744	0.00127744
Cstpp1	4.54749e-08	0.111248	0.084	0.091	0.00127766	0.00127766
Cystm1	4.64336e-08	-0.112133	0.378	0.422	0.0013046	0.0013046
Tmem127	4.7007e-08	0.303036	0.15	0.136	0.00132071	0.00132071
Gm8730	4.74066e-08	0.0455622	0.167	0.181	0.00133193	0.00133193
Tubb4b	4.81481e-08	-0.078448	0.778	0.813	0.00135277	0.00135277
Hspb8	4.90827e-08	0.120348	0.377	0.381	0.00137903	0.00137903
Rps16-ps2	5.01706e-08	-0.0192252	0.448	0.462	0.00140959	0.00140959
Rbm3	5.02385e-08	0.0920605	0.207	0.197	0.0014115	0.0014115
Gm5425	5.04818e-08	0.144773	0.066	0.072	0.00141834	0.00141834
Slc39a12	5.1335e-08	-0.107793	0.433	0.474	0.00144231	0.00144231
Arsg	5.15403e-08	0.101106	0.539	0.556	0.00144808	0.00144808
Aimp1	5.16439e-08	0.178178	0.299	0.287	0.00145099	0.00145099
Nfic	5.20727e-08	0.100951	0.379	0.386	0.00146304	0.00146304
Upf2	5.47621e-08	0.190953	0.315	0.305	0.0015386	0.0015386
Eif1	5.58353e-08	0.016079	0.758	0.771	0.00156875	0.00156875
Ift57	5.63684e-08	-0.0644006	0.363	0.402	0.00158373	0.00158373
Eif2b5	5.72248e-08	0.204057	0.256	0.247	0.00160779	0.00160779
Psen1	5.76718e-08	0.290905	0.089	0.072	0.00162035	0.00162035
Paip2b	6.02638e-08	0.226013	0.116	0.099	0.00169317	0.00169317
Scube3	6.02928e-08	-0.0947771	0.182	0.208	0.00169399	0.00169399
C130071C03Rik	6.03037e-08	0.144867	0.061	0.047	0.00169429	0.00169429
Bhlhe41	6.07281e-08	0.175612	0.072	0.058	0.00170622	0.00170622
Junos	6.1542e-08	1.04092	0.027	0.017	0.00172908	0.00172908
4932438A13Rik	6.1613e-08	-0.15085	0.118	0.115	0.00173108	0.00173108
Svbp	6.34593e-08	0.150581	0.173	0.177	0.00178295	0.00178295
Abcf1	6.37337e-08	0.182235	0.364	0.357	0.00179066	0.00179066
Ins2	6.48542e-08	0.0992723	0.392	0.399	0.00182214	0.00182214
Rps3a1	6.63184e-08	-0.0241661	0.607	0.645	0.00186328	0.00186328
Hars	6.64886e-08	0.275686	0.194	0.175	0.00186806	0.00186806
Pdcd4	6.72283e-08	0.118215	0.294	0.291	0.00188885	0.00188885
Me1	6.81557e-08	0.142421	0.298	0.297	0.0019149	0.0019149
B230219D22Rik	6.81992e-08	-0.0901795	0.443	0.484	0.00191612	0.00191612
Csnk2a1-ps3	6.87777e-08	-0.0399792	0.106	0.118	0.00193238	0.00193238
Pdcd6	6.91924e-08	0.0161417	0.404	0.433	0.00194403	0.00194403
Ttll7	6.9349e-08	0.217683	0.227	0.208	0.00194843	0.00194843
H2-T23	7.13544e-08	-0.161718	0.101	0.126	0.00200477	0.00200477
0610012G03Rik	7.1943e-08	-0.0474882	0.544	0.588	0.00202131	0.00202131
Mlf2	7.19514e-08	0.103144	0.469	0.482	0.00202155	0.00202155
Gm6988	7.20421e-08	0.26373	0.091	0.09	0.00202409	0.00202409
Rlbp1	7.41336e-08	-0.263541	0.051	0.068	0.00208286	0.00208286
Lgals3	7.42089e-08	-0.117536	0.193	0.226	0.00208497	0.00208497
Erp29	7.4829e-08	0.17975	0.299	0.303	0.0021024	0.0021024
Bzw2	7.49749e-08	0.352781	0.086	0.071	0.00210649	0.00210649
Mxra7	7.50376e-08	-0.185358	0.095	0.119	0.00210826	0.00210826
Rps18	7.50757e-08	0.0186711	0.743	0.768	0.00210933	0.00210933
Ndufa6	7.60867e-08	-0.0598067	0.767	0.802	0.00213773	0.00213773
Gm45660	7.73293e-08	0.518669	0.048	0.045	0.00217264	0.00217264
Znhit1	7.83401e-08	-0.206627	0.343	0.388	0.00220104	0.00220104
Rabgap1l	7.91465e-08	0.134103	0.427	0.433	0.0022237	0.0022237
4833439L19Rik	8.13603e-08	0.0934996	0.295	0.301	0.0022859	0.0022859
Tmem198b	8.19632e-08	0.401598	0.044	0.034	0.00230284	0.00230284
Pcm1	8.27402e-08	0.122223	0.307	0.314	0.00232467	0.00232467
D630024D03Rik	8.29377e-08	-0.255688	0.17	0.204	0.00233022	0.00233022
Ccar1	8.36826e-08	0.136595	0.336	0.338	0.00235115	0.00235115
Mns1	8.41926e-08	-0.0618387	0.194	0.222	0.00236548	0.00236548
Selenos	8.44962e-08	-0.0351134	0.579	0.617	0.00237401	0.00237401
Pnp	8.47093e-08	0.156083	0.145	0.135	0.00237999	0.00237999
Gm9625	8.67757e-08	-0.350876	0.009	0.016	0.00243805	0.00243805
Tmem160	8.73274e-08	0.176476	0.528	0.533	0.00245355	0.00245355
Ppib	9.0647e-08	-0.0901589	0.614	0.655	0.00254682	0.00254682
Timm10b	9.10001e-08	0.0291934	0.206	0.2	0.00255674	0.00255674
Snhg20	9.13418e-08	-0.264086	0.126	0.155	0.00256634	0.00256634
Prpsap1	9.27273e-08	0.257112	0.181	0.168	0.00260527	0.00260527
Hsp90aa1	9.35609e-08	-0.0468043	0.844	0.873	0.00262869	0.00262869
Yme1l1	9.43298e-08	0.132464	0.348	0.342	0.00265029	0.00265029
Mrpl57	9.51601e-08	-0.0636184	0.476	0.519	0.00267362	0.00267362
Gldc	9.84083e-08	-0.114918	0.084	0.104	0.00276488	0.00276488
Gm6776	9.89297e-08	0.0662015	0.051	0.059	0.00277953	0.00277953
Pa2g4	9.99689e-08	0.227635	0.213	0.203	0.00280873	0.00280873
C1qtnf4	1.01301e-07	-0.244327	0.057	0.075	0.00284615	0.00284615
Ybx1	1.02313e-07	-0.0542571	0.679	0.721	0.00287458	0.00287458
Ccdc68	1.02357e-07	-0.284774	0.045	0.06	0.00287583	0.00287583
Pea15a	1.02783e-07	0.231855	0.257	0.249	0.00288779	0.00288779
Gm15417	1.03433e-07	0.178658	0.175	0.157	0.00290605	0.00290605
Man2b1	1.03616e-07	-0.164791	0.232	0.266	0.00291121	0.00291121
Six3	1.04675e-07	0.385261	0.133	0.13	0.00294094	0.00294094
Gm14017	1.05644e-07	0.136666	0.032	0.037	0.00296818	0.00296818
Dhrs7c	1.06204e-07	0.849943	0.017	0.009	0.00298391	0.00298391
Frem1	1.07771e-07	-0.166241	0.229	0.264	0.00302793	0.00302793
Etl4	1.0865e-07	-0.0603305	0.374	0.412	0.00305263	0.00305263
Tmem37	1.08995e-07	-0.377124	0.117	0.141	0.00306234	0.00306234
Atp11a	1.0941e-07	-0.138058	0.25	0.283	0.00307398	0.00307398
ENSMUSG00000119959	1.09521e-07	0.207208	0.017	0.021	0.0030771	0.0030771
Gm14760	1.10905e-07	-0.601307	0.01	0.018	0.00311598	0.00311598
Qki	1.1125e-07	-0.074517	0.066	0.077	0.00312567	0.00312567
Dynlt3	1.11606e-07	0.0230153	0.457	0.478	0.00313569	0.00313569
Gm15286	1.14734e-07	1.04806	0.013	0.006	0.00322357	0.00322357
Gm12892	1.15658e-07	-1.82648	0.004	0.01	0.00324953	0.00324953
Szrd1	1.16165e-07	0.260526	0.245	0.24	0.00326377	0.00326377
Ndufa7	1.18539e-07	-0.0459342	0.731	0.768	0.00333048	0.00333048
Tax1bp3	1.19243e-07	0.113768	0.175	0.166	0.00335024	0.00335024
Pfdn5	1.21269e-07	-0.0325014	0.806	0.838	0.00340718	0.00340718
Matn2	1.21339e-07	-0.204962	0.173	0.203	0.00340914	0.00340914
Lrrc8c	1.21721e-07	0.477278	0.1	0.081	0.00341987	0.00341987
Gabrb1	1.22234e-07	-0.181072	0.15	0.176	0.00343428	0.00343428
Rnh1	1.22719e-07	0.139673	0.383	0.381	0.0034479	0.0034479
Ctsz	1.23582e-07	0.148909	0.385	0.391	0.00347216	0.00347216
Mgat1	1.26421e-07	0.248295	0.183	0.174	0.00355191	0.00355191
Shoc2	1.29766e-07	0.204313	0.242	0.231	0.0036459	0.0036459
Gm4335	1.30239e-07	-1.18667	0.005	0.011	0.00365919	0.00365919
Dynlt2a2	1.31021e-07	-0.184149	0.306	0.328	0.00368117	0.00368117
Pitpnm1	1.32357e-07	0.21053	0.239	0.241	0.00371869	0.00371869
Dydc2	1.33339e-07	-0.149829	0.205	0.238	0.00374628	0.00374628
Folr1	1.34812e-07	0.0150601	0.772	0.792	0.00378768	0.00378768
Huwe1	1.34848e-07	-0.0710011	0.445	0.483	0.00378868	0.00378868
S100a16	1.35428e-07	-0.0761418	0.178	0.204	0.00380498	0.00380498
Gm6807	1.35658e-07	0.329334	0.04	0.041	0.00381144	0.00381144
Rps20	1.37723e-07	-0.0524834	0.834	0.864	0.00386946	0.00386946
Chd9	1.38239e-07	-0.180819	0.317	0.354	0.00388398	0.00388398
Zyx	1.38487e-07	0.353027	0.103	0.086	0.00389093	0.00389093
Rala	1.39433e-07	0.121906	0.24	0.246	0.00391752	0.00391752
Plpp1	1.39903e-07	0.208662	0.256	0.244	0.0039307	0.0039307
Snrpf	1.41094e-07	0.126085	0.39	0.393	0.00396419	0.00396419
Erbb4	1.41203e-07	-0.0936743	0.24	0.27	0.00396724	0.00396724
Slc4a2	1.42928e-07	0.0398542	0.689	0.719	0.0040157	0.0040157
Ly6c1	1.43166e-07	0.918109	0.041	0.029	0.00402239	0.00402239
Hspb1	1.43844e-07	0.156676	0.373	0.367	0.00404145	0.00404145
Iqub	1.44728e-07	-0.129724	0.282	0.32	0.00406627	0.00406627
Osgin1	1.46372e-07	0.477966	0.061	0.048	0.00411248	0.00411248
Snrpd1	1.46946e-07	0.0429221	0.429	0.452	0.0041286	0.0041286
Gm5844	1.4912e-07	0.335964	0.137	0.128	0.00418967	0.00418967
Spata18	1.51116e-07	0.22104	0.121	0.107	0.00424576	0.00424576
Ccdc59	1.52795e-07	0.0433477	0.339	0.365	0.00429293	0.00429293
Rbms2	1.55756e-07	0.174069	0.194	0.191	0.00437611	0.00437611
Odf3b	1.56178e-07	-0.263735	0.063	0.082	0.00438797	0.00438797
Pltp	1.56864e-07	0.0480947	0.759	0.777	0.00440726	0.00440726
Socs2	1.58033e-07	-0.335135	0.037	0.052	0.00444011	0.00444011
Gnb1	1.59968e-07	0.0470277	0.35	0.375	0.00449445	0.00449445
Edn3	1.6627e-07	0.57763	0.067	0.053	0.00467153	0.00467153
Gm20707	1.73667e-07	0.823942	0.015	0.008	0.00487936	0.00487936
Atp5c1	1.79752e-07	-0.0107861	0.592	0.625	0.0050503	0.0050503
Ube2e3	1.81939e-07	0.0701221	0.282	0.291	0.00511176	0.00511176
Reep5	1.82636e-07	0.0272654	0.658	0.686	0.00513135	0.00513135
Tceal8	1.83139e-07	-0.0126966	0.41	0.441	0.00514546	0.00514546
Csnk1a1	1.84834e-07	0.0371068	0.399	0.415	0.00519311	0.00519311
Gnl3l	1.90281e-07	0.188215	0.226	0.214	0.00534614	0.00534614
Pts	1.90837e-07	-0.190476	0.284	0.324	0.00536175	0.00536175
Bltp2	1.91445e-07	0.218385	0.102	0.102	0.00537884	0.00537884
Dock7	1.92816e-07	-0.145502	0.28	0.317	0.00541736	0.00541736
Ndufs1	1.94893e-07	0.0571984	0.308	0.324	0.00547571	0.00547571
Uqcc2	1.94914e-07	0.050008	0.509	0.537	0.0054763	0.0054763
Gm19810	1.99032e-07	0.0747722	0.043	0.048	0.00559199	0.00559199
Trp53inp2	1.99855e-07	0.238665	0.307	0.299	0.00561511	0.00561511
Rdh10	2.04038e-07	-0.174146	0.228	0.263	0.00573264	0.00573264
Smarca5	2.04246e-07	0.0886799	0.382	0.396	0.0057385	0.0057385
Ednrb	2.04262e-07	-0.238213	0.129	0.156	0.00573894	0.00573894
Wfdc2	2.04335e-07	-0.0526465	0.645	0.684	0.00574099	0.00574099
Ooep	2.06587e-07	-0.10365	0.293	0.325	0.00580428	0.00580428
Slc7a8	2.06856e-07	-0.137078	0.23	0.264	0.00581182	0.00581182
Zrsr2	2.08541e-07	0.0977672	0.338	0.345	0.00585918	0.00585918
Secisbp2l	2.09441e-07	-0.103389	0.293	0.328	0.00588446	0.00588446
ENSMUSG00000120312	2.10845e-07	-0.58046	0.013	0.021	0.00592391	0.00592391
Gm10263	2.11255e-07	0.12648	0.072	0.077	0.00593541	0.00593541
Txnl1	2.12872e-07	0.128364	0.321	0.32	0.00598085	0.00598085
Borcs8	2.14755e-07	-0.459603	0.096	0.117	0.00603375	0.00603375
Slirp	2.15564e-07	-0.0413054	0.495	0.534	0.00605647	0.00605647
Cst3	2.18722e-07	-0.0396443	0.935	0.952	0.00614521	0.00614521
Tgfb2	2.2353e-07	0.0647491	0.537	0.552	0.00628029	0.00628029
Dynll1	2.27166e-07	-0.0618307	0.794	0.828	0.00638247	0.00638247
Rpl32	2.29145e-07	-0.0684656	0.853	0.876	0.00643805	0.00643805
Pbrm1	2.29804e-07	0.139928	0.314	0.318	0.00645657	0.00645657
Nme1	2.31552e-07	0.0418929	0.258	0.259	0.0065057	0.0065057
Fis1	2.39743e-07	-0.0193908	0.548	0.588	0.00673583	0.00673583
Ogfod3	2.40781e-07	0.189763	0.218	0.209	0.00676499	0.00676499
Ost4	2.42931e-07	-0.0741964	0.633	0.676	0.00682538	0.00682538
Vaultrc5	2.46935e-07	-0.0840449	0.021	0.027	0.00693788	0.00693788
Golga2	2.47399e-07	0.184717	0.219	0.215	0.00695093	0.00695093
Prr32	2.51126e-07	-0.115	0.496	0.54	0.00705564	0.00705564
Paxx	2.53397e-07	-0.0651274	0.308	0.339	0.00711943	0.00711943
Rps15a-ps5	2.53963e-07	-0.224153	0.051	0.064	0.00713534	0.00713534
Nckap1	2.55862e-07	0.133279	0.309	0.308	0.0071887	0.0071887
Cmc1	2.55867e-07	-0.054767	0.197	0.22	0.00718883	0.00718883
Lztfl1	2.57731e-07	-0.102136	0.337	0.377	0.00724121	0.00724121
Cdr2	2.60224e-07	-0.0912204	0.299	0.335	0.00731125	0.00731125
Mrps14	2.61294e-07	-0.0545838	0.464	0.504	0.00734131	0.00734131
Nipa1	2.63836e-07	0.195462	0.151	0.134	0.00741273	0.00741273
Stra6	2.73933e-07	0.0874385	0.315	0.319	0.00769642	0.00769642
Ap2s1	2.74713e-07	0.0353227	0.362	0.381	0.00771833	0.00771833
Man1a	2.74875e-07	-0.0792367	0.264	0.3	0.00772287	0.00772287
Dctn1	2.76206e-07	0.0986355	0.321	0.321	0.00776029	0.00776029
Slco1c1	2.77257e-07	-0.0543456	0.686	0.724	0.00778982	0.00778982
Krtcap2	2.77505e-07	-0.0666924	0.505	0.548	0.00779677	0.00779677
ENSMUSG00000120006	2.79817e-07	-0.052771	0.026	0.033	0.00786175	0.00786175
Npc2	2.82236e-07	-0.0251075	0.678	0.712	0.00792969	0.00792969
Mad2l2	2.8549e-07	0.184814	0.205	0.192	0.00802112	0.00802112
Plppr4	2.86357e-07	0.0424365	0.482	0.501	0.00804549	0.00804549
Hspa9	2.87444e-07	0.0862165	0.399	0.405	0.00807603	0.00807603
Gm49708	2.91036e-07	-0.751668	0.026	0.038	0.00817695	0.00817695
Btg2	3.03063e-07	-0.202415	0.246	0.286	0.00851484	0.00851484
Sfr1	3.06159e-07	-0.0221481	0.576	0.611	0.00860185	0.00860185
Chpt1	3.14779e-07	0.0101935	0.328	0.352	0.00884404	0.00884404
Ift46	3.21032e-07	-0.217475	0.288	0.323	0.00901971	0.00901971
Hsd17b12	3.21205e-07	0.0768987	0.406	0.412	0.00902458	0.00902458
Smc6	3.22381e-07	-0.0219103	0.339	0.368	0.0090576	0.0090576
Eloc	3.24886e-07	-0.0571979	0.486	0.526	0.009128	0.009128
Ndufs8	3.27107e-07	-0.0581406	0.63	0.67	0.0091904	0.0091904
Dnah7b	3.29586e-07	-0.304706	0.153	0.179	0.00926005	0.00926005
Sumo3	3.31706e-07	0.0463424	0.23	0.228	0.00931963	0.00931963
Nid2	3.35955e-07	-0.0665433	0.231	0.259	0.009439	0.009439
Churc1	3.37426e-07	-0.123669	0.265	0.275	0.00948031	0.00948031
Blmh	3.44365e-07	0.398181	0.125	0.113	0.00967528	0.00967528
Clstn1	3.53852e-07	0.104153	0.323	0.337	0.00994182	0.00994182
AW549877	3.54624e-07	0.0314317	0.082	0.074	0.00996352	0.00996352
Psmb5	3.58649e-07	0.0791822	0.448	0.456	0.0100766	0.0100766
Dusp6	3.59009e-07	0.534712	0.07	0.057	0.0100867	0.0100867
Rsph10b	3.69771e-07	-0.0131648	0.293	0.323	0.0103891	0.0103891
Aass	3.75783e-07	-0.348742	0.167	0.196	0.010558	0.010558
Spacdr	3.78777e-07	0.0900292	0.091	0.098	0.0106421	0.0106421
Serhl	3.78958e-07	0.0125098	0.336	0.363	0.0106472	0.0106472
Oxsr1	3.79206e-07	-0.390815	0.05	0.054	0.0106542	0.0106542
Got1	3.81398e-07	0.178115	0.265	0.256	0.0107158	0.0107158
Plxnb2	3.88545e-07	0.0190133	0.519	0.546	0.0109166	0.0109166
Pafah1b1	3.90391e-07	0.0434896	0.462	0.478	0.0109684	0.0109684
Ate1	3.9782e-07	0.112096	0.192	0.186	0.0111772	0.0111772
Ptpra	3.99196e-07	-0.146861	0.353	0.392	0.0112158	0.0112158
Slc22a8	4.06482e-07	-0.255365	0.173	0.204	0.0114205	0.0114205
Erlec1	4.07797e-07	-0.0463717	0.435	0.47	0.0114575	0.0114575
ENSMUSG00000120664	4.0802e-07	-0.247321	0.013	0.02	0.0114637	0.0114637
Lrp6	4.09269e-07	-0.0377536	0.353	0.387	0.0114988	0.0114988
Arl5a	4.20358e-07	0.206217	0.23	0.216	0.0118104	0.0118104
Chchd1	4.31076e-07	-0.142313	0.301	0.342	0.0121115	0.0121115
Rpl8	4.32258e-07	0.0412129	0.681	0.705	0.0121447	0.0121447
Psma4	4.33136e-07	0.0895483	0.34	0.346	0.0121694	0.0121694
Mrps28	4.36717e-07	-0.0781541	0.343	0.38	0.01227	0.01227
Mat2b	4.39756e-07	-0.0200693	0.295	0.322	0.0123554	0.0123554
Rps11-ps2	4.40246e-07	-0.495994	0.014	0.022	0.0123691	0.0123691
Pgrmc2	4.40801e-07	0.0345024	0.365	0.39	0.0123847	0.0123847
Zbtb7a	4.46929e-07	0.218128	0.241	0.241	0.0125569	0.0125569
Myo6	4.49618e-07	0.171155	0.229	0.224	0.0126325	0.0126325
Rrh	4.55614e-07	-0.25888	0.042	0.057	0.0128009	0.0128009
Acadl	4.62131e-07	0.0149246	0.437	0.457	0.012984	0.012984
H2aj	4.63383e-07	-0.0193477	0.278	0.306	0.0130192	0.0130192
Rtl4	4.67678e-07	-0.356503	0.041	0.055	0.0131399	0.0131399
Dars	4.70336e-07	0.0972824	0.288	0.296	0.0132146	0.0132146
Snhg6	4.71621e-07	-0.273518	0.174	0.205	0.0132507	0.0132507
Smim7	4.79629e-07	0.0482635	0.312	0.324	0.0134756	0.0134756
Npr1	4.96622e-07	0.272862	0.166	0.149	0.0139531	0.0139531
Iqca	4.98286e-07	-0.165733	0.02	0.03	0.0139999	0.0139999
Maff	5.01812e-07	0.161802	0.051	0.041	0.0140989	0.0140989
Pim1	5.06355e-07	0.383255	0.043	0.032	0.0142266	0.0142266
Sgms1	5.1299e-07	-0.124009	0.324	0.362	0.014413	0.014413
Pdia3	5.14363e-07	-0.0525244	0.698	0.735	0.0144515	0.0144515
Rcn1	5.18293e-07	0.146064	0.245	0.235	0.014562	0.014562
Mthfd2l	5.20372e-07	-0.295089	0.095	0.118	0.0146204	0.0146204
Hdhd2	5.25226e-07	-0.0274946	0.129	0.142	0.0147567	0.0147567
Hdgf	5.3168e-07	0.134466	0.426	0.431	0.0149381	0.0149381
Dmd	5.3444e-07	-0.2938	0.078	0.08	0.0150156	0.0150156
Ndufs6	5.34519e-07	0.0517797	0.707	0.73	0.0150178	0.0150178
Cd151	5.37661e-07	0.202196	0.211	0.202	0.0151061	0.0151061
Map2k2	5.43339e-07	0.15242	0.406	0.403	0.0152657	0.0152657
Add3	5.45162e-07	0.0211024	0.368	0.385	0.0153169	0.0153169
1700016K19Rik	5.4667e-07	0.143609	0.222	0.237	0.0153592	0.0153592
Rab5a	5.47983e-07	0.150983	0.279	0.279	0.0153961	0.0153961
Prkaca	5.49317e-07	0.0945039	0.293	0.301	0.0154336	0.0154336
Rab4b	5.51026e-07	0.231006	0.062	0.052	0.0154816	0.0154816
Pfkp	5.58647e-07	-0.0191503	0.452	0.486	0.0156957	0.0156957
Ddr1	5.59684e-07	-0.0994036	0.371	0.407	0.0157249	0.0157249
Zfand6	5.6324e-07	-0.0188613	0.41	0.439	0.0158248	0.0158248
Psme1	5.77078e-07	0.0139445	0.474	0.498	0.0162136	0.0162136
Chchd4	5.82528e-07	0.172519	0.179	0.175	0.0163667	0.0163667
Dnai4	5.84295e-07	-0.109248	0.309	0.346	0.0164164	0.0164164
Cpe	5.86429e-07	-0.199233	0.065	0.081	0.0164763	0.0164763
Dync1h1	5.9205e-07	-0.112108	0.325	0.362	0.0166342	0.0166342
Ogt	6.13241e-07	-0.265046	0.225	0.258	0.0172296	0.0172296
Eif3c	6.17779e-07	0.0325629	0.627	0.655	0.0173571	0.0173571
Senp6	6.20205e-07	0.06959	0.353	0.365	0.0174253	0.0174253
Ptbp1	6.22058e-07	0.22284	0.242	0.232	0.0174773	0.0174773
Sox2	6.22876e-07	0.0620219	0.163	0.155	0.0175003	0.0175003
Cir1	6.24066e-07	0.12743	0.144	0.13	0.0175338	0.0175338
Tab2	6.24247e-07	0.225365	0.222	0.21	0.0175388	0.0175388
AW112010	6.24321e-07	1.39002	0.014	0.009	0.0175409	0.0175409
Arpc2	6.27326e-07	0.032595	0.433	0.454	0.0176254	0.0176254
Mrps11	6.27749e-07	0.0786118	0.199	0.215	0.0176372	0.0176372
Acat1	6.33203e-07	0.0152681	0.412	0.437	0.0177905	0.0177905
Slc25a46	6.34031e-07	0.250108	0.165	0.154	0.0178137	0.0178137
Rom1	6.35944e-07	0.295935	0.146	0.135	0.0178675	0.0178675
Cd63	6.38447e-07	-0.0850759	0.8	0.833	0.0179378	0.0179378
Dipk1a	6.47703e-07	0.12496	0.23	0.224	0.0181979	0.0181979
Wfdc3	6.50973e-07	-0.438188	0.023	0.035	0.0182897	0.0182897
Htra1	6.51953e-07	0.500756	0.016	0.009	0.0183173	0.0183173
Pitpnc1	6.55089e-07	-0.131466	0.235	0.267	0.0184054	0.0184054
Prkn	6.60853e-07	-0.219342	0.077	0.095	0.0185673	0.0185673
Uba1	6.62999e-07	0.124361	0.362	0.363	0.0186276	0.0186276
Spag7	6.64201e-07	-0.0806266	0.307	0.34	0.0186614	0.0186614
Nfu1	6.71225e-07	0.131221	0.203	0.211	0.0188587	0.0188587
Nudt7	6.71848e-07	0.156854	0.253	0.254	0.0188762	0.0188762
Cdipt	6.72523e-07	0.157639	0.269	0.273	0.0188952	0.0188952
Rps6	6.73837e-07	0.0136261	0.343	0.361	0.0189321	0.0189321
Fn3krp	6.74471e-07	0.396084	0.094	0.088	0.0189499	0.0189499
Vldlr	6.79652e-07	-0.057138	0.315	0.346	0.0190955	0.0190955
Col8a1	6.84971e-07	-0.0207347	0.608	0.643	0.019245	0.019245
Ube2b	6.86054e-07	-0.0398828	0.445	0.479	0.0192754	0.0192754
Igbp1	6.86422e-07	-0.0809009	0.252	0.282	0.0192857	0.0192857
Adamtsl1	6.90314e-07	0.319133	0.177	0.165	0.0193951	0.0193951
Mir703	6.97232e-07	0.208989	0.089	0.089	0.0195894	0.0195894
Dnajc15	7.01866e-07	-0.0603488	0.513	0.556	0.0197196	0.0197196
Igf2r	7.05294e-07	-0.0941528	0.207	0.235	0.0198159	0.0198159
Brd7	7.05496e-07	0.140016	0.216	0.211	0.0198216	0.0198216
Nipal2	7.13001e-07	-0.113359	0.086	0.106	0.0200325	0.0200325
Gm6293	7.24486e-07	-0.225356	0.013	0.019	0.0203552	0.0203552
1110008P14Rik	7.24534e-07	-0.0978548	0.179	0.178	0.0203565	0.0203565
Adgrd1	7.38453e-07	1.55373	0.011	0.006	0.0207476	0.0207476
Ackr4	7.77846e-07	-0.333136	0.091	0.114	0.0218544	0.0218544
Rab1b	7.79857e-07	0.0272083	0.252	0.276	0.0219109	0.0219109
Grpel1	7.82808e-07	0.0764315	0.292	0.305	0.0219938	0.0219938
Chmp1b2	7.85529e-07	0.36356	0.039	0.041	0.0220702	0.0220702
Myl12b	7.85736e-07	0.0421707	0.415	0.421	0.022076	0.022076
Wrnip1	8.01795e-07	0.101675	0.198	0.188	0.0225272	0.0225272
Ssu72	8.22378e-07	0.0289954	0.375	0.393	0.0231055	0.0231055
Mtarc2	8.27857e-07	0.0881506	0.551	0.566	0.0232595	0.0232595
Pabpc4	8.31322e-07	0.385801	0.119	0.103	0.0233568	0.0233568
Rab1a	8.46931e-07	0.0425481	0.408	0.428	0.0237954	0.0237954
Rn18s	8.47916e-07	-0.0461004	0.37	0.402	0.0238231	0.0238231
Jchain	8.64166e-07	1.09297	0.018	0.011	0.0242796	0.0242796
Gm12751	8.79702e-07	0.425002	0.041	0.039	0.0247161	0.0247161
Cxcl2	8.85538e-07	0.583276	0.028	0.018	0.0248801	0.0248801
Fdps	8.86167e-07	0.144693	0.238	0.238	0.0248978	0.0248978
Klf4	9.03865e-07	-0.384985	0.07	0.086	0.025395	0.025395
Ndufs4	9.26434e-07	-0.0523572	0.53	0.569	0.0260291	0.0260291
Rpl12	9.35143e-07	0.0613905	0.282	0.286	0.0262738	0.0262738
Ndufc1	9.49429e-07	-0.033899	0.791	0.823	0.0266752	0.0266752
Cfap299	9.51748e-07	-0.163298	0.08	0.099	0.0267403	0.0267403
Lrrfip1	9.6566e-07	-0.134856	0.051	0.063	0.0271312	0.0271312
Pnn	9.67918e-07	-0.121903	0.288	0.326	0.0271946	0.0271946
Hk1	9.7775e-07	0.0404296	0.44	0.459	0.0274709	0.0274709
Parva	9.77791e-07	-0.0109903	0.458	0.482	0.027472	0.027472
Pdcd5	9.9276e-07	-0.0260146	0.515	0.549	0.0278926	0.0278926
Rps15	1.00287e-06	0.0216134	0.835	0.857	0.0281766	0.0281766
Shisa6	1.00847e-06	0.534707	0.044	0.032	0.0283339	0.0283339
Pdcd11	1.01716e-06	0.271678	0.138	0.12	0.0285783	0.0285783
Gm6767	1.03306e-06	-1.31303	0.005	0.01	0.029025	0.029025
Dhrs3	1.04612e-06	0.0363768	0.299	0.311	0.0293917	0.0293917
Gcc2	1.05714e-06	-0.102569	0.419	0.455	0.0297015	0.0297015
Rab6b	1.07284e-06	-0.597793	0.004	0.01	0.0301424	0.0301424
Aldh4a1	1.07315e-06	-0.120654	0.047	0.042	0.0301513	0.0301513
Ndufa11b	1.08207e-06	-0.565459	0.015	0.023	0.0304018	0.0304018
ENSMUSG00000120027	1.08461e-06	0.0495539	0.016	0.021	0.0304731	0.0304731
Mettl23	1.09791e-06	-0.0703186	0.151	0.179	0.0308469	0.0308469
Fdx1	1.09895e-06	-0.0992659	0.311	0.35	0.030876	0.030876
Cryz	1.11481e-06	0.187461	0.12	0.104	0.0313218	0.0313218
Olfm1	1.12244e-06	0.12155	0.288	0.293	0.0315361	0.0315361
Chchd10	1.13684e-06	-0.0582365	0.95	0.957	0.0319406	0.0319406
Sms-ps	1.13927e-06	0.329645	0.053	0.051	0.032009	0.032009
Gm14277	1.13974e-06	-0.300702	0.019	0.028	0.0320222	0.0320222
Sys1	1.13983e-06	-0.0494878	0.199	0.198	0.0320247	0.0320247
Lmo4	1.14383e-06	0.185563	0.119	0.107	0.032137	0.032137
Rab5if	1.15581e-06	0.318086	0.151	0.142	0.0324735	0.0324735
Ptges3	1.1862e-06	0.133891	0.365	0.36	0.0333276	0.0333276
Ubxn2a	1.18931e-06	0.120535	0.344	0.35	0.0334147	0.0334147
Gm12389	1.19078e-06	-0.567419	0.01	0.018	0.0334561	0.0334561
Cpne2	1.20731e-06	0.0518015	0.397	0.413	0.0339206	0.0339206
Vapb	1.22535e-06	0.0763988	0.335	0.351	0.0344274	0.0344274
Idh3g	1.23847e-06	0.0582618	0.336	0.345	0.034796	0.034796
Ogn	1.25328e-06	-0.155949	0.275	0.311	0.0352121	0.0352121
Cfap52	1.2771e-06	-0.0279357	0.152	0.179	0.0358814	0.0358814
Cd164	1.29422e-06	-0.0496509	0.535	0.571	0.0363624	0.0363624
Gm6997	1.3013e-06	-0.154124	0.028	0.037	0.0365615	0.0365615
Polr2f	1.33797e-06	-0.0285773	0.417	0.454	0.0375917	0.0375917
Atp6ap2	1.34711e-06	-0.0365444	0.591	0.628	0.0378485	0.0378485
Iqcd	1.3614e-06	-0.115705	0.147	0.17	0.03825	0.03825
Sar1b	1.36623e-06	-0.0122453	0.324	0.352	0.0383855	0.0383855
Cep290	1.37395e-06	0.0864616	0.409	0.423	0.0386025	0.0386025
Pja1	1.37418e-06	0.182651	0.269	0.263	0.038609	0.038609
Chd4	1.37717e-06	0.0137836	0.512	0.534	0.0386929	0.0386929
Sms	1.37777e-06	0.170786	0.232	0.225	0.0387099	0.0387099
Pawr	1.39416e-06	-0.410515	0.07	0.089	0.0391703	0.0391703
PTPRG	1.41185e-06	0.190423	0.06	0.063	0.0396673	0.0396673
Bod1l	1.41435e-06	0.103602	0.347	0.36	0.0397376	0.0397376
Tm2d2	1.41807e-06	0.0854426	0.348	0.351	0.039842	0.039842
Gabarap	1.4209e-06	-0.0435752	0.636	0.675	0.0399216	0.0399216
mt-Tw	1.44063e-06	0.205062	0.111	0.11	0.0404759	0.0404759
Hmgn5	1.44346e-06	0.12078	0.231	0.235	0.0405554	0.0405554
Hadh	1.44936e-06	0.114804	0.242	0.249	0.0407212	0.0407212
Pnisr	1.46085e-06	-0.0966085	0.337	0.373	0.0410441	0.0410441
Mettl9	1.46201e-06	-0.0729285	0.329	0.359	0.0410765	0.0410765
Stard10	1.46613e-06	0.14908	0.235	0.238	0.0411924	0.0411924
Sdcbp	1.48034e-06	-0.0512634	0.461	0.499	0.0415916	0.0415916
Gm28729	1.48258e-06	-0.0443259	0.131	0.152	0.0416545	0.0416545
Aurkaip1	1.49383e-06	0.0301066	0.416	0.439	0.0419707	0.0419707
Arl1	1.52159e-06	0.108898	0.334	0.341	0.0427505	0.0427505
Gas2l2	1.54925e-06	-0.326051	0.029	0.041	0.0435278	0.0435278
Vapa	1.56762e-06	0.0419772	0.325	0.34	0.0440437	0.0440437
Cox6b1	1.5728e-06	-0.0299444	0.818	0.846	0.0441893	0.0441893
Trappc2l	1.57305e-06	-0.100112	0.406	0.444	0.0441963	0.0441963
Acot13	1.57402e-06	-0.100594	0.46	0.502	0.0442237	0.0442237
Bcas2	1.59326e-06	-0.106369	0.263	0.296	0.0447643	0.0447643
Gm13493	1.61256e-06	-0.743502	0.006	0.011	0.0453065	0.0453065
Dab2	1.62889e-06	0.0170317	0.412	0.435	0.0457653	0.0457653
Pdzd2	1.63309e-06	-0.0929205	0.256	0.286	0.0458834	0.0458834
Slc3a2	1.64359e-06	-0.0692993	0.422	0.461	0.0461782	0.0461782
Cpsf2	1.65145e-06	0.163331	0.217	0.205	0.0463991	0.0463991
Smim5	1.65743e-06	-0.208399	0.174	0.204	0.0465672	0.0465672
Sdhaf4	1.67995e-06	-0.102313	0.424	0.465	0.0472	0.0472
Cdh18	1.68637e-06	-0.295345	0.095	0.114	0.0473801	0.0473801
Car1	1.69834e-06	-0.937583	0.004	0.01	0.0477164	0.0477164
Apc	1.69964e-06	-0.0935809	0.267	0.299	0.0477531	0.0477531
Hpf1	1.703e-06	0.127689	0.198	0.208	0.0478475	0.0478475
Nrxn2	1.72538e-06	0.229673	0.111	0.107	0.0484762	0.0484762
E230016K23Rik	1.73815e-06	-0.546969	0.013	0.022	0.0488351	0.0488351
Gm9001	1.74471e-06	-0.205766	0.031	0.04	0.0490194	0.0490194
Mrpl23	1.74515e-06	-0.373918	0.129	0.152	0.0490318	0.0490318
Fnbp1l	1.76156e-06	0.0703634	0.41	0.422	0.0494929	0.0494929
Syf2	1.80263e-06	0.111592	0.283	0.284	0.0506468	0.0506468
Ndufb10	1.83009e-06	0.0552301	0.773	0.786	0.0514183	0.0514183
Ddx50	1.8448e-06	0.15429	0.292	0.288	0.0518314	0.0518314
Puf60	1.84857e-06	0.085628	0.358	0.365	0.0519375	0.0519375
Tmsb10	1.85407e-06	-0.100443	0.487	0.531	0.052092	0.052092
Sumo2	1.86573e-06	0.0557186	0.293	0.302	0.0524194	0.0524194
Nek1	1.87489e-06	-0.197605	0.054	0.069	0.052677	0.052677
Slc25a4	1.88048e-06	-0.0246674	0.763	0.795	0.0528341	0.0528341
Gm29216	1.88081e-06	-0.594757	0.018	0.029	0.0528432	0.0528432
Gm8203	1.88972e-06	-0.268617	0.021	0.029	0.0530936	0.0530936
Fap	1.89659e-06	-0.171964	0.195	0.224	0.0532867	0.0532867
Ctsl	1.90955e-06	-0.0854273	0.571	0.613	0.0536507	0.0536507
Cops6	1.91589e-06	0.0950187	0.344	0.354	0.0538288	0.0538288
Rab3ip	1.93764e-06	-0.0759536	0.283	0.313	0.0544398	0.0544398
Rtp4	1.95992e-06	-0.546527	0.025	0.037	0.0550659	0.0550659
1010001B22Rik	1.96573e-06	0.858113	0.032	0.023	0.0552292	0.0552292
Glrx5	1.96874e-06	-0.0443882	0.362	0.399	0.0553137	0.0553137
Gm10120	1.97335e-06	0.115521	0.08	0.085	0.0554431	0.0554431
Tmem181b-ps	1.97574e-06	-0.457154	0.077	0.091	0.0555105	0.0555105
Fus	1.98123e-06	0.0583076	0.314	0.319	0.0556646	0.0556646
Cox7a2l	1.98556e-06	0.0395923	0.438	0.462	0.0557864	0.0557864
Gm49599	2.00829e-06	-1.02999	0.013	0.017	0.056425	0.056425
Galnt2	2.01095e-06	0.0823193	0.075	0.082	0.0564997	0.0564997
Gpc6	2.01106e-06	-0.251105	0.082	0.099	0.0565026	0.0565026
Rtf2	2.01251e-06	0.149189	0.129	0.139	0.0565434	0.0565434
Rhbdd2	2.03261e-06	0.172602	0.225	0.218	0.0571083	0.0571083
Timp3	2.06291e-06	-0.0342625	0.563	0.6	0.0579596	0.0579596
Gps2	2.12867e-06	0.184949	0.205	0.19	0.0598071	0.0598071
Ppm1f	2.13527e-06	0.335293	0.151	0.135	0.0599926	0.0599926
Vps36	2.14829e-06	-0.0253474	0.274	0.3	0.0603583	0.0603583
Eif3l	2.15382e-06	0.199979	0.234	0.233	0.0605137	0.0605137
Pfdn4	2.15765e-06	-0.142175	0.186	0.213	0.0606214	0.0606214
Ubb	2.16827e-06	-0.0459268	0.935	0.948	0.0609196	0.0609196
Fuom	2.18802e-06	-0.102934	0.405	0.446	0.0614746	0.0614746
Hdac9	2.18882e-06	0.701094	0.057	0.043	0.0614971	0.0614971
Rcn2	2.19478e-06	-0.0977791	0.424	0.464	0.0616645	0.0616645
Amer2	2.21824e-06	0.137321	0.317	0.31	0.0623237	0.0623237
Agpat3	2.2364e-06	0.0447618	0.237	0.252	0.0628339	0.0628339
Mrpl15	2.25644e-06	0.0163646	0.242	0.259	0.0633969	0.0633969
Renbp	2.28427e-06	0.335666	0.071	0.064	0.0641787	0.0641787
Cars2	2.29116e-06	0.324373	0.085	0.085	0.0643724	0.0643724
Bex3	2.30045e-06	-0.0558045	0.529	0.568	0.0646334	0.0646334
Myof	2.31131e-06	0.143288	0.233	0.222	0.0649385	0.0649385
ENSMUSG00000120308	2.32198e-06	-0.332473	0.015	0.022	0.0652384	0.0652384
Mrpl39	2.34594e-06	0.113541	0.184	0.191	0.0659115	0.0659115
Ppp1r1a	2.36379e-06	-0.0323995	0.334	0.364	0.066413	0.066413
Gm7887	2.37196e-06	0.2947	0.029	0.031	0.0666425	0.0666425
Otud6b	2.38068e-06	0.0960805	0.268	0.263	0.0668875	0.0668875
H3c6	2.39758e-06	-0.243192	0.108	0.128	0.0673625	0.0673625
Gm21399	2.40917e-06	-0.354539	0.022	0.031	0.067688	0.067688
Pld3	2.40941e-06	0.152297	0.425	0.426	0.0676948	0.0676948
Gm8242	2.41392e-06	0.0162555	0.038	0.046	0.0678215	0.0678215
Gm6563	2.41828e-06	0.0161457	0.255	0.27	0.0679439	0.0679439
Coa3	2.42196e-06	-0.0898587	0.474	0.516	0.0680473	0.0680473
Wdr86	2.43717e-06	-0.0797652	0.414	0.455	0.0684747	0.0684747
Rabep1	2.4489e-06	0.143365	0.307	0.314	0.0688042	0.0688042
Smdt1	2.45041e-06	0.0103039	0.722	0.748	0.0688466	0.0688466
Arpc3	2.45868e-06	-0.0688108	0.387	0.42	0.069079	0.069079
Ndufa2	2.4631e-06	-0.0266445	0.78	0.812	0.0692033	0.0692033
Blm	2.48709e-06	-0.393774	0.051	0.067	0.0698774	0.0698774
Tpm2	2.51016e-06	0.430813	0.081	0.07	0.0705254	0.0705254
Ccpg1os	2.56433e-06	-0.238741	0.167	0.178	0.0720475	0.0720475
Glud1	2.59302e-06	-0.204587	0.242	0.276	0.0728534	0.0728534
Wwc1	2.59882e-06	0.106811	0.435	0.446	0.0730166	0.0730166
Arvcf	2.61323e-06	0.48883	0.041	0.037	0.0734213	0.0734213
Pigs	2.61683e-06	0.224348	0.198	0.193	0.0735226	0.0735226
Eif3f	2.62051e-06	0.123717	0.332	0.335	0.0736257	0.0736257
S100a11	2.62685e-06	0.0514869	0.308	0.324	0.073804	0.073804
Atg4c	2.64329e-06	-0.524527	0.037	0.051	0.0742658	0.0742658
ENSMUSG00000120920	2.64381e-06	-0.572253	0.006	0.011	0.0742805	0.0742805
Mest	2.64571e-06	-0.0534303	0.424	0.455	0.0743339	0.0743339
Gm14167	2.68831e-06	-0.314207	0.032	0.043	0.0755307	0.0755307
Nfs1	2.71966e-06	0.100465	0.111	0.101	0.0764117	0.0764117
Pip4k2c	2.72484e-06	0.200554	0.204	0.198	0.0765572	0.0765572
Gpr162	2.73088e-06	0.588373	0.036	0.026	0.0767269	0.0767269
Elof1	2.75387e-06	0.0554379	0.413	0.437	0.0773728	0.0773728
Cbx1	2.7653e-06	0.0673004	0.381	0.389	0.0776938	0.0776938
Ccdc124	2.79227e-06	0.0943403	0.386	0.402	0.0784515	0.0784515
Tmed2b	2.82732e-06	0.313481	0.023	0.025	0.0794363	0.0794363
Sphkap	2.83264e-06	0.370143	0.015	0.009	0.0795857	0.0795857
Egr1	2.84315e-06	0.0512665	0.384	0.399	0.0798811	0.0798811
Chil1	2.87604e-06	-0.323431	0.063	0.082	0.0808051	0.0808051
Psmc2	2.87708e-06	0.0805181	0.37	0.382	0.0808344	0.0808344
Trp53bp2	2.89627e-06	-0.226002	0.207	0.24	0.0813737	0.0813737
Vps29	2.91409e-06	-0.0431404	0.33	0.363	0.0818742	0.0818742
Mrpl44	2.98744e-06	0.292281	0.11	0.101	0.0839351	0.0839351
Gatd3a	3.01669e-06	0.0884046	0.295	0.309	0.0847568	0.0847568
Plgrkt	3.04135e-06	-0.240566	0.138	0.165	0.0854498	0.0854498
Ccni	3.04148e-06	-0.0132062	0.361	0.389	0.0854535	0.0854535
Thyn1	3.04619e-06	-0.057711	0.598	0.638	0.0855857	0.0855857
Prkar1a	3.07405e-06	0.0404408	0.381	0.4	0.0863685	0.0863685
Pygm	3.09007e-06	0.190994	0.195	0.186	0.0868186	0.0868186
Pura	3.11866e-06	0.0831677	0.427	0.433	0.087622	0.087622
Suz12	3.13066e-06	0.141355	0.239	0.23	0.0879591	0.0879591
Fxr1	3.1369e-06	0.0890381	0.368	0.379	0.0881343	0.0881343
Sec31a	3.16869e-06	0.142554	0.26	0.264	0.0890275	0.0890275
Arpc1a	3.19063e-06	-0.0639896	0.285	0.311	0.0896438	0.0896438
Pafah1b2	3.19489e-06	0.155143	0.243	0.246	0.0897636	0.0897636
Acadvl	3.22778e-06	0.0772867	0.348	0.36	0.0906878	0.0906878
Tubb5	3.22942e-06	0.0963973	0.334	0.338	0.0907337	0.0907337
Amfr	3.25547e-06	-0.104846	0.364	0.403	0.0914658	0.0914658
Calcoco1	3.26196e-06	-0.0574794	0.281	0.308	0.091648	0.091648
Arhgef12	3.30004e-06	0.092016	0.419	0.43	0.0927179	0.0927179
Gm14270	3.30714e-06	-0.221381	0.037	0.046	0.0929173	0.0929173
St3gal6	3.3224e-06	-0.180051	0.099	0.122	0.0933462	0.0933462
mt-Ta	3.3263e-06	0.211942	0.032	0.023	0.0934557	0.0934557
Prpf40a	3.34072e-06	0.0834115	0.373	0.38	0.093861	0.093861
Cfap20	3.34883e-06	-0.131562	0.232	0.259	0.0940886	0.0940886
Txndc17	3.35225e-06	0.0692315	0.408	0.423	0.0941848	0.0941848
Gm9727	3.4024e-06	-0.364022	0.017	0.025	0.0955937	0.0955937
Ddx6	3.41352e-06	0.171076	0.322	0.319	0.0959064	0.0959064
Gm38394	3.43566e-06	0.0362192	0.053	0.046	0.0965284	0.0965284
Mgll	3.46262e-06	-0.0803356	0.119	0.141	0.0972857	0.0972857
Pdpn	3.46533e-06	-0.0304791	0.281	0.303	0.097362	0.097362
Lars	3.48231e-06	0.244253	0.12	0.115	0.0978389	0.0978389
Echs1	3.51213e-06	0.0576358	0.295	0.305	0.0986769	0.0986769
Ccdc170	3.51245e-06	-0.230079	0.083	0.103	0.0986857	0.0986857
Galnt2l	3.53216e-06	0.0148734	0.204	0.201	0.0992394	0.0992394
Apeh	3.53762e-06	0.265263	0.147	0.138	0.0993931	0.0993931
Ndufb4	3.59445e-06	0.0738267	0.379	0.391	0.10099	0.10099
Nmt2	3.6003e-06	0.278253	0.139	0.125	0.101154	0.101154
3110082I17Rik	3.62419e-06	0.387615	0.083	0.074	0.101825	0.101825
Sntb1	3.64026e-06	-0.127047	0.231	0.261	0.102277	0.102277
Psmb7	3.64194e-06	0.0301415	0.358	0.383	0.102324	0.102324
Pfn2	3.69164e-06	0.114333	0.274	0.278	0.10372	0.10372
Eef1b2	3.7225e-06	0.0560038	0.44	0.457	0.104587	0.104587
Ndufaf8	3.72635e-06	0.114062	0.383	0.394	0.104696	0.104696
Brinp1	3.7885e-06	0.323086	0.082	0.068	0.106442	0.106442
ENSMUSG00000121114	3.79717e-06	-0.459082	0.006	0.011	0.106685	0.106685
Jmjd8	3.8058e-06	0.119549	0.191	0.203	0.106928	0.106928
Sema3b	3.81714e-06	0.0338252	0.343	0.363	0.107246	0.107246
Eif3g	3.86674e-06	0.107108	0.276	0.282	0.10864	0.10864
Adamts1	3.88255e-06	-0.0188585	0.406	0.437	0.109084	0.109084
Snrpb	3.89292e-06	0.0445218	0.452	0.471	0.109375	0.109375
Agrp	3.89482e-06	0.528298	0.027	0.019	0.109429	0.109429
Acat2	3.94122e-06	0.616728	0.036	0.027	0.110732	0.110732
Dcps	3.94793e-06	-0.322443	0.07	0.088	0.110921	0.110921
Klf6	3.94933e-06	0.558437	0.053	0.042	0.11096	0.11096
Psmb6	3.98785e-06	0.0832444	0.583	0.603	0.112043	0.112043
Hif1a	3.99313e-06	0.0815632	0.376	0.379	0.112191	0.112191
Col18a1	4.01167e-06	-0.0564028	0.161	0.182	0.112712	0.112712
Cpt2	4.01535e-06	0.0975383	0.225	0.224	0.112815	0.112815
Ranbp17	4.0348e-06	-0.0198416	0.064	0.075	0.113362	0.113362
Yeats4	4.06174e-06	0.0668972	0.231	0.238	0.114119	0.114119
Gm10131	4.07304e-06	-0.2647	0.024	0.032	0.114436	0.114436
Cd2ap	4.10549e-06	0.0870628	0.352	0.361	0.115348	0.115348
Ehbp1	4.12687e-06	-0.202292	0.204	0.232	0.115949	0.115949
Tma7	4.22073e-06	-0.0214307	0.578	0.612	0.118586	0.118586
Oplah	4.23916e-06	0.399055	0.107	0.098	0.119103	0.119103
Cfap97d2	4.29201e-06	-0.373007	0.071	0.089	0.120588	0.120588
P3h2	4.32646e-06	-0.179422	0.086	0.106	0.121556	0.121556
Ctif	4.35457e-06	0.495023	0.059	0.046	0.122346	0.122346
Tmem245	4.36237e-06	-0.134283	0.225	0.254	0.122565	0.122565
Ghr	4.47737e-06	-0.36871	0.104	0.125	0.125796	0.125796
Ap2m1	4.56663e-06	0.0889012	0.499	0.512	0.128304	0.128304
Gm3365	4.57359e-06	0.614657	0.022	0.015	0.1285	0.1285
Fam160b2	4.58043e-06	0.0973511	0.024	0.019	0.128692	0.128692
Gm11478	4.58987e-06	-0.580483	0.047	0.062	0.128957	0.128957
Ssna1	4.6248e-06	0.131943	0.239	0.246	0.129938	0.129938
Tmem109	4.71835e-06	0.203529	0.221	0.216	0.132567	0.132567
Otx2os1	4.73116e-06	0.0611739	0.465	0.486	0.132927	0.132927
Snord13	4.75242e-06	-0.134902	0.023	0.03	0.133524	0.133524
Tmem201	4.81506e-06	0.367137	0.073	0.06	0.135284	0.135284
Btbd1	4.84069e-06	0.0172041	0.251	0.274	0.136004	0.136004
Acot1	4.84165e-06	-0.0653323	0.182	0.209	0.136031	0.136031
Plek2	4.84826e-06	-0.234244	0.083	0.103	0.136217	0.136217
Stag2	4.8752e-06	0.106032	0.297	0.301	0.136974	0.136974
Pja2	4.91195e-06	0.111275	0.321	0.328	0.138006	0.138006
Lars2	4.91376e-06	0.236892	0.208	0.195	0.138057	0.138057
Sf3b1	4.92814e-06	-0.0600082	0.443	0.48	0.138461	0.138461
Lamb2	4.9294e-06	0.373165	0.132	0.121	0.138496	0.138496
Eri3	4.94262e-06	0.115983	0.282	0.277	0.138868	0.138868
Gm23732	4.9654e-06	0.561355	0.017	0.017	0.139508	0.139508
Pdk1	4.99143e-06	0.189887	0.157	0.149	0.140239	0.140239
Rack1	5.02325e-06	0.0949162	0.521	0.527	0.141133	0.141133
Fkbp4	5.02714e-06	0.157076	0.313	0.317	0.141243	0.141243
Tm9sf2	5.04654e-06	-0.0439288	0.372	0.404	0.141787	0.141787
Rsu1	5.08145e-06	-0.083156	0.191	0.213	0.142768	0.142768
Pgam1	5.13573e-06	0.0154515	0.334	0.341	0.144293	0.144293
Psmd3	5.14892e-06	0.194652	0.204	0.197	0.144664	0.144664
Rida	5.15782e-06	-0.0571687	0.364	0.394	0.144914	0.144914
Prdx5	5.16655e-06	-0.0238477	0.806	0.836	0.145159	0.145159
Eno1	5.22769e-06	0.0143354	0.672	0.692	0.146877	0.146877
Ngfr	5.29906e-06	0.313884	0.047	0.037	0.148882	0.148882
Psmd1	5.32197e-06	0.0785918	0.29	0.301	0.149526	0.149526
Ppp6r1	5.35666e-06	0.269499	0.157	0.149	0.150501	0.150501
Hspbp1	5.4089e-06	0.149146	0.144	0.151	0.151968	0.151968
Pfdn6	5.40996e-06	0.134812	0.331	0.333	0.151998	0.151998
Rpl36a-ps3	5.43321e-06	-0.320954	0.018	0.026	0.152651	0.152651
Dcn	5.45445e-06	0.885768	0.014	0.008	0.153248	0.153248
Antxr1	5.51922e-06	-0.146405	0.266	0.299	0.155068	0.155068
Acadsb	5.57431e-06	0.0260235	0.384	0.397	0.156616	0.156616
AK157302	5.70515e-06	0.377188	0.014	0.016	0.160292	0.160292
Ccdc39	5.71309e-06	-0.106638	0.386	0.425	0.160515	0.160515
Pfn1	5.73828e-06	-0.0156138	0.52	0.551	0.161223	0.161223
Osbpl1a	5.73874e-06	-0.0463455	0.387	0.416	0.161236	0.161236
Nop58	5.83199e-06	0.247239	0.195	0.186	0.163856	0.163856
Slc38a3	5.8598e-06	0.0331538	0.508	0.534	0.164637	0.164637
Kctd14	5.86029e-06	-0.100262	0.099	0.117	0.164651	0.164651
Auh	5.88889e-06	0.113343	0.318	0.316	0.165454	0.165454
Actr10	5.95704e-06	0.0353401	0.27	0.288	0.167369	0.167369
Arrdc3	5.96127e-06	0.123627	0.093	0.082	0.167488	0.167488
Mycbp	5.97057e-06	0.0391013	0.402	0.417	0.167749	0.167749
Gm14681	6.00977e-06	0.269319	0.071	0.069	0.168851	0.168851
Fam126a	6.01623e-06	-0.492936	0.037	0.039	0.169032	0.169032
Gm48432	6.05508e-06	-0.951211	0.004	0.01	0.170123	0.170123
Gm1848	6.14174e-06	0.211946	0.024	0.028	0.172558	0.172558
Hadha	6.14574e-06	0.0518556	0.52	0.537	0.172671	0.172671
Grsf1	6.1596e-06	0.0424698	0.354	0.374	0.17306	0.17306
Ciart	6.1735e-06	0.0377302	0.058	0.05	0.173451	0.173451
Tcf4	6.21364e-06	0.182562	0.23	0.22	0.174579	0.174579
Ppp2r3c	6.28467e-06	0.201144	0.118	0.106	0.176574	0.176574
Vkorc1	6.3059e-06	0.0482829	0.187	0.183	0.17717	0.17717
Polr2j	6.31061e-06	-0.0350029	0.324	0.352	0.177303	0.177303
Uap1l1	6.4703e-06	0.143823	0.155	0.166	0.18179	0.18179
Gm26542	6.56049e-06	-0.0200655	0.102	0.117	0.184324	0.184324
Rpl7a-ps5	6.57003e-06	0.173121	0.038	0.042	0.184591	0.184591
Flt3l	6.65968e-06	-0.773165	0.022	0.034	0.18711	0.18711
Plvap	6.66382e-06	0.668852	0.065	0.052	0.187227	0.187227
Sh3bgrl3	6.678e-06	-0.0357393	0.356	0.384	0.187625	0.187625
Bst2	6.81607e-06	-0.153548	0.477	0.506	0.191504	0.191504
Cp	6.82496e-06	1.35584	0.01	0.004	0.191754	0.191754
Anp32e	6.88571e-06	0.0845296	0.4	0.411	0.193461	0.193461
Chrna1os	6.91036e-06	-0.302784	0.045	0.059	0.194154	0.194154
Acp1	7.0838e-06	-0.243895	0.19	0.219	0.199026	0.199026
Tmem242	7.12165e-06	0.122341	0.327	0.33	0.20009	0.20009
Ttc3	7.25654e-06	0.0105284	0.393	0.422	0.20388	0.20388
Ankra2	7.37185e-06	0.283529	0.108	0.096	0.20712	0.20712
Caprin1	7.39016e-06	0.0597926	0.334	0.347	0.207634	0.207634
Emc7	7.39427e-06	0.0344616	0.434	0.455	0.20775	0.20775
Ctnnbip1	7.47058e-06	-0.0759978	0.132	0.156	0.209893	0.209893
Dlg4	7.50755e-06	0.440978	0.109	0.095	0.210932	0.210932
2310010J17Rik	7.52526e-06	0.0660722	0.189	0.195	0.21143	0.21143
Rgs2	7.63166e-06	0.145421	0.219	0.213	0.214419	0.214419
Myo3a	7.7234e-06	0.22529	0.063	0.054	0.216997	0.216997
Vasn	7.73383e-06	0.0138438	0.117	0.111	0.21729	0.21729
Psmd14	7.77112e-06	0.122273	0.272	0.278	0.218337	0.218337
Ccdc12	7.79795e-06	0.045063	0.291	0.314	0.219091	0.219091
Rpl7a	7.83893e-06	-0.184472	0.395	0.423	0.220243	0.220243
Srsf9	7.85881e-06	0.103983	0.292	0.301	0.220801	0.220801
Map1lc3b	7.88494e-06	-0.0826864	0.372	0.406	0.221535	0.221535
Ptpa	7.91928e-06	0.191831	0.216	0.204	0.2225	0.2225
Rab5c	7.95836e-06	0.0960498	0.311	0.319	0.223598	0.223598
Gpbp1	7.96103e-06	0.215648	0.164	0.155	0.223673	0.223673
St6galnac2.1	7.97082e-06	0.033081	0.02	0.014	0.223948	0.223948
Tmem107	7.99985e-06	-0.153169	0.305	0.342	0.224764	0.224764
Mrpl36	8.00722e-06	-0.016121	0.372	0.401	0.224971	0.224971
Gm10051	8.00777e-06	0.447367	0.059	0.053	0.224986	0.224986
Gpatch4	8.16874e-06	0.471072	0.068	0.056	0.229509	0.229509
Bzw1	8.24583e-06	0.107857	0.291	0.278	0.231675	0.231675
Arsb	8.24788e-06	-0.014818	0.164	0.183	0.231732	0.231732
Jkamp	8.26981e-06	0.109497	0.27	0.272	0.232349	0.232349
Lsm6	8.31996e-06	-0.0910363	0.455	0.496	0.233758	0.233758
Usp50	8.39778e-06	0.209375	0.184	0.173	0.235944	0.235944
9330111N05Rik	8.41494e-06	0.194404	0.065	0.055	0.236426	0.236426
Morf4l2	8.48732e-06	0.0755885	0.35	0.357	0.23846	0.23846
Gm44419	8.49348e-06	-0.950611	0.005	0.01	0.238633	0.238633
Myo16	8.51495e-06	-0.181443	0.062	0.077	0.239236	0.239236
Ctsc	8.5318e-06	0.142105	0.258	0.263	0.23971	0.23971
Cttn	8.55641e-06	0.0737543	0.316	0.331	0.240401	0.240401
Hcfc1r1	8.56894e-06	-0.01066	0.637	0.67	0.240753	0.240753
Manea	8.60321e-06	-0.201839	0.111	0.133	0.241716	0.241716
Utp18	8.66956e-06	0.305432	0.126	0.113	0.24358	0.24358
Cstb	8.67531e-06	-0.103108	0.46	0.501	0.243742	0.243742
Sft2d2	8.7561e-06	-0.0543779	0.136	0.154	0.246011	0.246011
Upf3b	8.84143e-06	0.0572903	0.217	0.232	0.248409	0.248409
Cby1	8.84922e-06	-0.0682395	0.191	0.214	0.248628	0.248628
Pnrc1	8.97989e-06	-0.11024	0.398	0.439	0.252299	0.252299
Bcap31	8.99349e-06	-0.0404254	0.407	0.438	0.252681	0.252681
Gm10146	9.00413e-06	0.0876295	0.067	0.072	0.25298	0.25298
Reep1	9.04776e-06	0.207257	0.138	0.128	0.254206	0.254206
Acadm	9.07508e-06	0.0103402	0.438	0.462	0.254974	0.254974
Ola1	9.15839e-06	0.202967	0.2	0.189	0.257314	0.257314
Cdk5	9.16502e-06	-0.0488331	0.252	0.279	0.257501	0.257501
Gm12715	9.1888e-06	0.0723135	0.036	0.04	0.258169	0.258169
Rps10	9.28175e-06	-0.0397752	0.34	0.359	0.26078	0.26078
Dcun1d5	9.3086e-06	0.150815	0.242	0.232	0.261534	0.261534
Lrrc74b	9.32457e-06	-0.322369	0.013	0.02	0.261983	0.261983
Cdh3	9.39311e-06	-0.152207	0.174	0.198	0.263909	0.263909
Pdlim4	9.43779e-06	0.195962	0.239	0.236	0.265164	0.265164
Asah2	9.51064e-06	-0.188885	0.103	0.124	0.267211	0.267211
Abhd14b	9.61519e-06	-0.0536903	0.34	0.369	0.270148	0.270148
Rps27a-ps2	9.71223e-06	-0.124168	0.016	0.024	0.272875	0.272875
Lgmn	9.73e-06	-0.0227409	0.398	0.433	0.273374	0.273374
Tex10	9.74387e-06	0.154299	0.075	0.062	0.273764	0.273764
Slc25a25	9.84603e-06	0.153615	0.087	0.075	0.276634	0.276634
Rpl36a-ps1	9.89138e-06	0.311237	0.112	0.098	0.277908	0.277908
Mesd	9.9775e-06	0.163655	0.225	0.222	0.280328	0.280328
Selenot	1.00933e-05	-0.0916052	0.332	0.367	0.283581	0.283581
Srpr	1.01432e-05	-0.0443885	0.391	0.425	0.284984	0.284984
Ppp1r1b	1.02883e-05	0.0246184	0.843	0.863	0.289059	0.289059
Khdrbs1	1.03007e-05	0.142583	0.262	0.263	0.289408	0.289408
Mrpl20	1.03319e-05	-0.0374524	0.517	0.555	0.290285	0.290285
Cul3	1.04381e-05	0.120383	0.274	0.271	0.29327	0.29327
Rnf13	1.04972e-05	-0.0132195	0.267	0.289	0.294929	0.294929
Hba-a2	1.05084e-05	2.33148	0.045	0.036	0.295243	0.295243
Plac9a	1.05454e-05	-0.132114	0.169	0.168	0.296283	0.296283
Pdxdc1	1.05698e-05	0.180206	0.203	0.195	0.296969	0.296969
Csrp1	1.068e-05	0.0180527	0.231	0.254	0.300065	0.300065
H2ac8	1.07544e-05	-0.20603	0.179	0.206	0.302155	0.302155
Ptp4a2	1.08419e-05	0.0836682	0.402	0.415	0.304615	0.304615
Ehmt2	1.08893e-05	0.163338	0.144	0.148	0.305947	0.305947
Cope	1.09347e-05	0.0119348	0.449	0.475	0.307222	0.307222
Zcchc18	1.09644e-05	0.153512	0.208	0.21	0.308055	0.308055
Ssr4	1.10004e-05	-0.122465	0.419	0.458	0.309066	0.309066
Tmem14c	1.11151e-05	-0.058428	0.321	0.351	0.31229	0.31229
Itprid2	1.1116e-05	-0.0921562	0.398	0.436	0.312315	0.312315
Cisd2	1.12119e-05	0.0349297	0.351	0.363	0.315011	0.315011
Fam20b	1.12217e-05	0.2113	0.155	0.151	0.315285	0.315285
Pdha1	1.12551e-05	0.0347922	0.383	0.401	0.316222	0.316222
Tmem258	1.12624e-05	-0.0794411	0.414	0.45	0.31643	0.31643
Rnf150	1.1278e-05	-0.222688	0.116	0.138	0.316868	0.316868
Eif2b2	1.13215e-05	-0.034761	0.182	0.202	0.31809	0.31809
Clmn	1.14331e-05	0.0239742	0.369	0.396	0.321224	0.321224
Dctn6	1.14547e-05	-0.18181	0.233	0.264	0.321831	0.321831
Sumo1	1.15547e-05	0.0520822	0.378	0.394	0.32464	0.32464
Gm4928	1.17641e-05	0.250411	0.035	0.037	0.330524	0.330524
Atp2c1	1.18271e-05	-0.069415	0.329	0.362	0.332293	0.332293
Samd9l	1.18985e-05	-0.660169	0.022	0.032	0.3343	0.3343
Psmb3	1.19252e-05	0.0519626	0.492	0.512	0.33505	0.33505
Eea1	1.19519e-05	0.135463	0.266	0.268	0.335801	0.335801
Acot2	1.19834e-05	-0.271544	0.102	0.123	0.336686	0.336686
Zfp990	1.20155e-05	0.115381	0.081	0.069	0.337588	0.337588
Mthfd1	1.20552e-05	-0.0879529	0.332	0.365	0.338702	0.338702
Ubqln1	1.20672e-05	0.144203	0.246	0.244	0.339041	0.339041
Rab24	1.21412e-05	0.044982	0.298	0.315	0.341118	0.341118
ENSMUSG00000120732	1.22098e-05	0.110445	0.038	0.043	0.343046	0.343046
Rsph9	1.22612e-05	0.0236162	0.515	0.541	0.344492	0.344492
Atp9a	1.22805e-05	0.240677	0.156	0.154	0.345034	0.345034
Spop	1.23989e-05	-0.137916	0.335	0.368	0.34836	0.34836
Dynll2	1.2482e-05	0.025951	0.453	0.481	0.350695	0.350695
Gm17634	1.24922e-05	0.201694	0.137	0.122	0.350982	0.350982
Vwa3b	1.26104e-05	-0.181237	0.043	0.055	0.3543	0.3543
Gdf15	1.26536e-05	0.219542	0.175	0.166	0.355515	0.355515
Arl2	1.27121e-05	0.0271979	0.387	0.408	0.357159	0.357159
Dnaaf9	1.27141e-05	0.138421	0.055	0.059	0.357215	0.357215
Gm15682	1.28174e-05	0.0841114	0.017	0.02	0.360118	0.360118
Tbl1x	1.30055e-05	0.213232	0.198	0.193	0.365403	0.365403
Aopep	1.30558e-05	-0.0696561	0.209	0.235	0.366816	0.366816
Myl6b	1.3088e-05	-0.51112	0.027	0.038	0.367721	0.367721
B4galt6	1.31174e-05	-0.0140046	0.278	0.307	0.368545	0.368545
Gm4459	1.33865e-05	-0.871862	0.012	0.021	0.376108	0.376108
Psmd13	1.34107e-05	0.172955	0.271	0.271	0.376787	0.376787
Tigar	1.35348e-05	0.51762	0.045	0.035	0.380273	0.380273
Bmp6	1.35617e-05	-0.0276564	0.384	0.413	0.38103	0.38103
Gtf2f1	1.36483e-05	0.121781	0.263	0.27	0.383464	0.383464
Pdk2	1.36771e-05	0.010515	0.273	0.297	0.384273	0.384273
Grcc10	1.38694e-05	-0.0123126	0.303	0.316	0.389674	0.389674
Jakmip2	1.39392e-05	-0.027622	0.255	0.279	0.391636	0.391636
Apod	1.39727e-05	-0.358934	0.05	0.065	0.392578	0.392578
Flywch1	1.40857e-05	0.221985	0.214	0.205	0.395753	0.395753
C1galt1c1	1.40864e-05	0.0486205	0.336	0.346	0.395772	0.395772
Glrx	1.41567e-05	-0.52038	0.023	0.034	0.397746	0.397746
Spata33	1.42899e-05	0.0140301	0.074	0.086	0.401489	0.401489
Trip11	1.43063e-05	0.0167244	0.318	0.338	0.40195	0.40195
Cpn1	1.44543e-05	0.0879535	0.055	0.067	0.406107	0.406107
Ndufb3	1.44691e-05	-0.013015	0.592	0.623	0.406525	0.406525
[truncated: 9,907 more rows]

## Sheet: Immune cells
Gene symbol	P value	log2 (fold change)	Pct.APP/PS1	Pct.WT	Adjusted P value	Adjusted P value (volcano plot)
Rpl21	1.64174e-100	-0.739497	0.232	0.492	4.61264e-96	1e-25
Hspa8	2.04505e-99	0.230242	0.742	0.416	5.74578e-95	1e-25
Gm15459	5.78494e-38	-1.34781	0.263	0.434	1.62534e-33	1e-25
Rps29	3.689e-29	0.875315	0.278	0.258	1.03646e-24	1.13646e-24
Rps3a3	1.00961e-24	0.858525	0.211	0.121	2.83661e-20	2.83662e-20
Gm40271	1.15417e-24	1.54401	0.172	0.094	3.24275e-20	3.24276e-20
Rpl5	1.9093e-24	0.987374	0.274	0.219	5.36438e-20	5.36439e-20
Rpl26	4.11477e-20	-0.233924	0.624	0.554	1.15609e-15	1.15609e-15
mt-Nd6	5.76477e-19	1.2965	0.175	0.079	1.61967e-14	1.61967e-14
Rps28	9.87811e-19	0.572488	0.729	0.678	2.77535e-14	2.77535e-14
Rps27	1.18019e-18	0.792608	0.295	0.249	3.31586e-14	3.31586e-14
Hbegf	7.68844e-18	1.4089	0.139	0.052	2.16014e-13	2.16014e-13
Gm15772	6.21436e-17	-0.078822	0.743	0.626	1.74599e-12	1.74599e-12
Rpl37	5.97991e-16	0.529898	0.725	0.633	1.68012e-11	1.68012e-11
Rps2	2.61715e-14	-0.297087	0.726	0.82	7.35313e-10	7.35313e-10
Trim30a	2.76312e-14	0.5238	0.467	0.35	7.76328e-10	7.76328e-10
Rpl38	6.89708e-14	0.797213	0.295	0.258	1.9378e-09	1.9378e-09
Pf4	2.73005e-13	-0.639742	0.364	0.474	7.67036e-09	7.67036e-09
Fth1	5.7328e-13	-0.295021	0.942	0.948	1.61069e-08	1.61069e-08
Rpl37a	6.00489e-13	0.700349	0.388	0.356	1.68713e-08	1.68713e-08
Rpl36	7.18436e-13	0.367788	0.809	0.752	2.01852e-08	2.01852e-08
Rpl13	3.13367e-12	0.342689	0.847	0.812	8.80437e-08	8.80437e-08
Tnf	4.22247e-12	-0.629637	0.335	0.434	1.18635e-07	1.18635e-07
Rpl23a	1.30796e-11	0.777323	0.231	0.192	3.67484e-07	3.67484e-07
Fcrla	1.65837e-11	2.0591	0.071	0.024	4.65936e-07	4.65936e-07
Enpp2	2.68845e-11	0.243491	0.745	0.641	7.55348e-07	7.55348e-07
Hbb-bs	5.5876e-11	3.32543	0.033	0.004	1.56989e-06	1.56989e-06
Klrb1c	7.70745e-11	2.20525	0.044	0.008	2.16548e-06	2.16548e-06
Rpl24	1.43289e-10	0.766715	0.2	0.153	4.02584e-06	4.02584e-06
Uba52	3.42359e-10	0.699578	0.218	0.177	9.61891e-06	9.61891e-06
Btg1	3.76011e-10	0.672063	0.546	0.491	1.05644e-05	1.05644e-05
Fcrls	4.07098e-10	-0.443904	0.385	0.472	1.14378e-05	1.14378e-05
Rpl27a	7.44784e-10	0.554272	0.47	0.421	2.09255e-05	2.09255e-05
Gm4149	1.23246e-09	-0.355762	0.594	0.624	3.46272e-05	3.46272e-05
Gm29155	1.49409e-09	2.16694	0.036	0.007	4.19779e-05	4.19779e-05
Fth1-ps	1.58507e-09	-1.07752	0.083	0.14	4.45341e-05	4.45341e-05
Pde4d	2.75577e-09	0.75143	0.186	0.116	7.7426e-05	7.7426e-05
Mt1	7.67177e-09	-0.461898	0.565	0.63	0.000215546	0.000215546
Rpl35a-ps6	8.24357e-09	-0.5091	0.292	0.348	0.000231611	0.000231611
Rpl41	9.18091e-09	0.207766	0.925	0.902	0.000257947	0.000257947
Lyz2	1.40368e-08	-0.313109	0.706	0.759	0.000394377	0.000394377
Lrp1	1.50946e-08	-0.52798	0.292	0.38	0.000424099	0.000424099
Lgmn	1.70903e-08	-0.346975	0.57	0.626	0.000480168	0.000480168
Gm7429	1.78458e-08	-0.602614	0.226	0.306	0.000501395	0.000501395
Cd7	1.80379e-08	1.48487	0.083	0.042	0.000506793	0.000506793
Rgcc	1.91329e-08	1.26612	0.1	0.047	0.000537557	0.000537557
Ppp1r15a	2.58434e-08	-0.299146	0.708	0.751	0.000726095	0.000726095
Gm7808	4.40371e-08	-0.493174	0.291	0.371	0.00123727	0.00123727
Olfml3	7.04204e-08	-0.517611	0.264	0.343	0.00197853	0.00197853
Rpl17	8.5146e-08	0.552944	0.274	0.251	0.00239226	0.00239226
Gatm	8.80183e-08	-0.53608	0.26	0.325	0.00247296	0.00247296
Rnase4	9.19272e-08	-0.415485	0.467	0.538	0.00258279	0.00258279
Sostdc1	1.33971e-07	0.695733	0.237	0.159	0.00376404	0.00376404
Rps10	2.19902e-07	0.618911	0.203	0.156	0.00617835	0.00617835
AY036118	2.53566e-07	1.58836	0.035	0.009	0.00712419	0.00712419
Gm10132	2.59931e-07	-0.700584	0.152	0.22	0.00730302	0.00730302
Rasgrp1	2.91467e-07	1.31511	0.053	0.019	0.00818905	0.00818905
Il2rg	3.12086e-07	0.567971	0.202	0.132	0.00876838	0.00876838
Rpl12	4.35355e-07	0.819422	0.178	0.135	0.0122317	0.0122317
Lair1	5.20072e-07	-0.471545	0.295	0.369	0.0146119	0.0146119
Mrc1	5.95218e-07	-0.418029	0.417	0.474	0.0167232	0.0167232
Xcl1	5.97171e-07	1.59094	0.092	0.051	0.0167781	0.0167781
Fau	6.19883e-07	0.468724	0.37	0.377	0.0174162	0.0174162
Sft2d1	6.29208e-07	-1.50815	0.019	0.045	0.0176782	0.0176782
Rpl27	8.05675e-07	0.598436	0.256	0.209	0.0226362	0.0226362
Klra4	8.94847e-07	3.08889	0.023	0.005	0.0251416	0.0251416
Selplg	9.81913e-07	0.382467	0.404	0.326	0.0275878	0.0275878
Cbr2	1.06293e-06	-0.759748	0.15	0.209	0.0298641	0.0298641
mt-Nd3	1.14404e-06	0.535679	0.157	0.102	0.032143	0.032143
Rps10-ps2	1.19888e-06	-0.467964	0.273	0.329	0.0336837	0.0336837
Prkch	1.3629e-06	0.601618	0.155	0.099	0.0382921	0.0382921
Klre1	1.50941e-06	1.31253	0.052	0.02	0.0424083	0.0424083
Clu	1.71827e-06	0.227412	0.384	0.303	0.0482764	0.0482764
Klra14-ps	2.03963e-06	5.35319	0.014	0.001	0.0573054	0.0573054
Cd160	2.11682e-06	2.12703	0.03	0.007	0.0594741	0.0594741
Cyfip1	2.36056e-06	-0.446575	0.312	0.366	0.0663224	0.0663224
Hexb	2.51521e-06	-0.298641	0.607	0.665	0.0706674	0.0706674
Rpl23	2.55688e-06	0.433488	0.589	0.522	0.0718381	0.0718381
AW112010	2.67217e-06	0.366481	0.447	0.369	0.0750772	0.0750772
Rpl39	2.68165e-06	0.362118	0.663	0.598	0.0753437	0.0753437
Arsb	2.95279e-06	0.638064	0.199	0.141	0.0829617	0.0829617
Gm20721	2.98955e-06	1.50184	0.045	0.016	0.0839944	0.0839944
Rps18-ps3	3.09063e-06	-0.796392	0.105	0.162	0.0868344	0.0868344
Klrk1	3.1943e-06	1.10747	0.093	0.052	0.0897471	0.0897471
Rpl36al	3.3403e-06	0.683575	0.221	0.168	0.0938492	0.0938492
Apoe	3.55429e-06	-0.141074	0.852	0.849	0.0998615	0.0998615
Cxcl10	3.62799e-06	-0.462095	0.274	0.35	0.101932	0.101932
Cited4	4.2527e-06	1.98248	0.028	0.006	0.119484	0.119484
Aif1	4.55369e-06	-0.283914	0.61	0.656	0.12794	0.12794
Tgfbi	4.57163e-06	-0.485269	0.27	0.334	0.128445	0.128445
Rps12	4.81336e-06	0.585511	0.223	0.184	0.135236	0.135236
Itm2b	5.76343e-06	-0.236641	0.876	0.881	0.161929	0.161929
Cap1	5.86943e-06	0.309954	0.403	0.322	0.164907	0.164907
Bhlhe40	6.33006e-06	0.924978	0.165	0.115	0.177849	0.177849
Mmp11	6.72331e-06	3.0191	0.016	0.002	0.188898	0.188898
Gm9843	7.23281e-06	-0.253704	0.758	0.772	0.203213	0.203213
Ifi44	7.71107e-06	0.709111	0.158	0.105	0.21665	0.21665
Ttr	7.84393e-06	0.16441	1	1	0.220383	0.220383
Gm2225	8.52223e-06	-0.956335	0.066	0.109	0.23944	0.23944
Cd96	8.80389e-06	0.738228	0.048	0.02	0.247354	0.247354
Rpl18a	9.45167e-06	0.187183	0.903	0.899	0.265554	0.265554
Rpl15	9.99152e-06	0.52753	0.264	0.215	0.280722	0.280722
Rps13	1.09413e-05	0.575138	0.231	0.191	0.307408	0.307408
Rpl11	1.19119e-05	0.331783	0.625	0.556	0.334676	0.334676
P4ha1	1.20411e-05	-0.545212	0.16	0.215	0.338306	0.338306
Ikzf3	1.21925e-05	0.858449	0.056	0.024	0.34256	0.34256
Ccr2	1.27717e-05	0.619198	0.176	0.118	0.358835	0.358835
Klra13-ps	1.28857e-05	5.3641	0.013	0.001	0.362037	0.362037
Rpl35a	1.40233e-05	0.385852	0.329	0.333	0.393998	0.393998
Fasl	1.50237e-05	0.866082	0.053	0.023	0.422107	0.422107
Chchd10	1.51012e-05	0.0695101	0.3	0.241	0.424283	0.424283
Mndal	1.53697e-05	0.36947	0.353	0.276	0.431828	0.431828
Klrb1b	1.54667e-05	1.8309	0.039	0.014	0.434553	0.434553
Cebpb	1.77514e-05	-0.359743	0.463	0.512	0.498743	0.498743
Rps27a	1.91024e-05	0.468083	0.274	0.229	0.536702	0.536702
Ctsw	2.20933e-05	0.677291	0.123	0.083	0.620734	0.620734
Cd86	2.66833e-05	-0.425614	0.298	0.343	0.749693	0.749693
Tpd52	2.74009e-05	-0.315085	0.335	0.369	0.769856	0.769856
Gzmb	2.81285e-05	1.73545	0.043	0.017	0.790299	0.790299
Mgl2	2.85585e-05	0.769447	0.128	0.081	0.802379	0.802379
Cmah	2.90332e-05	-0.809924	0.071	0.116	0.815717	0.815717
Ly86	3.21652e-05	-0.289122	0.598	0.651	0.903713	0.903713
Ncr1	3.28098e-05	0.855897	0.036	0.014	0.921824	0.921824
Mrpl33	3.28494e-05	0.965495	0.092	0.063	0.922937	0.922937
Car2	3.305e-05	0.587063	0.181	0.124	0.928573	0.928573
1700003D09Rik	3.45434e-05	4.44909	0.011	0.001	0.970532	0.970532
Nphp3	3.65639e-05	-2.40703	0.001	0.012	1	1
Smpd5	3.80903e-05	0.584596	0.064	0.033	1	1
Rps27rt	4.02672e-05	0.203713	0.573	0.518	1	1
Plek	4.32269e-05	-0.315588	0.359	0.408	1	1
Cd63	4.39486e-05	-0.24766	0.475	0.498	1	1
Rgs5	4.83678e-05	2.93871	0.017	0.003	1	1
Pim1	4.95541e-05	0.320901	0.313	0.242	1	1
Filip1l	5.51813e-05	0.15629	0.21	0.165	1	1
Hba-a1	5.54028e-05	2.20609	0.029	0.011	1	1
Dusp5	5.73498e-05	0.78243	0.125	0.079	1	1
Tnfaip3	6.00906e-05	0.580714	0.326	0.263	1	1
Samd3	6.36174e-05	1.65107	0.034	0.012	1	1
Irf7	6.68378e-05	0.369555	0.159	0.112	1	1
Rps7	6.73202e-05	0.508443	0.244	0.218	1	1
Klrd1	7.09111e-05	0.665291	0.099	0.062	1	1
Styk1	7.14209e-05	1.49001	0.026	0.008	1	1
Hpgds	7.83134e-05	-0.378027	0.28	0.315	1	1
S100a10	8.06265e-05	0.47414	0.227	0.168	1	1
Ctss	8.31276e-05	-0.183777	0.739	0.778	1	1
Igkc	8.35699e-05	0.974339	0.045	0.018	1	1
Selenop	8.43967e-05	-0.266405	0.584	0.621	1	1
Gm12185	9.28387e-05	0.170817	0.226	0.178	1	1
Prdx1	9.38831e-05	-0.211999	0.574	0.591	1	1
Uqcrq	9.46995e-05	0.227134	0.437	0.365	1	1
Nisch	0.000107455	0.47522	0.284	0.229	1	1
Rps7-ps3	0.000108213	1.29784	0.051	0.024	1	1
Rps26-ps1	0.000109378	-0.34805	0.398	0.424	1	1
Cpsf6	0.000110996	0.303319	0.097	0.064	1	1
Tbc1d10c	0.000113516	1.70007	0.034	0.013	1	1
Sirpa	0.000113796	-0.396886	0.263	0.314	1	1
Polr2m	0.00012307	0.508648	0.163	0.111	1	1
Hmox1	0.000124596	-0.491672	0.168	0.22	1	1
Lta4h	0.000125288	0.705159	0.123	0.084	1	1
Atp5k	0.000126561	0.35843	0.371	0.306	1	1
Igfbp2	0.000126744	0.144565	0.266	0.209	1	1
Il2rb	0.000131966	0.614342	0.093	0.056	1	1
Tnfrsf11a	0.000132898	-0.736937	0.083	0.124	1	1
Nkg7	0.000141699	0.480678	0.133	0.089	1	1
Trf	0.000142951	-0.263895	0.562	0.609	1	1
Ctsb	0.000144533	-0.230314	0.724	0.763	1	1
F2r	0.000151355	1.12131	0.035	0.014	1	1
C1qc	0.000151549	-0.19813	0.64	0.695	1	1
Dynll1	0.000157492	0.244451	0.429	0.357	1	1
Dusp1	0.000161244	-0.236642	0.713	0.686	1	1
Creg1	0.00016728	-0.343673	0.275	0.308	1	1
C1qb	0.00017791	-0.168852	0.654	0.705	1	1
Cybb	0.000178389	-0.362	0.385	0.431	1	1
Rpl28	0.000178908	0.50215	0.209	0.177	1	1
Rgs1	0.000182142	0.220591	0.6	0.529	1	1
Atp5md	0.000185624	0.270047	0.374	0.305	1	1
Oaz1	0.000188237	0.267386	0.522	0.448	1	1
Tmsb10	0.000191165	0.420752	0.421	0.352	1	1
Rps15-ps2	0.00020179	-0.477869	0.225	0.272	1	1
Arpc3	0.000207362	-0.158664	0.579	0.568	1	1
Kctd9	0.000209859	-0.0146462	0.02	0.008	1	1
Tma7	0.000214779	0.261361	0.391	0.32	1	1
Rpl34	0.00022366	0.2079	0.779	0.769	1	1
Gm20513	0.000234606	0.303279	0.153	0.108	1	1
Eif3f	0.000236703	-0.128701	0.377	0.351	1	1
Efhd2	0.000239526	-0.268384	0.529	0.564	1	1
Zup1	0.000257854	0.325432	0.137	0.098	1	1
Rpl36a	0.000262279	0.500641	0.239	0.203	1	1
Rps18-ps5	0.000269293	0.254342	0.438	0.389	1	1
1700016P03Rik	0.000270003	0.381668	0.045	0.022	1	1
Msr1	0.000272095	-0.614187	0.093	0.136	1	1
Tmem251	0.000273414	-0.514499	0.118	0.146	1	1
Klri2	0.00028499	1.64814	0.024	0.008	1	1
Alox5	0.000303747	-0.739997	0.051	0.084	1	1
Ifi27l2a	0.000310494	0.200797	0.626	0.641	1	1
Gm10736	0.000311078	-0.269223	0.462	0.516	1	1
Serinc3	0.000312888	-0.172669	0.741	0.741	1	1
Hspa1b	0.000313618	-0.29838	0.419	0.484	1	1
Arhgap9	0.000317012	0.353085	0.141	0.098	1	1
Gm10036	0.000317873	-0.65655	0.113	0.149	1	1
Rps8	0.000322795	0.282645	0.581	0.529	1	1
Gm21596	0.000325073	1.34079	0.039	0.018	1	1
Atp5e	0.000332321	0.178694	0.623	0.555	1	1
Klra8	0.000333351	1.69273	0.026	0.008	1	1
Hspa5	0.000343401	-0.162916	0.801	0.798	1	1
Lamp1	0.000345079	-0.198426	0.526	0.551	1	1
Gusb	0.000357069	-0.377253	0.21	0.241	1	1
Slc37a2	0.00036009	-0.644405	0.087	0.126	1	1
Rps18	0.000375002	0.150167	0.841	0.852	1	1
Klra7	0.000375863	1.32121	0.023	0.007	1	1
AI662270	0.000379303	1.07957	0.062	0.033	1	1
Gm13611	0.000383114	0.200147	0.439	0.39	1	1
Prf1	0.000391827	1.36286	0.034	0.014	1	1
Itgal	0.000392296	0.713055	0.079	0.046	1	1
Marcksl1	0.000395857	-0.34188	0.243	0.285	1	1
Gm4951	0.000415352	-0.253942	0.102	0.098	1	1
Gas6	0.000417476	-0.312452	0.255	0.269	1	1
Hpgd	0.000420146	-0.321752	0.343	0.39	1	1
Fcgr1	0.000424184	-0.351727	0.337	0.392	1	1
5031425E22Rik	0.00045089	0.0723224	0.142	0.109	1	1
Dusp2	0.000487239	0.49844	0.192	0.144	1	1
Tlr2	0.000509129	-0.310959	0.267	0.304	1	1
Itm2a	0.00051303	1.38039	0.027	0.009	1	1
Pla2g7	0.000525732	-0.335469	0.241	0.286	1	1
Mt2	0.000526587	-0.908309	0.074	0.099	1	1
Rps16	0.000527267	0.402355	0.346	0.355	1	1
Ifi209	0.000529484	-0.15495	0.183	0.167	1	1
Chsy1	0.00053582	1.10587	0.05	0.025	1	1
Keap1	0.000543828	0.576383	0.105	0.068	1	1
Hnrnpf	0.000553479	0.276376	0.34	0.275	1	1
Clec12a	0.000564796	-0.351391	0.283	0.329	1	1
Ptprcap	0.000574678	0.483659	0.12	0.081	1	1
Ppia	0.000656011	0.275868	0.381	0.318	1	1
Rps27a-ps3	0.000656374	0.162204	0.521	0.472	1	1
Rpl30	0.000658364	0.449886	0.389	0.356	1	1
Nrp1	0.000664024	-0.393942	0.206	0.256	1	1
Mettl9	0.000669837	0.251911	0.113	0.081	1	1
C1qa	0.000675456	-0.178287	0.625	0.688	1	1
Agap2	0.000690346	1.05471	0.03	0.012	1	1
Wdr89	0.000707202	1.25833	0.044	0.021	1	1
Scamp2	0.000710859	-0.352445	0.265	0.296	1	1
Prnp	0.000712681	1.23754	0.048	0.027	1	1
Gm46546	0.000715132	0.140471	0.194	0.158	1	1
Gm9294	0.000728351	-0.519631	0.168	0.212	1	1
Rpl34-ps1	0.000729977	0.04331	0.531	0.479	1	1
Serpinf1	0.000741078	-0.517867	0.096	0.102	1	1
Ldah	0.000767412	-0.883905	0.047	0.074	1	1
Rpl9	0.000775616	0.436152	0.336	0.288	1	1
Trem2	0.000788919	-0.314132	0.363	0.412	1	1
Ntpcr	0.000793271	-0.320519	0.283	0.318	1	1
Cox17	0.000805886	0.227849	0.282	0.225	1	1
Hspa1a	0.000811088	-0.234124	0.57	0.622	1	1
Rbpj-ps3	0.000821461	0.596775	0.073	0.046	1	1
Ifit1	0.000823418	-0.410778	0.139	0.186	1	1
Rsrp1	0.000824179	-0.315949	0.316	0.353	1	1
Rpl10a	0.000840743	0.531434	0.211	0.174	1	1
Gnpda1	0.000881979	-0.677688	0.051	0.079	1	1
Serpina3g	0.000885913	1.33781	0.029	0.012	1	1
Mepce	0.000906511	0.401917	0.047	0.026	1	1
Klrc1	0.000906941	1.2108	0.025	0.009	1	1
Gimap4	0.000919699	0.244723	0.11	0.074	1	1
Pla2g4a	0.000965458	-0.799778	0.063	0.09	1	1
S100a6	0.000966303	0.469574	0.177	0.134	1	1
Cfh	0.000976991	-0.321207	0.273	0.297	1	1
Colec12	0.000989308	-0.717762	0.024	0.044	1	1
Rinl	0.000996812	0.394062	0.164	0.121	1	1
Abhd17a	0.0010607	0.425309	0.202	0.154	1	1
Emp3	0.00106465	-0.300644	0.338	0.367	1	1
S100a4	0.00110243	0.831166	0.089	0.058	1	1
Rab3il1	0.00111004	-0.342782	0.212	0.252	1	1
Nme1	0.00111408	0.868603	0.068	0.055	1	1
Snrpg	0.0011267	0.323842	0.355	0.295	1	1
D130009I18Rik	0.00115077	3.30978	0.01	0.001	1	1
Anxa3	0.00116531	-0.541673	0.113	0.151	1	1
Sparcl1	0.00116703	0.928826	0.018	0.006	1	1
Mafb	0.00118166	-0.375438	0.332	0.379	1	1
Tnfsf10	0.00118268	0.950697	0.042	0.02	1	1
Rpl31	0.00119974	0.407013	0.332	0.282	1	1
Adam17	0.00123223	-0.465897	0.137	0.165	1	1
Mta1	0.00123421	1.18914	0.034	0.015	1	1
Scarb2	0.00125628	-0.604221	0.112	0.143	1	1
Clnk	0.00128575	0.843495	0.048	0.026	1	1
Cd14	0.00132974	-0.247465	0.526	0.586	1	1
Pde6h	0.00134082	1.36155	0.015	0.004	1	1
Thy1	0.0013441	0.379604	0.139	0.099	1	1
Ctc1	0.00135118	0.315482	0.077	0.054	1	1
Klf6	0.00137334	-0.270097	0.656	0.651	1	1
Grn	0.00141089	-0.211961	0.454	0.478	1	1
Skap1	0.0014131	0.354051	0.112	0.076	1	1
Taf15	0.00141382	0.52109	0.136	0.095	1	1
ENSMUSG00000095041	0.00144442	0.143342	0.283	0.232	1	1
Cxcr6	0.00144667	0.978823	0.072	0.048	1	1
Lck	0.00145721	0.445524	0.107	0.072	1	1
2610203C22Rik	0.00148518	-0.905791	0.046	0.072	1	1
Cenpm	0.00150251	1.60855	0.025	0.009	1	1
Selenoh	0.00151498	0.926164	0.044	0.021	1	1
Ccdc91	0.00152122	1.47552	0.031	0.015	1	1
Gm5905	0.00152915	-0.226854	0.363	0.387	1	1
Gm32552	0.00155723	3.9772	0.012	0.002	1	1
Rtcb	0.00158298	-0.261133	0.245	0.246	1	1
Ncor2	0.00158957	-0.428519	0.077	0.109	1	1
Hmgb1	0.00159597	0.497379	0.238	0.191	1	1
Patl2	0.00161209	0.382684	0.051	0.031	1	1
Rps16-ps2	0.00161506	-0.238781	0.615	0.642	1	1
Rbm17	0.00161781	0.521595	0.151	0.115	1	1
Cdk8	0.00162095	0.228989	0.379	0.319	1	1
Myo5a	0.0016338	-0.378391	0.212	0.254	1	1
Ubald2	0.00164521	0.492261	0.18	0.132	1	1
Ctsc	0.00169676	-0.198666	0.596	0.628	1	1
Crnkl1	0.00169923	0.420788	0.073	0.046	1	1
Lpl	0.00170468	-0.732352	0.091	0.114	1	1
Cox7a2	0.00172208	0.0173616	0.441	0.403	1	1
Xaf1	0.00172699	0.160507	0.201	0.163	1	1
Srgap2	0.00175441	-0.421828	0.19	0.235	1	1
Actr3-ps	0.00176045	-0.678882	0.08	0.114	1	1
Uvrag	0.00178565	-0.400091	0.139	0.147	1	1
Trdc	0.00179667	1.13462	0.022	0.008	1	1
Abcd1	0.00181446	0.37441	0.072	0.049	1	1
Pgd	0.0018214	-0.602678	0.108	0.14	1	1
H4c4	0.00184024	0.495333	0.144	0.107	1	1
Atrx	0.00184238	0.369008	0.291	0.238	1	1
Cst3	0.00184427	-0.100702	0.841	0.856	1	1
Bag3	0.00189289	-0.609651	0.066	0.074	1	1
Gm5835	0.00190915	-0.616711	0.094	0.119	1	1
Sap30	0.001928	-0.440963	0.166	0.189	1	1
Mrpl36	0.00193997	-0.559013	0.135	0.166	1	1
Podnl1	0.00195891	1.70878	0.021	0.007	1	1
Asah1	0.00196333	-0.266055	0.322	0.339	1	1
Gm2000	0.00197371	0.100336	0.601	0.589	1	1
Ccr6	0.00202609	1.52732	0.028	0.011	1	1
Slamf9	0.00204442	-0.294351	0.286	0.292	1	1
Sdcbp	0.00205086	-0.146514	0.447	0.442	1	1
Olfm1	0.00205301	0.80959	0.079	0.054	1	1
Itpr2	0.00210636	0.462688	0.12	0.084	1	1
Ncf4	0.00218055	-0.0380451	0.208	0.184	1	1
Hacd3	0.00218812	-0.810102	0.044	0.071	1	1
Rab2a	0.00219019	-0.0941521	0.351	0.332	1	1
Cr1l	0.00220957	-0.363329	0.106	0.101	1	1
Gm3699	0.00225175	-0.332861	0.208	0.227	1	1
Ifrd1	0.00225234	-0.22953	0.381	0.377	1	1
Rnf138	0.00228136	-0.283213	0.078	0.065	1	1
Gem	0.00229375	0.767886	0.093	0.062	1	1
Polr2a	0.00229442	-0.263475	0.204	0.208	1	1
Copz2	0.00233065	-1.04174	0.025	0.038	1	1
Msh2	0.00239362	0.905237	0.059	0.034	1	1
Fosb	0.00242342	-0.263514	0.299	0.278	1	1
Gimap7	0.00243418	1.79072	0.022	0.008	1	1
Lgals3	0.00243533	0.47431	0.157	0.115	1	1
Rpl36-ps2	0.00245595	0.281857	0.184	0.148	1	1
Nudcd3	0.00248602	0.555415	0.131	0.095	1	1
Prelid2	0.00249324	0.279435	0.053	0.033	1	1
Tusc3	0.00251655	0.535796	0.049	0.029	1	1
mt-Tm	0.00253696	1.01423	0.035	0.017	1	1
Emcn	0.00254395	1.30038	0.025	0.011	1	1
Gm5644	0.00257093	-0.716208	0.073	0.107	1	1
Lrrc8a	0.00258448	-1.91013	0.002	0.011	1	1
Sarnp	0.00259281	0.490943	0.18	0.141	1	1
Txk	0.00260239	0.824887	0.039	0.019	1	1
Gzmm	0.00262168	-2.52853	0.005	0.014	1	1
Tnfrsf9	0.00265209	1.05389	0.027	0.011	1	1
Gtpbp1	0.0026751	0.563781	0.053	0.031	1	1
Ctsl	0.0026885	-0.358317	0.208	0.225	1	1
Ftl1-ps1	0.00269045	-0.29236	0.411	0.465	1	1
Pacsin2	0.0027157	-0.523828	0.118	0.145	1	1
Dhodh	0.00278614	1.15437	0.03	0.014	1	1
Ophn1	0.00285441	-0.416606	0.164	0.196	1	1
Gm4786	0.00294281	0.266287	0.204	0.166	1	1
Galc	0.00294716	-0.497302	0.12	0.145	1	1
Ciart	0.00304182	-0.801993	0.049	0.071	1	1
Tpgs2	0.00304698	1.01872	0.048	0.029	1	1
Tent4a	0.00308618	1.03363	0.052	0.031	1	1
Pdcd4	0.00308872	0.441209	0.168	0.127	1	1
Sh2b3	0.00313581	0.143526	0.123	0.093	1	1
Fam43a	0.00313832	-1.02527	0.028	0.046	1	1
Gm10221	0.00315514	-0.408547	0.161	0.193	1	1
Unc93b1	0.00315982	-0.204088	0.555	0.601	1	1
Gm5963	0.00316093	-0.158313	0.334	0.334	1	1
Cdk2ap2	0.00320213	0.420122	0.214	0.165	1	1
Prr13	0.00321005	0.173762	0.394	0.337	1	1
Itgax	0.00326347	0.658607	0.064	0.039	1	1
Vps13b	0.00329839	0.124935	0.09	0.065	1	1
S100a11	0.00329854	0.307953	0.313	0.265	1	1
Uqcrh	0.00333185	0.0784141	0.583	0.528	1	1
Serpine2	0.00334729	-1.00251	0.031	0.05	1	1
Hgsnat	0.00336272	0.0627725	0.118	0.088	1	1
Gm8730	0.00339401	-0.279565	0.337	0.342	1	1
Rps23	0.00343532	0.228795	0.517	0.552	1	1
P2ry12	0.00345385	-0.348182	0.157	0.2	1	1
Rps24	0.00346506	0.125831	0.872	0.858	1	1
Cryba4	0.00347567	-0.927577	0.024	0.044	1	1
Gm9800	0.00348965	0.254594	0.403	0.37	1	1
Adgre1	0.00351043	-0.280885	0.363	0.407	1	1
Gvin-ps6	0.00354289	0.882964	0.04	0.021	1	1
Ifih1	0.00356259	-0.383745	0.24	0.284	1	1
Rps19	0.00357991	0.0925461	0.889	0.891	1	1
Wasf2	0.00359148	-0.0759531	0.373	0.349	1	1
Gimap8	0.00363326	0.523896	0.04	0.022	1	1
Nedd9	0.00364364	0.42316	0.1	0.071	1	1
Rab27b	0.00364424	2.0243	0.014	0.004	1	1
Cd226	0.003646	0.616638	0.061	0.036	1	1
F13a1	0.00366493	-0.645409	0.076	0.107	1	1
Ftl1	0.00371391	-0.137563	0.421	0.396	1	1
Tifab	0.0037448	-0.461819	0.139	0.168	1	1
Trgc1	0.00374878	2.16456	0.012	0.003	1	1
Ptprc	0.00377311	0.180636	0.648	0.642	1	1
Ifi44l	0.00378805	0.437847	0.08	0.052	1	1
Malat1	0.00379068	0.113908	0.993	0.992	1	1
Ppp1ca	0.00380045	0.138902	0.426	0.369	1	1
Ier2	0.00380296	0.193027	0.643	0.588	1	1
Rbm27	0.00382726	-0.663728	0.079	0.106	1	1
Gm42031	0.00383372	-0.445287	0.087	0.096	1	1
Gatad2a	0.00384501	0.589945	0.101	0.068	1	1
Ago2	0.00384938	-0.0240655	0.105	0.079	1	1
Csrnp2	0.00387861	-2.27231	0.004	0.013	1	1
Fam207a	0.00388267	0.420754	0.063	0.039	1	1
Uqcr10	0.0038941	0.168386	0.489	0.431	1	1
Kdm2b	0.00392984	-0.05905	0.07	0.05	1	1
Sp100	0.00394882	0.209966	0.298	0.246	1	1
Padi2	0.00395298	0.703553	0.07	0.044	1	1
Nans	0.00395831	0.554589	0.109	0.075	1	1
Cnot3	0.00402857	0.281289	0.132	0.096	1	1
Igf1	0.00403203	-0.542997	0.125	0.151	1	1
Nckap5l	0.00404309	-1.31579	0.008	0.021	1	1
ENSMUSG00000120362	0.00405634	0.989259	0.025	0.011	1	1
Ifi206	0.00408274	0.454601	0.159	0.12	1	1
Gm6394	0.0041166	-0.890299	0.019	0.038	1	1
Utp6	0.00415516	-1.15908	0.028	0.047	1	1
Hcar2	0.00416553	0.795751	0.102	0.071	1	1
Etv3	0.00418686	0.211131	0.117	0.086	1	1
Cx3cr1	0.00419828	-0.229758	0.496	0.53	1	1
Lrrc8b	0.004206	1.88382	0.017	0.005	1	1
AU020206	0.00437638	-0.291154	0.266	0.291	1	1
Ogfrl1	0.0043771	-0.328528	0.157	0.161	1	1
Upf1	0.00440077	0.62483	0.061	0.036	1	1
ENSMUSG00000121048	0.00441286	-1.42209	0.004	0.015	1	1
Gm14017	0.00442595	-2.09751	0.003	0.012	1	1
Rnaset2b	0.00443118	0.691644	0.098	0.075	1	1
Gm45552	0.00443143	1.19943	0.015	0.005	1	1
Sin3a	0.00447752	0.266071	0.064	0.043	1	1
AA465934	0.00447948	0.702162	0.074	0.047	1	1
Cd300c	0.00448837	1.62146	0.012	0.002	1	1
Vnn3	0.00453137	-0.964412	0.01	0.024	1	1
Brca1	0.00456813	1.07664	0.015	0.005	1	1
Srgap3	0.00457108	0.471165	0.045	0.025	1	1
Med28	0.00457573	0.293547	0.31	0.268	1	1
Fam189b	0.00459516	1.32572	0.03	0.013	1	1
Pbdc1	0.00460876	-0.621716	0.083	0.099	1	1
Ldhb	0.00463393	0.298351	0.193	0.149	1	1
Rgs19	0.00466715	0.34648	0.17	0.132	1	1
Clic1	0.00467744	-0.194873	0.614	0.631	1	1
Zswim1	0.00470978	1.5881	0.018	0.006	1	1
Uqcrb	0.00475875	-0.138853	0.366	0.361	1	1
Gm8355	0.00477308	-0.625173	0.083	0.111	1	1
Ran	0.00478381	0.288841	0.255	0.205	1	1
Gm44250	0.00479338	1.18147	0.038	0.026	1	1
St7l	0.00492806	-0.125752	0.09	0.074	1	1
Eloa	0.00497006	-0.104021	0.198	0.18	1	1
Rpl23a-ps3	0.00497036	-0.51951	0.138	0.175	1	1
Arhgap5	0.00502957	0.565004	0.141	0.114	1	1
Scoc	0.00504077	-0.65551	0.04	0.062	1	1
Supt4a	0.00505978	0.240221	0.225	0.178	1	1
Lpcat2	0.00506365	-0.306271	0.262	0.291	1	1
Rtn1	0.00509902	0.812876	0.088	0.06	1	1
Lat	0.00510962	0.460502	0.097	0.067	1	1
Itgb7	0.00516362	0.404551	0.122	0.086	1	1
Gm9794	0.00516479	-0.209642	0.501	0.53	1	1
Mgp	0.00517388	0.442146	0.053	0.032	1	1
Ap1g1	0.00517491	-0.424847	0.052	0.075	1	1
Rn18s-rs5	0.00524237	0.143165	0.761	0.785	1	1
Nupr1l	0.00526823	-1.48483	0.006	0.018	1	1
Map1s	0.00527498	-0.768191	0.046	0.055	1	1
Clec2d	0.00532637	-0.075758	0.284	0.26	1	1
Tmem176b	0.00533311	-0.219909	0.635	0.669	1	1
Atp1a1	0.00541637	-0.160872	0.301	0.305	1	1
Ifngr1	0.00542331	-0.266273	0.415	0.437	1	1
Gimap5	0.00543123	0.876417	0.031	0.014	1	1
Spp1	0.00545706	-0.039582	0.132	0.102	1	1
Bcl11b	0.00547126	0.986558	0.042	0.022	1	1
Eng	0.00547132	1.01409	0.054	0.033	1	1
Ctla2a	0.00556849	1.35712	0.028	0.012	1	1
Gm37376	0.00560945	-0.378658	0.063	0.059	1	1
Slc29a1	0.00562021	-0.342741	0.119	0.125	1	1
Osgin1	0.00564109	0.616308	0.071	0.045	1	1
Fcho2	0.00569869	-0.377262	0.219	0.241	1	1
Ctbp1	0.00573665	0.369529	0.185	0.144	1	1
Rab10	0.00575805	-0.320113	0.203	0.207	1	1
Atp2b4	0.00577008	0.172954	0.026	0.014	1	1
Myo1f	0.00582205	0.0484293	0.21	0.178	1	1
Hnrnpd	0.00582677	0.133941	0.32	0.272	1	1
Rnf13	0.00582811	-0.369392	0.204	0.23	1	1
Washc2	0.00585183	-0.360396	0.126	0.161	1	1
Ptcd1	0.0058527	1.70857	0.023	0.011	1	1
Ccdc127	0.00589393	0.454744	0.07	0.066	1	1
Esyt1	0.00591967	0.50727	0.112	0.08	1	1
Gna15	0.00592708	-0.432053	0.162	0.176	1	1
9330111N05Rik	0.0059706	0.948222	0.053	0.03	1	1
Cyfip2	0.00597216	0.428859	0.084	0.056	1	1
Alyref	0.00603347	-0.175787	0.115	0.105	1	1
Gm8719	0.00604109	2.05254	0.013	0.004	1	1
Xpa	0.00604284	0.530555	0.085	0.057	1	1
Cmtm6	0.00604384	-0.365814	0.184	0.214	1	1
Rab4a	0.00605641	0.986559	0.029	0.014	1	1
Stag2	0.00608864	0.181201	0.189	0.152	1	1
Dcxr	0.00611079	-0.687141	0.066	0.094	1	1
Rn7sk	0.00613676	-0.180075	0.212	0.262	1	1
Vezf1	0.00620967	-0.121618	0.107	0.086	1	1
Calr	0.00626268	0.174795	0.671	0.622	1	1
Laptm4a	0.00629457	-0.21056	0.504	0.516	1	1
Ddx51	0.00629761	0.752193	0.022	0.009	1	1
Tpt1-ps3	0.00632952	-0.236145	0.481	0.524	1	1
Ift20	0.00635237	0.416194	0.154	0.119	1	1
Irf5	0.00644851	-0.0884053	0.24	0.222	1	1
Rhof	0.0064517	0.515655	0.032	0.016	1	1
Mt3	0.00647926	0.221241	0.219	0.175	1	1
Cd63-ps	0.00652369	-1.32396	0.005	0.014	1	1
Paf1	0.00654204	0.590845	0.103	0.072	1	1
Cltb	0.00667668	0.441347	0.156	0.124	1	1
Rpl13a-ps1	0.00668159	-0.973244	0.011	0.025	1	1
Dab2	0.00669269	-0.249432	0.367	0.407	1	1
Cse1l	0.0068475	0.852452	0.076	0.049	1	1
Cd38	0.0068803	-0.988534	0.025	0.043	1	1
Dapp1	0.00688849	-0.428127	0.122	0.131	1	1
Zdhhc9	0.00692768	0.486945	0.054	0.032	1	1
Gstt3	0.00696634	-2.26943	0.003	0.01	1	1
Rnps1-ps	0.00700005	1.77254	0.018	0.006	1	1
Mrpl23	0.00701164	-0.768273	0.036	0.054	1	1
Fnip1	0.00705332	-0.517076	0.094	0.123	1	1
Ltb	0.007057	0.414358	0.103	0.072	1	1
Sesn1	0.00708127	-0.354831	0.153	0.166	1	1
Gm9493	0.00709845	-0.955518	0.035	0.055	1	1
Spats2	0.00711627	0.813773	0.031	0.015	1	1
Ubc	0.0071526	0.0679851	0.884	0.848	1	1
Fut8	0.00715879	0.474105	0.06	0.038	1	1
Ndufa9	0.00717945	0.253162	0.139	0.104	1	1
Krcc1	0.00732408	-0.360105	0.176	0.189	1	1
Gm47283	0.00739169	0.407708	0.145	0.106	1	1
Sash3	0.00741348	0.592004	0.097	0.069	1	1
Afm	0.00741834	0.905783	0.023	0.011	1	1
Gm8130	0.00742001	-0.872301	0.025	0.045	1	1
Eomes	0.00750036	1.16885	0.025	0.011	1	1
Nlrc4	0.00750845	-0.180202	0.053	0.048	1	1
Abhd6	0.00751074	-0.608893	0.063	0.076	1	1
Gm3511	0.0075867	-0.148027	0.532	0.575	1	1
Glipr2	0.00761408	0.935805	0.038	0.022	1	1
Dbi	0.00763957	0.25737	0.439	0.386	1	1
Mindy3	0.00764782	1.01264	0.042	0.025	1	1
Scai	0.00766494	1.30523	0.023	0.01	1	1
Gm36723	0.00768414	0.692303	0.045	0.025	1	1
Stx12	0.00768789	-0.647057	0.067	0.092	1	1
S100a13	0.00770177	0.335397	0.233	0.195	1	1
Ankrd52	0.00772316	1.28336	0.023	0.011	1	1
C4b	0.00777497	-0.399852	0.111	0.146	1	1
Tmem14c	0.00786228	-0.347452	0.226	0.246	1	1
B4galt4	0.00787623	0.625382	0.054	0.033	1	1
Rpl13a	0.00789498	0.41304	0.215	0.173	1	1
Pgghg	0.00793823	0.984001	0.034	0.018	1	1
Snx32	0.00800624	1.03685	0.033	0.017	1	1
Eif3k	0.00802163	0.20248	0.458	0.408	1	1
Gpr171	0.00806824	0.854359	0.069	0.052	1	1
ENSMUSG00000120352	0.00815847	0.861332	0.014	0.005	1	1
Eif3e	0.00817082	0.336173	0.227	0.182	1	1
Gm15501	0.00819017	-0.425975	0.167	0.202	1	1
Immp2l	0.0081931	-0.831695	0.054	0.076	1	1
Csrp1	0.00823722	0.407453	0.089	0.061	1	1
Ctf1	0.00824663	-1.40948	0.004	0.013	1	1
Gm10073	0.00826357	-0.208633	0.551	0.571	1	1
Abhd12	0.00828025	-0.271889	0.307	0.35	1	1
Sdc4	0.00831837	-0.341966	0.216	0.227	1	1
Lztfl1	0.00832491	0.903581	0.072	0.052	1	1
Mlst8	0.00834675	2.00766	0.013	0.004	1	1
Runx1	0.00835359	-0.186442	0.241	0.235	1	1
Parg	0.00844178	0.607466	0.082	0.055	1	1
Gm13456	0.00848276	-0.345635	0.172	0.211	1	1
Bcr	0.00851209	1.17587	0.013	0.004	1	1
Epb41l3	0.00870036	-1.45782	0.012	0.023	1	1
Glyr1	0.00873504	0.226296	0.151	0.117	1	1
Myc	0.00873663	0.521725	0.125	0.102	1	1
Otulinl	0.00876014	-0.220322	0.352	0.369	1	1
Pkn2	0.00878734	0.435483	0.145	0.13	1	1
Iscu	0.00891322	-0.232692	0.209	0.215	1	1
Ybx1	0.00895945	-0.129102	0.652	0.665	1	1
Map3k14	0.00905594	0.131338	0.085	0.065	1	1
Coro1b	0.00911732	-0.753574	0.04	0.058	1	1
Pnmal2	0.00916764	-0.620124	0.003	0.01	1	1
Eif4b	0.00917437	0.235343	0.183	0.145	1	1
Actr3	0.00917704	0.128314	0.608	0.555	1	1
Tbc1d23	0.00919348	-0.559036	0.058	0.068	1	1
Pip4p2	0.00926485	0.146038	0.052	0.035	1	1
Lamtor3	0.00933286	-0.633045	0.059	0.082	1	1
Zfand5	0.00936333	-0.238682	0.509	0.528	1	1
Traf1	0.00937526	0.169428	0.075	0.052	1	1
Rfesd	0.00948199	0.90076	0.045	0.026	1	1
Irf4	0.00948422	0.741143	0.027	0.012	1	1
Ecrg4	0.00951546	0.178455	0.498	0.442	1	1
Dedd	0.00957674	-1.09685	0.019	0.035	1	1
Gnaq	0.00974053	-0.50261	0.1	0.114	1	1
Sub1	0.00975783	0.202612	0.524	0.474	1	1
Tmem161a	0.00989209	0.703849	0.038	0.021	1	1
Cox7b	0.00996438	0.0316853	0.369	0.335	1	1
Rnu5g	0.00999252	0.945516	0.018	0.007	1	1
Jun	0.00999982	-0.111648	0.899	0.889	1	1
Dock2	0.0100272	0.160853	0.21	0.172	1	1
Ehd4	0.0100628	-0.231669	0.464	0.493	1	1
2010320O07Rik	0.010177	-1.99664	0.003	0.011	1	1
Nsun3	0.0102364	0.663518	0.025	0.012	1	1
Rpap1	0.01026	1.44583	0.02	0.009	1	1
Itga5	0.0102793	-0.916413	0.024	0.037	1	1
Ripor1	0.0102796	1.02082	0.036	0.019	1	1
Endov	0.0103105	1.42485	0.015	0.005	1	1
Gpr65	0.0104561	-0.246504	0.346	0.379	1	1
Gm25360	0.0104784	1.59979	0.015	0.005	1	1
Dtx4	0.0105082	-0.0698722	0.052	0.038	1	1
Pnpla7	0.0105657	0.264601	0.144	0.106	1	1
Fcer1g	0.010732	-0.147601	0.721	0.745	1	1
Dnajc17	0.0107748	-0.805148	0.018	0.032	1	1
Clasp1	0.0108006	-0.222804	0.039	0.029	1	1
Gm45222	0.0108114	1.25441	0.016	0.005	1	1
Fez2	0.0108487	-0.472381	0.101	0.123	1	1
Derl1	0.0108602	0.478654	0.167	0.131	1	1
ENSMUSG00000120245	0.0109159	-1.73038	0.006	0.016	1	1
Mettl1	0.0109195	-1.21115	0.021	0.036	1	1
Gm46620	0.0109337	2.16324	0.015	0.005	1	1
Trpm3	0.0109403	-0.247514	0.277	0.285	1	1
Pde8a	0.0109412	0.658319	0.053	0.032	1	1
Rpia	0.011018	0.454708	0.068	0.044	1	1
Mpc2	0.0111235	-0.357766	0.187	0.22	1	1
Chd2	0.0111252	0.472114	0.164	0.126	1	1
Psmb2	0.0111263	-0.212758	0.33	0.336	1	1
Scamp1	0.0112223	-0.6796	0.038	0.059	1	1
Pex12	0.0112393	0.563334	0.019	0.008	1	1
Atp5g2	0.0112428	0.607347	0.082	0.065	1	1
Tfdp2	0.0112749	0.676019	0.053	0.045	1	1
Ercc1	0.0112753	0.741372	0.048	0.029	1	1
Eif4ebp2	0.0113415	0.451749	0.118	0.086	1	1
Rap2b	0.011368	-0.395846	0.157	0.181	1	1
Klrc2	0.0113946	1.72068	0.015	0.005	1	1
6430548M08Rik	0.0114472	-0.0787169	0.014	0.025	1	1
Ablim1	0.0114596	0.527964	0.103	0.076	1	1
Ing5	0.0114631	0.618339	0.052	0.031	1	1
Bpnt2	0.011477	-0.174245	0.026	0.04	1	1
Ms4a4b	0.0115462	0.0117162	0.145	0.114	1	1
Ahnak	0.0115577	0.303557	0.167	0.131	1	1
Dnai3	0.0115681	-1.31307	0.005	0.014	1	1
Gfi1	0.0116014	1.42859	0.012	0.004	1	1
Vars	0.0117424	0.176736	0.123	0.091	1	1
Fcgrt	0.0118365	-0.310391	0.263	0.279	1	1
Cmtm7	0.0118945	-0.193473	0.337	0.331	1	1
Ttc39a	0.011928	2.179	0.012	0.004	1	1
Cstb	0.0119588	-0.259163	0.308	0.332	1	1
Smarcb1	0.0119745	0.273549	0.127	0.095	1	1
Fzd7	0.0119889	-0.753348	0.052	0.072	1	1
Micu3	0.0120361	-1.04351	0.017	0.032	1	1
Zap70	0.0120684	0.819698	0.035	0.019	1	1
Klf3	0.0121514	-0.196395	0.131	0.165	1	1
Lyl1	0.0121665	-0.263391	0.218	0.234	1	1
U4.3	0.0122074	2.40471	0.011	0.002	1	1
Mcoln1	0.0122135	0.848781	0.055	0.036	1	1
Commd8	0.0122336	0.0976277	0.263	0.23	1	1
Ccr9	0.0123763	-0.129498	0.012	0.005	1	1
Defb11	0.012395	1.07334	0.034	0.03	1	1
Blvrb	0.0123957	-0.286616	0.265	0.305	1	1
Snx18	0.0124422	-0.146013	0.128	0.113	1	1
Eif5a	0.0125299	-0.0986454	0.503	0.487	1	1
Cd244a	0.012574	0.664148	0.054	0.033	1	1
1700025G04Rik	0.0126049	-0.0132437	0.102	0.083	1	1
Ap2b1	0.0127239	-0.100586	0.135	0.111	1	1
Septin1	0.0127658	0.0757087	0.141	0.108	1	1
Ctbs	0.0127837	-0.598272	0.037	0.058	1	1
Zc3h3	0.0127957	-1.03602	0.013	0.025	1	1
P2ry14	0.012844	0.0218747	0.036	0.024	1	1
Hdhd5	0.0129877	1.44753	0.021	0.009	1	1
Vcam1	0.0129913	-0.402342	0.124	0.156	1	1
Mtdh	0.0130221	-0.167527	0.329	0.317	1	1
Ctsz	0.0130618	-0.150168	0.528	0.575	1	1
Lsp1	0.013073	0.260742	0.291	0.244	1	1
Gps2	0.0130749	0.0916754	0.187	0.158	1	1
Sh2d2a	0.0130782	0.702596	0.048	0.029	1	1
Cebpa	0.0131329	-0.372372	0.139	0.16	1	1
Hilpda	0.0131604	0.680531	0.08	0.056	1	1
Gm6789	0.0132971	-1.58124	0.006	0.017	1	1
Mphosph9	0.0133266	0.847134	0.02	0.008	1	1
Krba1	0.0133577	-2.47097	0.004	0.011	1	1
Ccdc191	0.0133888	0.74501	0.049	0.029	1	1
Pmepa1	0.0133929	-0.283272	0.256	0.293	1	1
Chek1	0.013393	1.55882	0.013	0.004	1	1
Gm11826	0.0134739	-1.67743	0.005	0.015	1	1
Klhl2	0.0135331	1.22215	0.029	0.021	1	1
Smc3	0.01355	-0.075176	0.16	0.141	1	1
Rpl38-ps1	0.0135976	-0.502886	0.104	0.136	1	1
Shisa5	0.0136131	0.279812	0.453	0.411	1	1
Lbp	0.0136593	0.724487	0.07	0.051	1	1
Cmss1	0.0136882	0.0603683	0.814	0.771	1	1
Rpl3-ps1	0.0138274	-0.302786	0.331	0.356	1	1
Slc25a33	0.0138306	-0.879508	0.035	0.05	1	1
Sumo2	0.0138452	0.479755	0.141	0.106	1	1
Ier5l	0.0139064	0.955134	0.038	0.021	1	1
Cd53	0.0139427	-0.243842	0.494	0.521	1	1
Sap30l	0.0139431	0.485869	0.085	0.059	1	1
Sh2d1b1	0.0140801	0.0282894	0.066	0.052	1	1
Sfmbt1	0.0141044	-0.52473	0.049	0.068	1	1
Hdac1	0.0142073	0.396975	0.141	0.111	1	1
Hsp25-ps1	0.0142481	-1.34261	0.019	0.029	1	1
4930404I05Rik	0.014279	0.645914	0.039	0.022	1	1
Lmbrd1	0.0143035	-0.386515	0.133	0.144	1	1
Pdrg1	0.0143563	0.160557	0.116	0.089	1	1
Set	0.0144259	0.22709	0.292	0.244	1	1
Slc11a1	0.0144416	-0.323992	0.184	0.212	1	1
Cab39l	0.0145153	0.377968	0.194	0.155	1	1
Sbf2	0.0146669	-0.407899	0.116	0.147	1	1
Zfp318	0.0146678	0.176731	0.071	0.051	1	1
Fcgr3	0.0147417	-0.112843	0.54	0.59	1	1
Slc15a3	0.0148498	0.357085	0.215	0.179	1	1
Uqcr11	0.0148712	0.130817	0.459	0.408	1	1
Clta	0.014887	-0.200059	0.55	0.571	1	1
Phf1	0.0149208	1.05349	0.052	0.033	1	1
Thumpd1	0.014941	0.16814	0.072	0.053	1	1
Rnf130	0.0149923	-0.224908	0.38	0.399	1	1
Cacna1a	0.0149937	0.567753	0.082	0.058	1	1
Iglc2	0.0150093	-5.67581	0.009	0.019	1	1
Htra2	0.0151179	0.0691992	0.115	0.098	1	1
Acadl	0.0151211	0.341664	0.149	0.115	1	1
Fkbp3	0.015128	0.190325	0.239	0.196	1	1
Hexa	0.0151303	-0.237542	0.406	0.435	1	1
Vps37b	0.0151418	0.435357	0.172	0.134	1	1
Rcbtb1	0.0151593	0.765503	0.04	0.023	1	1
Snrpc	0.0152076	0.225296	0.119	0.091	1	1
Ypel5	0.0152408	0.377647	0.119	0.089	1	1
Cd69	0.0152444	0.417044	0.139	0.105	1	1
Tuba1c	0.015269	0.274804	0.301	0.253	1	1
Ttc9c	0.0153043	0.583548	0.072	0.048	1	1
Bbln	0.0153305	0.515705	0.054	0.036	1	1
Eif5	0.0153667	-0.027369	0.38	0.349	1	1
Lamp2	0.0153946	-0.19142	0.359	0.391	1	1
Ptpn6	0.0154211	-0.101746	0.36	0.336	1	1
Gm5425	0.0154472	0.667541	0.044	0.027	1	1
Ncf2	0.0154634	-0.219382	0.17	0.172	1	1
Mogs	0.0155043	0.6869	0.051	0.032	1	1
Clic4	0.0155114	-0.338775	0.271	0.294	1	1
Ifi35	0.0155197	0.11562	0.132	0.105	1	1
Nmnat2	0.0155955	2.19393	0.014	0.007	1	1
Cdc7	0.0156268	1.0598	0.02	0.008	1	1
Hck	0.0156749	-0.236257	0.209	0.22	1	1
Timm13	0.015784	0.18181	0.251	0.214	1	1
C5ar1	0.0157924	-0.322318	0.181	0.212	1	1
Gsto1	0.0158387	0.480634	0.066	0.044	1	1
Isoc1	0.0158725	0.462321	0.103	0.074	1	1
Ppp1r9b	0.0159713	-0.0117887	0.088	0.073	1	1
P2ry10	0.0159754	0.717715	0.056	0.035	1	1
Apex1	0.0160174	-0.734126	0.044	0.061	1	1
Upf2	0.0160767	0.253221	0.125	0.095	1	1
Txnip	0.0161174	0.14632	0.506	0.456	1	1
Lasp1	0.0161318	0.512015	0.118	0.088	1	1
Alas1	0.0161589	-0.641424	0.071	0.087	1	1
Crym	0.0162182	-0.568689	0.046	0.052	1	1
Aqr	0.0162398	0.211162	0.06	0.042	1	1
Pecam1	0.0162506	0.347497	0.031	0.019	1	1
E330020D12Rik	0.0162551	-0.533225	0.093	0.122	1	1
Zfp687	0.0162817	0.889985	0.029	0.015	1	1
Ddx3x	0.0163554	-0.193252	0.212	0.199	1	1
Trappc3	0.0163574	0.241899	0.107	0.084	1	1
Ddit4	0.0164175	0.666109	0.063	0.041	1	1
Hspb1	0.0165982	-0.721948	0.087	0.099	1	1
Klf2	0.0165983	-0.229136	0.522	0.555	1	1
Cdh1	0.0166402	0.515941	0.026	0.012	1	1
Lyrm1	0.0166432	0.62463	0.029	0.016	1	1
Usp16	0.0166877	0.615298	0.113	0.085	1	1
Hdac9	0.016706	-0.0226038	0.117	0.098	1	1
Tent4b	0.0167843	-0.924118	0.034	0.045	1	1
Rps6	0.0168166	0.394013	0.226	0.197	1	1
Kbtbd3	0.0169029	-0.153009	0.043	0.033	1	1
Ap2a1	0.0169191	0.56614	0.048	0.03	1	1
Csf3r	0.0169724	-0.562839	0.075	0.091	1	1
Twf2	0.017027	-0.125766	0.209	0.195	1	1
Bambi-ps1	0.0170684	-1.44258	0.01	0.021	1	1
Exog	0.0171389	0.525344	0.022	0.011	1	1
Kpna3	0.0171496	-0.287688	0.088	0.086	1	1
Nphp1	0.0171744	0.954791	0.038	0.024	1	1
Cltc	0.0171852	-0.199282	0.335	0.362	1	1
Emsy	0.0171921	0.388624	0.058	0.039	1	1
Foxd2os	0.0172194	1.51154	0.021	0.009	1	1
Mir99ahg	0.0172252	-0.65778	0.069	0.096	1	1
Lrrc8c	0.0172603	-0.178174	0.064	0.051	1	1
P2ry13	0.0173078	-0.366486	0.12	0.132	1	1
Arl6ip1	0.0174075	0.118109	0.548	0.498	1	1
Enpp4	0.0174771	0.806928	0.042	0.026	1	1
Itga1	0.0174794	0.676519	0.039	0.022	1	1
Bsg	0.0175083	-0.0110676	0.524	0.491	1	1
Oasl2	0.0175377	0.2752	0.149	0.121	1	1
Apobec1	0.0175569	-0.197521	0.324	0.334	1	1
Gpr82	0.0175788	-0.778616	0.02	0.035	1	1
Acsl1	0.0175987	-0.465018	0.117	0.136	1	1
Serpinb9	0.0175988	0.929809	0.04	0.025	1	1
Rab31	0.0176828	-0.554883	0.063	0.081	1	1
Snrpd3	0.0177102	0.270166	0.256	0.213	1	1
Tap2	0.0177117	0.0403224	0.181	0.153	1	1
Cnp	0.0177204	0.37369	0.134	0.101	1	1
Tbx21	0.0177609	-0.0229027	0.038	0.024	1	1
Glipr1	0.0177845	0.352436	0.172	0.136	1	1
Rhob	0.0177878	-0.242213	0.417	0.444	1	1
Tmem88	0.0179745	1.34042	0.017	0.006	1	1
Cfap52	0.0179966	2.12553	0.015	0.008	1	1
Ppp2r2c	0.0180051	-0.646057	0.013	0.025	1	1
Nt5m	0.0181691	0.872262	0.034	0.018	1	1
Plagl1	0.0182617	-1.12342	0.005	0.014	1	1
Cgas	0.0183062	-0.200995	0.056	0.049	1	1
Ifi208	0.0185077	0.450772	0.051	0.033	1	1
Smarcd2	0.0185275	0.591996	0.079	0.056	1	1
Rims2	0.0187185	2.47983	0.014	0.005	1	1
ENSMUSG00000120367	0.0187189	1.11418	0.024	0.012	1	1
Eef1g	0.0187288	0.187976	0.364	0.314	1	1
Rpl6	0.0187551	0.32282	0.443	0.419	1	1
Fam78a	0.0187872	0.574761	0.038	0.022	1	1
Eef1a1	0.0188561	0.0676385	0.806	0.822	1	1
Ap3s2	0.018908	0.502156	0.04	0.024	1	1
Adssl1	0.0189639	-0.71866	0.052	0.065	1	1
Rpl3	0.0190295	0.334665	0.308	0.261	1	1
B3galt4	0.0190868	-1.04158	0.008	0.018	1	1
Arf5	0.0192036	0.142665	0.207	0.177	1	1
Stom	0.0193478	-0.757144	0.028	0.045	1	1
Tasor	0.0195296	0.110212	0.091	0.073	1	1
Mcub	0.0196031	-0.420142	0.085	0.096	1	1
Clec4n	0.0196277	-0.593712	0.038	0.058	1	1
C1galt1c1	0.0196956	0.617618	0.063	0.055	1	1
5430416N02Rik	0.0197068	0.422756	0.04	0.024	1	1
Nup153	0.0197159	0.56043	0.087	0.061	1	1
Chp2	0.0197275	-0.54658	0.044	0.066	1	1
Snx9	0.0198029	0.25792	0.098	0.074	1	1
Myl12a	0.0198846	0.489646	0.132	0.098	1	1
Wars1	0.0199299	0.574681	0.038	0.023	1	1
Psd4	0.0199386	0.368621	0.076	0.053	1	1
Ppp1r21	0.0199471	-0.211516	0.163	0.156	1	1
Prdx5	0.0199616	-0.145574	0.477	0.474	1	1
Arl4a	0.0200281	0.459709	0.134	0.101	1	1
Cdc23	0.0200429	0.799171	0.047	0.029	1	1
Gm6807	0.0200852	0.747162	0.046	0.029	1	1
Nedd4l	0.0201163	-0.703844	0.044	0.058	1	1
Cd48	0.0202004	-0.192652	0.34	0.342	1	1
Tgfbr2	0.0202102	-0.226462	0.261	0.259	1	1
Fam120b	0.0202133	-0.322057	0.06	0.082	1	1
Ptgds	0.0202901	0.1123	0.267	0.23	1	1
Myo18a	0.0203081	0.433995	0.085	0.061	1	1
Gm10123	0.0203724	-0.275454	0.229	0.243	1	1
Inka1	0.0204697	-0.486719	0.04	0.042	1	1
Hyi	0.0205271	0.101303	0.075	0.057	1	1
Gadd45g	0.0205561	-0.201338	0.45	0.447	1	1
Gm9725	0.0206633	0.438112	0.043	0.026	1	1
Nampt	0.0207814	-0.0326024	0.109	0.101	1	1
Skap2	0.02081	-0.281812	0.231	0.265	1	1
Parn	0.0208259	0.792051	0.04	0.024	1	1
Gm11290	0.0208381	0.910989	0.028	0.015	1	1
Rpl35	0.0208432	0.289811	0.607	0.568	1	1
Aatf	0.0208983	0.903888	0.048	0.031	1	1
Ddx39b	0.0209708	0.156066	0.246	0.204	1	1
Nfkbiz	0.0210057	-0.203635	0.417	0.431	1	1
Tbc1d2b	0.0210529	0.633638	0.041	0.029	1	1
Pacc1	0.0211644	-0.832194	0.026	0.04	1	1
Nudt21	0.0212324	0.417623	0.092	0.065	1	1
Rpl17-ps10	0.0213311	-0.267256	0.266	0.296	1	1
Rmdn1	0.0214201	-0.67331	0.045	0.062	1	1
Ghitm	0.0214559	-0.0528265	0.304	0.278	1	1
Oas2	0.0215697	0.196711	0.064	0.047	1	1
Rps24-ps3	0.0216341	-0.245867	0.316	0.354	1	1
Fbxo33	0.0217041	-0.587321	0.062	0.083	1	1
Tob2	0.0217177	0.323866	0.123	0.091	1	1
Ltc4s	0.0217484	-0.310953	0.224	0.254	1	1
Ykt6	0.0217518	-0.610849	0.05	0.07	1	1
Upf3b	0.021776	0.615365	0.077	0.057	1	1
Pygb	0.0217993	0.554579	0.074	0.051	1	1
Hhat	0.0218523	2.12575	0.011	0.004	1	1
Klra2	0.0219078	-0.348931	0.143	0.171	1	1
Dgcr6	0.0219315	0.679954	0.076	0.055	1	1
Trappc6a	0.0219441	0.54548	0.094	0.078	1	1
Btk	0.0219515	-0.106182	0.112	0.097	1	1
Ing1	0.021961	0.459994	0.108	0.085	1	1
Crybb1	0.0219739	-1.09286	0.018	0.029	1	1
Gm24265	0.0220038	0.543882	0.06	0.042	1	1
Rb1cc1	0.0220923	0.174997	0.088	0.065	1	1
Sdccag8	0.0221094	0.145035	0.1	0.076	1	1
Slc8a1	0.0221197	-0.336966	0.087	0.096	1	1
Ndfip2	0.0221327	0.229654	0.093	0.07	1	1
Tmem167	0.0221578	0.26053	0.151	0.146	1	1
Zfp983	0.0222316	1.39919	0.016	0.006	1	1
Tjap1	0.0222346	1.21099	0.028	0.014	1	1
Oxa1l	0.0224876	-0.219803	0.076	0.069	1	1
Cnpy2	0.0225317	-0.377816	0.119	0.145	1	1
Gm29340	0.022575	0.978071	0.031	0.018	1	1
Acot7	0.0225783	0.467261	0.061	0.041	1	1
Cwf19l1	0.0226099	1.504	0.022	0.012	1	1
Hnrnph1	0.0226201	-0.245892	0.152	0.148	1	1
Prlr	0.0226219	0.0701674	0.102	0.081	1	1
Tlr8	0.0226525	-0.714486	0.03	0.046	1	1
Ap3d1	0.0226996	-0.0867634	0.131	0.111	1	1
Atosa	0.0228076	-0.546395	0.065	0.074	1	1
Gch1	0.022867	-0.573836	0.082	0.106	1	1
Slc38a3	0.0229083	0.935629	0.051	0.035	1	1
Mat2a	0.0229185	-0.286809	0.243	0.249	1	1
Drg2	0.0229285	-0.345068	0.052	0.049	1	1
Tbc1d8	0.0230031	-0.34654	0.07	0.068	1	1
Cand1	0.0230482	-0.296618	0.056	0.05	1	1
Plxdc2	0.0230779	-0.387556	0.16	0.181	1	1
Agps	0.0231351	-0.480787	0.086	0.1	1	1
Acp6	0.0231717	0.460741	0.044	0.028	1	1
Camk2b	0.0231733	-1.4077	0.015	0.024	1	1
Kcnj13	0.0232777	-0.136147	0.155	0.142	1	1
Topors	0.0234451	0.369849	0.094	0.067	1	1
Lcor	0.0234482	-0.195207	0.119	0.113	1	1
Dnajb14	0.023458	-0.142169	0.115	0.143	1	1
Chka	0.023464	-0.472205	0.095	0.098	1	1
Churc1	0.0234665	0.719146	0.067	0.055	1	1
Rpl7-ps9	0.023537	-0.388586	0.143	0.172	1	1
Akr1a1	0.0237559	-0.157529	0.487	0.487	1	1
Sbf1	0.0238254	0.240168	0.07	0.051	1	1
Rsad2	0.0238507	-0.469345	0.085	0.106	1	1
G6pdx	0.0240231	-0.582501	0.059	0.076	1	1
Rps6-ps4	0.0240888	-0.248769	0.394	0.435	1	1
Rbpj	0.0240995	0.11358	0.254	0.215	1	1
Psip1	0.0241199	0.235781	0.149	0.116	1	1
Mrpl21	0.0241251	0.195048	0.136	0.109	1	1
ENSMUSG00000120030	0.0241318	0.550693	0.028	0.016	1	1
Il12rb2	0.0241715	0.530703	0.017	0.007	1	1
Gm16675	0.0242137	0.563636	0.021	0.01	1	1
Hip1r	0.0242343	0.680106	0.028	0.015	1	1
Gnai3	0.0242849	0.232545	0.15	0.118	1	1
Nutf2-ps1	0.0244599	0.171106	0.025	0.03	1	1
Nfatc1	0.024511	0.114346	0.148	0.121	1	1
Ifnb1	0.0246775	-0.18391	0.141	0.176	1	1
Clmp	0.0246804	-1.00663	0.02	0.035	1	1
Pycr2	0.0248204	0.598714	0.085	0.064	1	1
Ankzf1	0.0248517	0.89343	0.035	0.02	1	1
Aamdc	0.0248734	0.301788	0.042	0.047	1	1
Gm20663	0.0248796	1.10359	0.022	0.01	1	1
Kl	0.0249135	0.024857	0.172	0.147	1	1
Pla2g15	0.0249207	-0.344862	0.144	0.17	1	1
Ccl24	0.0249878	-0.921275	0.008	0.018	1	1
Cd81	0.0250555	-0.127123	0.565	0.584	1	1
Podxl	0.0250786	1.6156	0.011	0.004	1	1
Gm9856	0.0250816	2.34331	0.01	0.003	1	1
Lgals9	0.0253388	-0.204986	0.311	0.318	1	1
Snap47	0.0253395	0.712868	0.05	0.032	1	1
Dym	0.0254263	0.43739	0.062	0.041	1	1
Mfhas1	0.0254821	-0.808457	0.025	0.032	1	1
Phf11b	0.0254827	0.127803	0.223	0.188	1	1
Limk1	0.0256408	1.05838	0.028	0.015	1	1
Ccl7	0.0256542	-0.494302	0.145	0.168	1	1
Dnajb6	0.025734	0.217358	0.188	0.148	1	1
Haspin	0.0257494	0.754915	0.017	0.007	1	1
Slc35b2	0.0257712	0.223044	0.122	0.095	1	1
Rabl2	0.0257773	1.47297	0.022	0.011	1	1
Cd22	0.0258173	-1.3667	0.011	0.022	1	1
Rmnd5b	0.0258596	0.514487	0.053	0.034	1	1
Gm8451	0.0258653	0.048581	0.071	0.055	1	1
Pigyl	0.0258734	0.495778	0.083	0.061	1	1
Ptpn22	0.0259232	0.0738228	0.14	0.11	1	1
Rps26	0.0259424	0.117424	0.797	0.769	1	1
Ptpn1	0.0260119	-0.381194	0.181	0.207	1	1
Cst7	0.0260489	0.498029	0.066	0.045	1	1
Foxp1	0.0261933	0.415407	0.138	0.109	1	1
3830406C13Rik	0.0262363	1.33261	0.026	0.015	1	1
Mmp14	0.0262634	-0.444326	0.109	0.129	1	1
Pea15a	0.0262751	0.0388499	0.43	0.391	1	1
Elovl5	0.0263462	-0.0125261	0.083	0.064	1	1
Nrm	0.0264189	-0.550324	0.058	0.062	1	1
Anxa6	0.0264294	0.291163	0.183	0.149	1	1
Cbx3	0.0265265	0.426597	0.12	0.095	1	1
Gcfc2	0.0265862	0.286669	0.021	0.011	1	1
Ramp3	0.0266649	1.45929	0.018	0.011	1	1
Impdh2	0.0267616	0.547419	0.08	0.054	1	1
ENSMUSG00000120166	0.0267689	-1.51406	0.003	0.011	1	1
Pdia6	0.0267821	0.098293	0.329	0.296	1	1
Sat1	0.0271176	-0.144426	0.599	0.617	1	1
Scimp	0.027184	-0.0321752	0.16	0.142	1	1
Cflar	0.0272216	-0.359209	0.153	0.154	1	1
Adrb2	0.0273279	-0.128157	0.16	0.157	1	1
Trpv4	0.02734	-0.283278	0.059	0.079	1	1
Tmem87b	0.027356	0.0957915	0.038	0.049	1	1
Hectd1	0.0274098	0.460606	0.122	0.101	1	1
Rap2a	0.0274202	-0.301237	0.098	0.098	1	1
Ift172	0.0274734	0.541192	0.051	0.032	1	1
Wdcp	0.0274781	-1.36553	0.014	0.018	1	1
Ubl5	0.0275489	0.0885491	0.445	0.398	1	1
Tmc8	0.0276595	-0.0108581	0.014	0.008	1	1
Rps15a-ps4	0.0277847	-0.470358	0.086	0.115	1	1
Ccm2	0.0279167	-0.470264	0.1	0.122	1	1
Crybg2	0.0279634	0.426044	0.01	0.004	1	1
mt-Atp6	0.0279653	-0.251344	0.231	0.205	1	1
mt-Nd5	0.0280555	-0.0158566	0.985	0.976	1	1
S1pr4	0.0280628	0.692233	0.03	0.016	1	1
Rfc3	0.0280751	0.237087	0.048	0.034	1	1
ENSMUSG00000120308	0.0282838	0.76991	0.012	0.005	1	1
Pvt1	0.0282936	0.155988	0.048	0.032	1	1
Pomp	0.0282979	-0.202776	0.37	0.396	1	1
Cant1	0.0283233	0.668275	0.063	0.044	1	1
Il17ra	0.028344	0.6123	0.069	0.051	1	1
Pcyox1	0.0283775	0.541407	0.089	0.074	1	1
Hadha	0.0284005	0.32579	0.171	0.138	1	1
Mterf3	0.0285067	-0.534967	0.046	0.064	1	1
Alox5ap	0.0287712	-0.187806	0.478	0.511	1	1
Arsk	0.0288547	-1.03055	0.02	0.032	1	1
Bloc1s6	0.0288802	-0.0719956	0.061	0.049	1	1
Spidr	0.028897	-0.828711	0.03	0.044	1	1
Ap2s1	0.0290342	-0.0399002	0.244	0.222	1	1
Rfxank	0.029081	0.893679	0.043	0.028	1	1
Lrrc9	0.029184	1.64051	0.011	0.004	1	1
Cep128	0.0291983	0.384189	0.046	0.03	1	1
Ddx5	0.0292005	0.117338	0.774	0.753	1	1
Spop	0.0292259	0.156417	0.24	0.204	1	1
Csf1r	0.0292947	-0.15244	0.547	0.582	1	1
Ifi213	0.0292968	0.25341	0.167	0.135	1	1
Capn1	0.0293211	0.585258	0.053	0.037	1	1
Sod2	0.0294298	-0.0490701	0.18	0.153	1	1
Ilf3	0.0294306	0.958072	0.05	0.035	1	1
Dock10	0.0295436	0.249181	0.321	0.276	1	1
Top2a	0.0295779	0.79609	0.044	0.026	1	1
Ubl3	0.0296023	-0.329443	0.199	0.217	1	1
Nup214	0.0296412	-0.279386	0.069	0.061	1	1
Actn2	0.0296621	1.84655	0.013	0.005	1	1
Rpl10	0.029723	0.300905	0.264	0.235	1	1
Gopc	0.029733	0.0412838	0.047	0.035	1	1
Dnajb9	0.02975	-0.262618	0.242	0.253	1	1
Rpl14-ps1	0.0298557	-0.227973	0.417	0.446	1	1
Ppp1r10	0.0299422	0.220994	0.192	0.158	1	1
Gm9625	0.0300932	-0.815714	0.033	0.049	1	1
Tlk1	0.0301821	0.090542	0.162	0.136	1	1
Rpl32	0.0302453	0.0355962	0.916	0.928	1	1
Rpsa	0.0302812	0.127078	0.685	0.654	1	1
Smarcad1	0.0303341	0.128647	0.075	0.059	1	1
Acap2	0.0304358	-0.303916	0.132	0.138	1	1
Mtus1	0.0304551	-0.342638	0.155	0.185	1	1
Ppp4r3a	0.030456	-0.217418	0.093	0.086	1	1
Ppp1r16b	0.030488	0.700022	0.037	0.022	1	1
Ciita	0.0305151	0.147597	0.105	0.081	1	1
Hmgn5	0.0305356	0.662173	0.054	0.036	1	1
Bcl2	0.0306403	0.487894	0.131	0.102	1	1
Ddx43	0.0307569	0.230572	0.036	0.024	1	1
Axdnd1	0.0307703	2.07716	0.01	0.003	1	1
Tmem94	0.0308127	0.919093	0.023	0.012	1	1
Kdm3b	0.0308456	-0.356606	0.064	0.085	1	1
Tmem63a	0.0308556	-0.53216	0.046	0.045	1	1
Smug1	0.0309479	-2.08569	0.004	0.01	1	1
Cacnb4	0.0310275	1.26333	0.018	0.018	1	1
Fcgr2b	0.0310307	-0.175295	0.371	0.406	1	1
Vti1a	0.0312245	0.213872	0.082	0.062	1	1
Cd200	0.0312487	0.216217	0.022	0.012	1	1
Magi2	0.0313238	-0.429902	0.036	0.052	1	1
Tomm7	0.0313316	0.0908529	0.499	0.455	1	1
Bcl6	0.0313358	-0.148943	0.101	0.089	1	1
Abca1	0.0313558	-0.3369	0.137	0.163	1	1
Arf2	0.0313832	-0.488557	0.051	0.071	1	1
Rfc2	0.0313966	-0.0194523	0.122	0.102	1	1
B2m	0.0314471	-0.103126	0.945	0.954	1	1
4933424G05Rik	0.0314517	0.66984	0.046	0.029	1	1
Usp20	0.0314529	1.49595	0.017	0.008	1	1
Plekhm3	0.031454	0.3848	0.067	0.046	1	1
Camk1d	0.0314608	0.0463754	0.395	0.361	1	1
Rundc3b	0.0315822	1.63209	0.012	0.004	1	1
Rabgap1l	0.0316252	-0.115012	0.098	0.079	1	1
Birc2	0.031628	0.19874	0.08	0.058	1	1
Map4	0.0317417	0.236892	0.146	0.116	1	1
Rnasel	0.031793	0.550706	0.05	0.047	1	1
Cdca8	0.0318525	0.992053	0.032	0.018	1	1
Lax1	0.0318586	0.360167	0.036	0.021	1	1
Txnl4a	0.0318915	0.286398	0.09	0.066	1	1
Wdfy2	0.0318929	-0.137192	0.047	0.041	1	1
Pros1	0.0319621	-0.303241	0.071	0.074	1	1
Gna13	0.0319938	0.278784	0.207	0.169	1	1
Lmbrd2	0.0320028	-0.669962	0.033	0.049	1	1
Gm14051	0.0320119	-0.385493	0.009	0.018	1	1
Zfp704	0.0320208	0.274328	0.057	0.041	1	1
Vps39	0.0320798	-0.0290432	0.04	0.029	1	1
Csnk2a1-ps3	0.0321666	-0.0100909	0.05	0.04	1	1
Samd9l	0.0321859	-0.158024	0.272	0.258	1	1
Tbrg1	0.0321991	0.255449	0.173	0.139	1	1
Cfap97	0.0322017	0.18478	0.064	0.045	1	1
Pcgf5	0.0322622	-0.883118	0.037	0.052	1	1
Mboat7	0.0322627	0.495985	0.079	0.06	1	1
Phf21a	0.0323411	-0.31466	0.076	0.077	1	1
Gulp1	0.0323828	-0.901464	0.017	0.029	1	1
Ptpn7	0.0324271	0.418495	0.085	0.062	1	1
Vps28	0.0324331	0.138743	0.284	0.245	1	1
Tnfrsf1a	0.0325816	-0.313848	0.153	0.168	1	1
Ss18	0.0325995	-0.428578	0.074	0.071	1	1
Tmem192	0.0327649	-0.568917	0.071	0.088	1	1
Ly6c1	0.032773	0.158492	0.024	0.014	1	1
Maob	0.0327878	1.17391	0.023	0.018	1	1
Pcmt1	0.0328683	0.281833	0.143	0.113	1	1
ENSMUSG00000120435	0.0329205	0.622171	0.037	0.023	1	1
Tnip1	0.0329575	-0.189519	0.066	0.056	1	1
Eapp	0.0330253	0.353005	0.139	0.108	1	1
Tab2	0.0330367	0.229076	0.265	0.227	1	1
Gm11966	0.0331419	0.200038	0.114	0.092	1	1
Tspan13	0.0332343	0.101221	0.216	0.18	1	1
Agfg2	0.0334508	1.02851	0.037	0.025	1	1
Snx5	0.0334799	-0.171854	0.497	0.518	1	1
Knstrn	0.0335814	1.28357	0.024	0.014	1	1
mt-Co2	0.0336539	-0.035252	0.158	0.132	1	1
Ube2d1	0.0337091	0.164157	0.068	0.049	1	1
Trgc2	0.0337716	1.11418	0.015	0.006	1	1
Gm19412	0.0338107	1.06861	0.023	0.012	1	1
Trmt112-ps2	0.0338721	-0.524714	0.066	0.09	1	1
Glul	0.0338865	-0.172351	0.342	0.355	1	1
Cd300a	0.0338915	0.42158	0.124	0.095	1	1
Ms4a14	0.0340411	-0.0710353	0.058	0.051	1	1
Ccnd1	0.0340834	-0.271303	0.286	0.318	1	1
Rap1a	0.0341034	-0.0855782	0.269	0.249	1	1
BC147527	0.0341479	0.264099	0.042	0.03	1	1
Mrpl43	0.0342315	-0.39314	0.131	0.14	1	1
D330050G23Rik	0.034241	0.415357	0.037	0.024	1	1
Rab33b	0.0342927	0.75679	0.027	0.014	1	1
Ttc21b	0.034312	0.783558	0.023	0.012	1	1
Eif4e2	0.0343517	0.361641	0.16	0.131	1	1
Fdxr	0.0344421	0.681537	0.028	0.015	1	1
Cep162	0.0345534	0.116126	0.08	0.062	1	1
Prrc2a	0.0345894	0.320131	0.153	0.12	1	1
Cdca3	0.0348064	1.3751	0.023	0.012	1	1
Gm9531	0.0348954	0.172803	0.082	0.064	1	1
H2-M3	0.0349575	-0.224337	0.174	0.172	1	1
Nuak2	0.0349628	-0.535232	0.087	0.106	1	1
Atp6v1g1	0.0349851	-0.176094	0.315	0.318	1	1
Ets1	0.035054	0.101876	0.126	0.1	1	1
1700023H06Rik	0.0352073	0.746267	0.032	0.019	1	1
Dad1	0.0353841	-0.127671	0.394	0.389	1	1
Baz1a	0.03549	-0.278863	0.164	0.168	1	1
Rpl30-ps10	0.0356323	-1.03539	0.003	0.01	1	1
Evl	0.0356826	0.252395	0.242	0.208	1	1
Spry2	0.0358643	0.9437	0.026	0.014	1	1
Cxcl14	0.0358758	-0.0113516	0.088	0.078	1	1
Dnajc5	0.0359069	-0.456789	0.093	0.111	1	1
Marchf1	0.0359355	-0.286011	0.173	0.184	1	1
Acat1	0.0360144	-0.36156	0.157	0.176	1	1
Atad2	0.0360546	-0.479357	0.061	0.066	1	1
Dctpp1	0.0360662	0.0161799	0.105	0.086	1	1
Tmem60	0.0361172	0.442328	0.088	0.065	1	1
Cetn3	0.0363528	0.386639	0.203	0.173	1	1
Itih5	0.0364032	1.15318	0.014	0.006	1	1
Msn	0.0364242	0.0610116	0.446	0.41	1	1
AA386476	0.036439	-1.11955	0.01	0.015	1	1
Atp5mpl	0.0364615	-0.0716345	0.44	0.42	1	1
Ppdpf	0.0364873	0.453066	0.118	0.093	1	1
Wwp1	0.0365425	-0.240454	0.232	0.249	1	1
Etv6	0.0367615	-0.308692	0.177	0.191	1	1
Pkm	0.0368007	0.0193706	0.381	0.349	1	1
Flna	0.0368089	0.371515	0.142	0.111	1	1
AI506816	0.0368334	0.791462	0.058	0.042	1	1
Serpinb6b	0.0368537	0.777979	0.038	0.023	1	1
Tmem175	0.0368951	0.592408	0.067	0.048	1	1
Cry1	0.0371073	-0.378672	0.031	0.028	1	1
Otud5	0.0371283	0.251648	0.135	0.106	1	1
Tmem106a	0.0372212	-0.213634	0.17	0.182	1	1
Zfp933	0.0372406	-0.900453	0.01	0.019	1	1
Acin1	0.0372555	0.0569672	0.277	0.241	1	1
Mapkapk2	0.037348	-0.322253	0.172	0.177	1	1
Zfr	0.0373925	0.0946007	0.199	0.171	1	1
Tmc6	0.0374119	0.752338	0.037	0.023	1	1
Rad52	0.0374156	0.760011	0.027	0.014	1	1
Rab10os	0.0374957	0.273974	0.092	0.068	1	1
Gns	0.0375241	-0.266467	0.245	0.265	1	1
Herc2	0.0375593	0.419199	0.096	0.071	1	1
Cfl1	0.0376526	-0.156735	0.801	0.814	1	1
Prdm1	0.0378932	0.531128	0.058	0.039	1	1
Dhfr	0.0379877	1.20565	0.021	0.011	1	1
Tmem168	0.0380073	0.593537	0.051	0.033	1	1
Bloc1s4	0.0380243	0.150635	0.056	0.038	1	1
A430073D23Rik	0.0380684	1.01897	0.021	0.01	1	1
mt-Ty	0.0380756	1.11751	0.028	0.017	1	1
Psmd4	0.0380806	0.180531	0.321	0.278	1	1
Asnsd1	0.0381886	1.36742	0.022	0.01	1	1
Gm19951	0.0382464	0.237371	0.253	0.212	1	1
Ifi211	0.0382808	0.166403	0.16	0.131	1	1
Pde4b	0.0383182	-0.145137	0.219	0.209	1	1
Sidt2	0.0383185	0.429116	0.079	0.057	1	1
Pglyrp1	0.0384616	0.358782	0.048	0.031	1	1
Klrg1	0.0385472	1.9665	0.011	0.004	1	1
Hnrnpa3	0.0385501	0.250894	0.227	0.185	1	1
Hsd17b11	0.0385946	0.401375	0.16	0.129	1	1
Tpi1	0.0386804	-0.215472	0.192	0.197	1	1
Fyn	0.0387193	-0.38595	0.095	0.089	1	1
Gbp4	0.0387248	1.4924	0.019	0.008	1	1
Bcl2l11	0.038728	0.582304	0.087	0.066	1	1
Chmp2a	0.0387566	0.0267649	0.307	0.274	1	1
Scyl3	0.0388123	0.603323	0.045	0.028	1	1
ENSMUSG00000120673	0.038845	0.634966	0.05	0.034	1	1
Cep83	0.0389622	-0.3167	0.069	0.067	1	1
Ly96	0.0390164	-0.545083	0.075	0.092	1	1
Ppm1d	0.03914	0.651341	0.046	0.029	1	1
Ppp1r1b	0.0391804	0.33991	0.133	0.104	1	1
Gm12183	0.0391957	0.394637	0.111	0.088	1	1
Spn	0.0392181	0.536995	0.051	0.032	1	1
Cherp	0.039287	0.44589	0.072	0.051	1	1
Rps23-ps1	0.0393529	-0.198113	0.609	0.646	1	1
Ern1	0.0393559	0.420635	0.044	0.029	1	1
Atp10d	0.039417	-0.490419	0.082	0.104	1	1
Gm6204	0.0394919	-0.352578	0.116	0.148	1	1
Polr3gl	0.0395484	-0.107802	0.085	0.075	1	1
Rasgef1b	0.0397352	-0.23285	0.245	0.256	1	1
Rbx1-ps	0.0398489	0.0683306	0.14	0.123	1	1
Cxcl12	0.0398557	-0.337513	0.017	0.011	1	1
Slx4ip	0.0399335	0.481701	0.049	0.033	1	1
Uqcc2	0.0399893	-0.362021	0.169	0.19	1	1
Picalm	0.0400116	-0.237196	0.299	0.319	1	1
Arhgef10l	0.0401829	-0.785661	0.023	0.037	1	1
Dnase2a	0.0402164	-0.489042	0.105	0.121	1	1
Mef2a	0.0402221	0.0856846	0.354	0.323	1	1
ENSMUSG00000121277	0.0402682	0.962071	0.013	0.005	1	1
Eif4g1	0.0403494	0.230013	0.166	0.134	1	1
Ifitm2	0.0403687	-0.358907	0.109	0.114	1	1
Gm26862	0.0404662	1.03214	0.011	0.004	1	1
Cd33	0.040501	-0.212697	0.183	0.191	1	1
Nr4a1	0.0405243	0.200207	0.379	0.331	1	1
BC003965	0.0405332	-0.805436	0.042	0.058	1	1
Pan3	0.0406024	0.443263	0.115	0.088	1	1
Mettl15	0.0406075	1.2821	0.021	0.013	1	1
Dlg3	0.0406456	-0.857538	0.017	0.029	1	1
Galnt2	0.0406722	0.619186	0.063	0.046	1	1
Gm10689	0.0406966	-0.410048	0.119	0.149	1	1
Tle1	0.0407006	-0.374884	0.076	0.098	1	1
Tcn2	0.0408583	-0.332347	0.162	0.181	1	1
Egr3	0.0409739	0.594007	0.038	0.022	1	1
Hsp90aa1	0.0409935	-0.132814	0.582	0.582	1	1
Wdr75	0.0410606	0.297727	0.043	0.028	1	1
Bptf	0.041083	0.450181	0.134	0.107	1	1
Cmklr1	0.0413254	-0.421144	0.082	0.099	1	1
Il18r1	0.0413407	0.652161	0.036	0.022	1	1
Hnrnpab	0.0413809	-0.203213	0.26	0.257	1	1
Tifa	0.04148	-0.246555	0.139	0.155	1	1
Trim39	0.0414876	0.858736	0.027	0.015	1	1
Hopx	0.041519	0.585706	0.064	0.05	1	1
Zfp512	0.0415539	0.530348	0.05	0.033	1	1
Atat1	0.0416041	-1.06351	0.012	0.022	1	1
B3gnt8	0.0416117	-0.565006	0.058	0.068	1	1
Gm14277	0.0416552	0.979125	0.017	0.008	1	1
Atp5pb	0.0416846	-0.0432457	0.352	0.326	1	1
Alad	0.0416878	0.43007	0.084	0.061	1	1
Zmat1	0.0417105	-1.21938	0.018	0.03	1	1
Tespa1	0.041882	0.548107	0.068	0.051	1	1
Mtg2	0.0419184	0.644732	0.045	0.029	1	1
Ldlr	0.0420023	-0.915186	0.034	0.046	1	1
Wipf2	0.0420533	-0.825467	0.029	0.033	1	1
Gramd3	0.0420808	-0.362808	0.062	0.078	1	1
Ski	0.0421343	-0.420306	0.078	0.098	1	1
Plp2	0.0422576	0.470194	0.094	0.072	1	1
Acad10	0.0423159	0.85216	0.01	0.004	1	1
Tmem176a	0.0423512	-0.191333	0.526	0.559	1	1
Gm8942	0.0424359	-0.537801	0.076	0.092	1	1
Arhgap15	0.0425295	-0.25057	0.298	0.304	1	1
Pard3b	0.0425492	-0.807118	0.015	0.027	1	1
Tpp2	0.0425943	-0.311488	0.149	0.161	1	1
Ddx23	0.0426157	0.186198	0.138	0.109	1	1
Zbtb2	0.0426379	-0.3876	0.039	0.042	1	1
Nufip2	0.0426894	-0.158137	0.186	0.181	1	1
ENSMUSG00000120746	0.0427732	0.848568	0.013	0.005	1	1
Dse	0.0428488	-0.413264	0.088	0.103	1	1
Psmc5	0.0433027	0.353251	0.164	0.133	1	1
Ptges3	0.0435072	0.423606	0.197	0.168	1	1
Sdc3	0.0436794	0.0641034	0.189	0.168	1	1
Ctsd	0.0438001	-0.475938	0.162	0.155	1	1
Cdr1os	0.0439484	-0.987424	0.018	0.025	1	1
Vsig10l	0.043984	-2.45656	0.005	0.01	1	1
Gm12359	0.0441868	1.30493	0.012	0.005	1	1
Nup210	0.044446	-0.0184826	0.043	0.03	1	1
Optn	0.0444641	-0.807266	0.029	0.043	1	1
Nfyc	0.0444665	0.109193	0.075	0.056	1	1
Oxr1	0.0445649	-0.349882	0.067	0.088	1	1
Aox1	0.044577	1.63168	0.013	0.006	1	1
Acaa2	0.0446122	0.211044	0.109	0.084	1	1
Anks1	0.0446209	-0.287024	0.076	0.067	1	1
Gm12250	0.0447519	-0.73559	0.035	0.051	1	1
Prps1l3	0.0447929	1.50365	0.021	0.012	1	1
ENSMUSG00000120387	0.0447982	0.852112	0.03	0.019	1	1
Mtrex	0.0448339	-0.53674	0.046	0.063	1	1
Inpp4b	0.0448508	0.32972	0.16	0.132	1	1
Dusp19	0.0448583	1.57838	0.011	0.004	1	1
D430040D24Rik	0.0449684	-0.558264	0.005	0.012	1	1
Snx13	0.0450079	-0.185121	0.08	0.074	1	1
Arhgdia	0.045154	0.0169683	0.465	0.429	1	1
Fam114a2	0.0452037	-0.45495	0.08	0.089	1	1
Usp4	0.0452534	0.190006	0.102	0.078	1	1
Sh3bgrl2	0.0452619	-0.956544	0.019	0.029	1	1
Ccdc88b	0.0453618	0.398132	0.063	0.044	1	1
Sbno2	0.0453905	-0.682333	0.05	0.061	1	1
H2-Aa	0.0456149	-0.0857784	0.726	0.759	1	1
Pde7b	0.0456351	-0.892553	0.034	0.048	1	1
Invs	0.0458016	0.441804	0.02	0.011	1	1
Gapdh	0.0458171	0.231579	0.227	0.189	1	1
Gzma	0.0458377	0.574372	0.019	0.009	1	1
Myo1e	0.0461852	-0.417329	0.12	0.148	1	1
Ikzf1	0.046208	0.111003	0.173	0.145	1	1
Tmbim6	0.046565	-0.114226	0.581	0.58	1	1
Ankrd13a	0.0465767	0.35927	0.108	0.082	1	1
Ndrg3	0.0465932	0.376642	0.062	0.043	1	1
Usp48	0.0468068	-0.360855	0.077	0.098	1	1
Dnm2	0.046843	-0.0619754	0.359	0.344	1	1
E130307A14Rik	0.0468664	-0.267784	0.027	0.022	1	1
Ndufs5	0.0469361	0.421208	0.142	0.109	1	1
Rbms2	0.046949	0.707441	0.084	0.075	1	1
Trim23	0.0470345	0.13901	0.021	0.011	1	1
Gm6180	0.047133	-1.16286	0.012	0.02	1	1
AI467606	0.0472737	-0.453029	0.067	0.064	1	1
Gm13196	0.0472849	-1.1373	0.006	0.015	1	1
Rhebl1	0.0472927	1.07418	0.023	0.014	1	1
Atp2b1	0.0473872	-0.126084	0.318	0.334	1	1
Dnah6	0.0474036	-0.673865	0.02	0.032	1	1
Cfap77	0.0474919	1.95643	0.013	0.006	1	1
Mtss1	0.0475724	-0.511034	0.085	0.095	1	1
Isy1	0.0476833	1.16865	0.039	0.028	1	1
Ugcg	0.0476903	0.313181	0.111	0.085	1	1
Nipsnap3b	0.0478394	-0.44632	0.064	0.083	1	1
Igfbp7	0.0478428	0.213293	0.124	0.098	1	1
Ier5	0.0479232	-0.101317	0.56	0.565	1	1
Pdss2	0.0479298	0.823574	0.03	0.017	1	1
Ndrg2	0.0479479	0.597308	0.048	0.032	1	1
Fnbp1l	0.0479569	-0.40346	0.093	0.116	1	1
Rbm5	0.0479695	0.131108	0.193	0.161	1	1
Gm9892	0.0479922	-0.0581019	0.085	0.075	1	1
Nmt2	0.047997	0.374363	0.052	0.035	1	1
Tpm4	0.0480265	0.0219987	0.23	0.202	1	1
Rap1gap2	0.0480797	-1.17795	0.018	0.027	1	1
Tnrc6c	0.0482541	-0.363478	0.104	0.116	1	1
Nkapd1	0.0482859	0.583512	0.042	0.031	1	1
Dzip3	0.0484163	0.334911	0.051	0.036	1	1
Trip13	0.0486752	1.96059	0.014	0.006	1	1
Herpud1	0.0487998	-0.0609384	0.287	0.272	1	1
Efcab10	0.0488336	-0.43912	0.015	0.026	1	1
Miga1	0.0488792	-0.614578	0.026	0.039	1	1
Rnh1	0.0488965	0.108895	0.219	0.185	1	1
Son	0.0489494	0.153318	0.523	0.476	1	1
Flvcr1	0.0489992	-1.00356	0.019	0.027	1	1
Cycs	0.0490064	0.16408	0.156	0.127	1	1
Sec62	0.0490697	0.13384	0.379	0.336	1	1
Rubcnl	0.0490847	-0.574719	0.031	0.034	1	1
Prpf39	0.0491155	-0.146163	0.093	0.085	1	1
Myl4	0.0491348	0.438222	0.013	0.006	1	1
Clec4d	0.0494183	-1.11611	0.01	0.019	1	1
Cbll1	0.0494895	0.517024	0.064	0.044	1	1
Anxa1	0.0496157	-0.237916	0.107	0.088	1	1
Parp11	0.0496179	0.394621	0.033	0.02	1	1
St13	0.0496665	0.106308	0.281	0.249	1	1
Bet1l	0.0496759	-0.22953	0.027	0.036	1	1
Rbmxl1	0.0497197	0.372134	0.113	0.086	1	1
Gm35154	0.0497633	-0.183458	0.078	0.075	1	1
Smurf2	0.0497787	-0.244781	0.058	0.048	1	1
Amer2	0.0498158	-0.809728	0.013	0.023	1	1
Hsp90ab1	0.0498205	-0.0555697	0.801	0.772	1	1
Gm11221	0.0499026	-0.181331	0.045	0.037	1	1
Spg7	0.0499166	0.569433	0.091	0.068	1	1
Mef2c	0.0499548	-0.16173	0.377	0.4	1	1
Chchd2	0.0499609	-0.0863825	0.169	0.161	1	1
Cxcr3	0.0500883	-0.131168	0.075	0.059	1	1
Ifitm10	0.0502092	0.256486	0.039	0.025	1	1
Anxa2	0.0502214	0.237137	0.162	0.132	1	1
Purb	0.0502781	0.232399	0.139	0.11	1	1
Srsf11	0.050293	-0.10537	0.296	0.282	1	1
Mkrn1	0.0503523	0.127415	0.183	0.151	1	1
H2-Eb1	0.0503824	-0.0406572	0.729	0.764	1	1
Nr3c2	0.0505281	-1.67926	0.012	0.021	1	1
Sf3b1	0.0505311	-0.183602	0.384	0.406	1	1
Gm36279	0.0505978	1.56303	0.011	0.004	1	1
Syf2	0.0506037	0.282924	0.249	0.213	1	1
Aimp2	0.0506218	0.760656	0.043	0.028	1	1
Alpk2	0.051063	1.65998	0.014	0.007	1	1
Zcchc18	0.0510716	1.01632	0.023	0.016	1	1
Fhl2	0.0511147	0.810406	0.017	0.008	1	1
Nhsl2	0.0511351	-0.587694	0.037	0.052	1	1
Ptgs1	0.0511371	-0.25178	0.091	0.116	1	1
Eef1b2	0.0512013	-0.0168425	0.468	0.434	1	1
Tent5c	0.0512201	0.234753	0.225	0.195	1	1
Acly	0.0512912	0.136191	0.093	0.072	1	1
Crip1	0.0512978	0.21732	0.345	0.31	1	1
Gm12168	0.051342	0.483984	0.012	0.005	1	1
Rbm22	0.0513798	0.270605	0.134	0.106	1	1
Rpl18	0.0514654	0.105586	0.788	0.77	1	1
D130040H23Rik	0.0515451	0.0153604	0.017	0.009	1	1
Cat	0.0516371	0.303592	0.135	0.107	1	1
Pank3	0.051648	-0.881179	0.027	0.039	1	1
Recql5	0.0516621	-0.704663	0.015	0.026	1	1
Gm7809	0.0516621	1.4284	0.013	0.006	1	1
Sergef	0.0516988	0.509834	0.05	0.034	1	1
Tpk1	0.0517139	0.295389	0.039	0.026	1	1
Eif4g2	0.0517977	0.0692265	0.424	0.385	1	1
Pclaf	0.052024	0.25602	0.028	0.018	1	1
Rac2	0.052049	0.104204	0.461	0.423	1	1
U2af1	0.0520653	0.385654	0.119	0.091	1	1
Apobec3	0.0521571	0.0968833	0.199	0.169	1	1
Inpp5d	0.0523216	0.010434	0.332	0.306	1	1
Oas1g	0.0523409	0.119693	0.041	0.031	1	1
Cyrib	0.0524462	-0.139191	0.38	0.395	1	1
Zfp677	0.0524519	-0.883992	0.01	0.018	1	1
Nono	0.0524927	0.322338	0.177	0.145	1	1
2410022M11Rik	0.0526151	1.09046	0.025	0.016	1	1
Gm42826	0.0526328	0.607017	0.077	0.054	1	1
Rps10-ps1	0.0527121	-0.131901	0.387	0.382	1	1
Fam117a	0.052829	0.69582	0.033	0.019	1	1
Snta1	0.0528335	-0.262518	0.041	0.04	1	1
Ssbp3	0.0529337	0.475924	0.07	0.051	1	1
Gm37472	0.053069	-1.65146	0.004	0.01	1	1
Taf1d	0.0530761	0.283097	0.192	0.157	1	1
Atp1b3	0.0531885	-0.115116	0.299	0.286	1	1
2610005L07Rik	0.0532356	0.930594	0.036	0.021	1	1
Klrb1f	0.0532906	0.892616	0.021	0.011	1	1
Ranbp2	0.053428	-0.403002	0.11	0.12	1	1
Gga1	0.0534432	-0.43457	0.083	0.104	1	1
Copb1	0.0534471	0.163881	0.176	0.145	1	1
Gm4332	0.0536307	-0.101831	0.547	0.547	1	1
Dffa	0.0536884	-0.132432	0.012	0.021	1	1
Vwa3a	0.0537224	-0.884063	0.019	0.029	1	1
Rps15	0.0537425	0.0579072	0.82	0.799	1	1
Fam102b	0.0537693	-0.649466	0.036	0.05	1	1
Pmvk	0.0537862	0.15025	0.039	0.053	1	1
Gm5637	0.0538032	-0.986132	0.018	0.029	1	1
Jak2	0.0538536	-0.141587	0.066	0.062	1	1
Cpt1c	0.0538808	1.6211	0.01	0.004	1	1
Bpgm	0.053989	0.594273	0.033	0.02	1	1
Hikeshi	0.0540065	0.499792	0.082	0.067	1	1
H2bc4	0.0541099	0.202533	0.365	0.332	1	1
Gm22513	0.0541169	1.04787	0.01	0.004	1	1
Nbeal2	0.0541639	0.557475	0.028	0.016	1	1
Gla	0.054224	-0.518121	0.055	0.069	1	1
Svbp	0.0542884	0.182283	0.185	0.156	1	1
Cerk	0.054337	-0.189191	0.108	0.101	1	1
Ezh1	0.054431	0.489969	0.077	0.061	1	1
Acod1	0.054514	-1.30045	0.012	0.022	1	1
Lpar6	0.0545413	-0.0478556	0.384	0.415	1	1
Scyl1	0.0545825	-0.453663	0.065	0.073	1	1
Hprt	0.0546054	-0.258225	0.295	0.311	1	1
Gm15518	0.054626	1.39408	0.017	0.01	1	1
Gm44511	0.054646	0.231638	0.215	0.186	1	1
Gm3150	0.0546492	-0.508913	0.058	0.069	1	1
Alg1	0.0547519	-0.669212	0.034	0.048	1	1
Tiparp	0.0548763	-0.115072	0.289	0.272	1	1
Epb41l2	0.0548898	-0.214695	0.2	0.231	1	1
Zfp869	0.0549546	-0.17718	0.074	0.064	1	1
Lilrb4a	0.0550629	-0.3163	0.07	0.077	1	1
Mthfs	0.0550761	0.359114	0.133	0.108	1	1
Dlat	0.0550895	0.723512	0.043	0.034	1	1
Slc41a2	0.0551043	-1.27692	0.012	0.019	1	1
Pdcl3	0.0554519	-0.0150661	0.124	0.111	1	1
Gnb1	0.0555277	-0.231413	0.29	0.296	1	1
Dhx9	0.0556491	-0.364632	0.111	0.125	1	1
Apoc1	0.0557775	-0.898283	0.025	0.031	1	1
Larp1b	0.0559315	0.554631	0.08	0.062	1	1
Hps4	0.0559437	-0.113596	0.115	0.104	1	1
Btf3	0.0559485	0.225612	0.314	0.272	1	1
Abca3	0.0560484	-0.593671	0.039	0.044	1	1
Gm10709	0.0560582	-0.8647	0.011	0.022	1	1
Cenpw	0.056102	1.06403	0.022	0.012	1	1
Top1	0.0561154	-0.182614	0.256	0.249	1	1
Ogn	0.056138	0.837855	0.026	0.024	1	1
Comt	0.0562118	-0.226232	0.185	0.196	1	1
Rnf123	0.0562767	-0.905483	0.029	0.034	1	1
Rab37	0.0564958	0.407893	0.023	0.013	1	1
Tmem202	0.0565761	1.78681	0.01	0.004	1	1
Ndufa6	0.0566529	-0.0456206	0.48	0.461	1	1
Ppat	0.0566608	0.498264	0.037	0.023	1	1
Myo6	0.0567445	0.431891	0.031	0.019	1	1
Ier3ip1	0.056762	0.144575	0.256	0.219	1	1
Pmp22	0.0568728	-0.31255	0.179	0.199	1	1
Gm6201	0.0569903	-0.529661	0.007	0.015	1	1
Rabif	0.0570094	-0.280842	0.03	0.042	1	1
Tlr7	0.0571014	-0.394035	0.083	0.098	1	1
Gmeb1	0.0572708	-0.249626	0.032	0.031	1	1
Cbx4	0.0573741	-0.310212	0.11	0.115	1	1
Fxyd1	0.0574752	0.042353	0.201	0.177	1	1
Asf1b	0.057525	0.149832	0.033	0.022	1	1
Adamts10	0.0575386	1.07618	0.031	0.02	1	1
H1f3	0.0575559	0.868116	0.045	0.038	1	1
Gm6136	0.0575903	-0.0381293	0.327	0.314	1	1
Timm8b	0.0577511	-0.345813	0.13	0.155	1	1
Diablo	0.0577564	0.5502	0.048	0.032	1	1
Rasal3	0.05793	0.396178	0.122	0.101	1	1
Smc1a	0.0579385	0.0108898	0.207	0.185	1	1
Riok3	0.0580554	0.181662	0.15	0.123	1	1
Rttn	0.0581068	0.738623	0.017	0.008	1	1
Rbp7	0.058107	0.833049	0.014	0.006	1	1
Stab1	0.0582238	-0.193117	0.298	0.337	1	1
Gm15682	0.0582697	-0.564684	0.011	0.02	1	1
Dtnbp1	0.0583622	-0.341449	0.107	0.109	1	1
Arhgef1	0.0586148	0.178878	0.15	0.121	1	1
Gm12166	0.0587839	0.366857	0.1	0.074	1	1
Ggta1	0.0588714	-0.374072	0.067	0.072	1	1
Hivep1	0.0590299	0.0344463	0.087	0.069	1	1
Ier3	0.059184	-0.193979	0.395	0.425	1	1
Etnk1	0.0591926	-0.0455405	0.107	0.092	1	1
Garnl3	0.0592384	-0.460806	0.034	0.032	1	1
2810408I11Rik	0.0592653	-1.43371	0.01	0.017	1	1
Morc3	0.0593325	-0.141008	0.192	0.184	1	1
S100a9	0.0593399	-1.20152	0.007	0.015	1	1
Rpl19-ps11	0.0594822	-0.0649539	0.492	0.484	1	1
Plvap	0.0595614	0.660189	0.023	0.012	1	1
Prpf4b	0.0596648	0.289858	0.242	0.212	1	1
U4.4	0.0596837	1.46502	0.011	0.004	1	1
Niban1	0.0598435	0.241529	0.195	0.162	1	1
Gm45894	0.0599608	1.52703	0.015	0.008	1	1
Sacm1l	0.0600502	-0.518589	0.053	0.069	1	1
Ppp1r11	0.0601019	0.161748	0.217	0.183	1	1
Orc3	0.0601409	0.435799	0.077	0.056	1	1
Sigirr	0.0602046	0.796222	0.023	0.012	1	1
Tpt1	0.0602975	0.307025	0.391	0.376	1	1
Dnajc3	0.0603216	-0.203391	0.243	0.265	1	1
Pms1	0.0604828	1.02432	0.021	0.011	1	1
Esd	0.0605588	-0.200073	0.196	0.195	1	1
Otx2os1	0.0606425	0.116465	0.043	0.051	1	1
Rcsd1	0.0607851	-0.164959	0.11	0.106	1	1
Il2ra	0.0608456	1.13462	0.023	0.014	1	1
Etfb	0.0609117	0.629824	0.08	0.065	1	1
Milr1	0.0609667	-0.313763	0.168	0.188	1	1
Ccl12	0.0610847	-0.30788	0.365	0.395	1	1
Snx2	0.0612372	-0.184662	0.232	0.246	1	1
Tyms	0.0612936	0.182806	0.036	0.025	1	1
Vac14	0.0614807	-0.456084	0.055	0.057	1	1
Ubiad1	0.0615007	0.879778	0.018	0.009	1	1
Pdap1	0.061503	0.215512	0.223	0.187	1	1
Zbtb25	0.0616058	0.733436	0.037	0.023	1	1
Zfp260	0.0616293	0.878434	0.045	0.031	1	1
Cep170b	0.0616384	1.3899	0.014	0.006	1	1
Cd37	0.0616535	-0.0525934	0.216	0.194	1	1
Cd83	0.0617705	-0.180429	0.521	0.541	1	1
Tmem267	0.0618106	-0.952902	0.004	0.011	1	1
Src	0.0618436	-0.979773	0.01	0.018	1	1
Spacdr	0.0618646	0.0682783	0.152	0.135	1	1
Dcun1d2	0.0619038	0.460889	0.02	0.012	1	1
Dus1l	0.061979	-0.855902	0.034	0.045	1	1
Nsun6	0.062026	0.124814	0.105	0.086	1	1
Lpcat1	0.0620632	0.299572	0.076	0.056	1	1
Amigo1	0.0622029	1.61512	0.012	0.005	1	1
Zfp943	0.0623446	0.803634	0.034	0.021	1	1
Acp5	0.0625332	0.621479	0.05	0.035	1	1
Lyn	0.0626207	0.0524439	0.331	0.302	1	1
Tmsb4x	0.0626543	-0.0792335	0.97	0.979	1	1
Mlf2	0.0627304	0.231083	0.219	0.186	1	1
Zmym5	0.0627497	0.288781	0.09	0.067	1	1
Gm5436	0.0628377	0.0916899	0.118	0.102	1	1
Pik3c2a	0.0628818	-0.476333	0.079	0.094	1	1
Tspan9	0.0628914	0.858939	0.023	0.013	1	1
Prrt1	0.0629623	1.02362	0.021	0.012	1	1
Gdpd3	0.0629724	0.478138	0.036	0.023	1	1
Mrps7	0.0629918	-0.0769171	0.101	0.089	1	1
Acer2	0.0630534	1.58511	0.012	0.005	1	1
Etv1	0.0630721	-0.717676	0.025	0.037	1	1
Wdr61	0.0631174	0.292706	0.143	0.116	1	1
Brap	0.0631258	0.517954	0.078	0.062	1	1
Plekho2	0.0631929	0.271413	0.205	0.17	1	1
Uhrf2	0.0632142	-0.568987	0.086	0.098	1	1
Elp3	0.0633218	0.444627	0.03	0.018	1	1
Rnaseh2c	0.0633435	0.265891	0.154	0.125	1	1
Aida	0.063372	0.213745	0.049	0.036	1	1
Gm20186	0.0634247	0.281965	0.06	0.043	1	1
Ighm	0.0635097	-0.131142	0.409	0.404	1	1
Spef2	0.0635302	-0.445458	0.028	0.041	1	1
Hdgfl3	0.0635436	-0.0643072	0.017	0.012	1	1
Lilr4b	0.0635799	-0.380692	0.082	0.085	1	1
Ric1	0.0635804	-0.564617	0.029	0.042	1	1
Micos10	0.0636297	0.0527815	0.379	0.345	1	1
Alg11	0.0636483	-1.04579	0.011	0.016	1	1
Fhip2a	0.0636906	1.03499	0.023	0.014	1	1
Egr2	0.0637155	0.340838	0.069	0.049	1	1
Cdca7l	0.0638002	0.522664	0.032	0.019	1	1
Cyp4f13	0.0639415	-0.414474	0.056	0.053	1	1
Eci2	0.0639918	0.536358	0.091	0.073	1	1
Il1r1	0.0639982	1.25183	0.015	0.008	1	1
Med20	0.0640036	1.46718	0.011	0.004	1	1
Cped1	0.0640146	1.08949	0.02	0.011	1	1
2610307P16Rik	0.0642943	-0.499096	0.007	0.014	1	1
Actr1a	0.0643511	-0.217213	0.075	0.066	1	1
Pnrc2	0.0643577	0.130337	0.139	0.113	1	1
F11r	0.0646435	-0.253695	0.269	0.286	1	1
Ptger4	0.0646502	0.218341	0.177	0.145	1	1
Mfap1b	0.0646721	-0.625321	0.044	0.058	1	1
Gm11889	0.0647399	-1.68297	0.005	0.012	1	1
Caap1	0.0648579	0.660492	0.046	0.031	1	1
Alpl	0.0648854	1.48356	0.015	0.007	1	1
Tamalin	0.0649204	-0.455679	0.058	0.062	1	1
Ppp4r1	0.0649418	-0.0950824	0.032	0.042	1	1
Klra9	0.0649632	1.20639	0.022	0.012	1	1
Rfx1	0.0649645	0.300036	0.025	0.016	1	1
Ccrl2	0.0650459	-0.163741	0.436	0.461	1	1
Pip4k2a	0.0650673	-0.181309	0.298	0.318	1	1
Zwint	0.065102	0.552182	0.099	0.078	1	1
Lemd2	0.0651876	-0.403423	0.069	0.073	1	1
Gm12350	0.0652206	-0.267254	0.159	0.164	1	1
Arf4	0.0653596	0.0828002	0.367	0.331	1	1
Natd1	0.0654056	1.458	0.017	0.008	1	1
Sgms1	0.065414	-0.519295	0.09	0.099	1	1
Isoc2a	0.0654869	0.992811	0.023	0.012	1	1
Pold1	0.0655368	0.131733	0.028	0.017	1	1
Ccdc174	0.0655624	0.35706	0.09	0.068	1	1
Gm14176	0.0655908	-0.0408473	0.019	0.013	1	1
Synj1	0.0655934	-0.44153	0.104	0.121	1	1
H2-DMb1	0.0657989	-0.16266	0.416	0.449	1	1
Ch25h	0.0658543	-0.132004	0.09	0.076	1	1
Rnf169	0.0658648	-0.66599	0.041	0.055	1	1
Gm26542	0.0659162	0.706735	0.034	0.021	1	1
Zfp90	0.0659538	-0.58845	0.054	0.067	1	1
Reep4	0.0661377	-0.698845	0.033	0.044	1	1
Plekhf2	0.0661566	-0.124425	0.104	0.095	1	1
Gm16196	0.0662196	0.617627	0.012	0.005	1	1
Tirap	0.0663319	-0.942275	0.017	0.028	1	1
Stn1	0.0663907	-0.758973	0.03	0.034	1	1
Tpx2	0.0665176	0.945889	0.027	0.016	1	1
Card6	0.0667433	0.885343	0.03	0.018	1	1
Igfn1	0.0667439	-1.06547	0.014	0.022	1	1
Igha	0.066748	1.06039	0.037	0.022	1	1
L3mbtl3	0.0668402	0.374527	0.051	0.035	1	1
Gm10052	0.0669044	-0.698288	0.031	0.039	1	1
Gm8203	0.0669091	-0.672035	0.043	0.059	1	1
Gm31615	0.0669667	0.794928	0.013	0.006	1	1
Apeh	0.0670237	0.17243	0.067	0.051	1	1
2810002D19Rik	0.0671018	1.18068	0.014	0.006	1	1
Mob3a	0.0671481	-0.0603038	0.141	0.126	1	1
Irf1	0.0672181	0.0919059	0.199	0.172	1	1
Bcl2a1b	0.0672284	-0.0614673	0.102	0.109	1	1
Guk1	0.0674824	0.113908	0.096	0.099	1	1
Dhx36	0.0674834	-0.390783	0.125	0.135	1	1
Gpsm3	0.0675444	0.171291	0.088	0.066	1	1
Gabarapl1	0.067582	0.347196	0.119	0.108	1	1
Atp6v1d	0.0678233	-0.207607	0.2	0.197	1	1
Pex2	0.0678415	0.537521	0.073	0.064	1	1
Baz1b	0.0678656	-0.310483	0.108	0.126	1	1
Nop2	0.0679383	-0.554774	0.023	0.036	1	1
Exoc3	0.0679705	-0.368595	0.124	0.135	1	1
Polb	0.0680595	-0.111493	0.092	0.085	1	1
Gins4	0.0682926	-0.642279	0.043	0.057	1	1
Gm15500	0.0683682	0.0202047	0.736	0.709	1	1
Ofd1	0.0683965	-0.713581	0.03	0.028	1	1
Golm1	0.0684181	0.367874	0.117	0.092	1	1
Nrd1	0.0684499	-0.356804	0.148	0.162	1	1
Cds2	0.068502	0.386772	0.05	0.034	1	1
Lhfpl2	0.0685576	-0.510262	0.052	0.061	1	1
Ston2	0.0685646	-0.453053	0.049	0.052	1	1
Eno1	0.0687279	0.066504	0.315	0.283	1	1
Nipbl	0.0687554	-0.228333	0.224	0.234	1	1
Rpl10a-ps1	0.068786	-0.198842	0.446	0.464	1	1
mt-Atp8	0.0688398	-0.0797293	0.16	0.134	1	1
Bcap29	0.0690021	-0.336584	0.115	0.117	1	1
Pin4	0.069055	0.7914	0.045	0.029	1	1
Smad7	0.0691262	0.395039	0.098	0.075	1	1
Nefh	0.0691526	1.75489	0.015	0.009	1	1
ENSMUSG00000120446	0.069192	0.730417	0.014	0.007	1	1
Pip4k2c	0.0692514	0.420414	0.064	0.046	1	1
Cars2	0.0692778	0.627254	0.04	0.032	1	1
Ddx11	0.0693613	0.573567	0.02	0.011	1	1
Bloc1s1	0.0695055	0.185538	0.093	0.07	1	1
Xpnpep3	0.0695654	-1.01627	0.016	0.025	1	1
Rp9	0.0696375	-0.105775	0.151	0.136	1	1
Nab2	0.0696485	-0.171978	0.059	0.053	1	1
2810454H06Rik	0.06967	0.693658	0.021	0.012	1	1
Spcs3	0.0697947	0.0155198	0.086	0.071	1	1
Wsb1	0.0698588	-0.192169	0.243	0.249	1	1
Gcsh	0.0699417	-0.655232	0.03	0.044	1	1
Hivep2	0.069964	-0.091466	0.19	0.174	1	1
Tbc1d12	0.0699841	-0.834657	0.018	0.028	1	1
Myl12b	0.0700581	0.197527	0.265	0.224	1	1
Desi1	0.070117	0.0346613	0.052	0.041	1	1
Sirt7	0.0701178	0.323418	0.169	0.143	1	1
Rpl31-ps8	0.0701424	0.124183	0.363	0.339	1	1
Tlr11	0.0702067	0.773277	0.024	0.013	1	1
Ltn1	0.0702209	-0.507443	0.045	0.044	1	1
Snrpn	0.0702224	0.938919	0.026	0.018	1	1
Tbpl1	0.0702301	0.096297	0.094	0.074	1	1
Tra2b	0.0702642	0.253266	0.332	0.299	1	1
ENSMUSG00000120329	0.0705614	0.8502	0.012	0.005	1	1
Rgs10	0.0707898	-0.185901	0.503	0.528	1	1
Stat1	0.0708328	-0.28912	0.1	0.103	1	1
Extl3	0.0708608	-0.265286	0.083	0.104	1	1
Ranbp1	0.0708694	0.264671	0.202	0.171	1	1
Tmtc2	0.0708827	0.143629	0.015	0.009	1	1
Cpsf1	0.07093	-0.409271	0.037	0.036	1	1
Nr2c2	0.0710736	0.446058	0.047	0.031	1	1
Fgl2	0.0710741	0.148531	0.349	0.309	1	1
Dnase1l3	0.0712779	-1.01031	0.015	0.024	1	1
Mdga1	0.0713206	1.96013	0.011	0.005	1	1
Haao	0.0713401	0.270269	0.054	0.039	1	1
Dusp10	0.0715471	0.584536	0.047	0.031	1	1
Tcf19	0.0715576	0.546253	0.026	0.014	1	1
Frmd4a	0.0716568	-0.154057	0.092	0.083	1	1
Tep1	0.0717161	0.285203	0.104	0.081	1	1
Septin11	0.0718336	0.194987	0.061	0.045	1	1
Aldoa	0.0718382	0.0531129	0.423	0.392	1	1
Snhg9	0.0718844	0.462758	0.072	0.053	1	1
Oasl1	0.0719309	-0.232661	0.115	0.112	1	1
Prkcd	0.0719691	0.178325	0.225	0.193	1	1
Mrm2	0.071984	-0.980705	0.007	0.015	1	1
Kctd18	0.0720417	0.236367	0.021	0.011	1	1
Pdgfb	0.0720487	0.532145	0.064	0.046	1	1
Ccdc32	0.0721065	0.710337	0.046	0.032	1	1
Arfrp1	0.0722055	-0.402828	0.062	0.068	1	1
Exoc6b	0.0722107	0.242406	0.07	0.053	1	1
Trgc4	0.0722296	0.431007	0.018	0.009	1	1
Gm7247	0.0723631	0.478011	0.013	0.007	1	1
Rbbp8	0.0723894	-0.377078	0.092	0.111	1	1
Hip1	0.0724244	0.351402	0.103	0.08	1	1
Gm10252	0.0724873	0.881791	0.018	0.009	1	1
Rad51	0.0725576	0.42628	0.02	0.011	1	1
Pfdn6	0.0725608	0.199009	0.134	0.108	1	1
Tmem150b	0.0725811	0.228082	0.025	0.016	1	1
Got1	0.0725946	-0.202668	0.098	0.119	1	1
Zfp729a	0.0726966	0.351103	0.039	0.026	1	1
Gm6988	0.0727389	0.246607	0.096	0.078	1	1
Smim35	0.0727854	-0.929805	0.021	0.033	1	1
Cops2	0.0728136	0.163341	0.106	0.105	1	1
Ccn2	0.0729188	0.865083	0.01	0.004	1	1
Gpr155	0.072986	0.486233	0.043	0.029	1	1
Slbp	0.0730275	0.395432	0.102	0.081	1	1
Atp1b1	0.0730382	0.288604	0.162	0.132	1	1
Ubxn2a	0.0730483	0.177546	0.094	0.071	1	1
Atg5	0.073084	0.287728	0.115	0.089	1	1
Pid1	0.0731322	0.276652	0.289	0.253	1	1
Crybg1	0.0731394	0.346634	0.053	0.036	1	1
Rfc5	0.0731586	0.634612	0.032	0.019	1	1
Ptp4a1.1	0.0732243	0.885781	0.013	0.005	1	1
Gtpbp8	0.0734084	-0.177443	0.027	0.019	1	1
Clic6	0.0734247	0.446773	0.124	0.102	1	1
Nup62	0.0734773	1.38397	0.018	0.009	1	1
Lnx2	0.0735051	-0.167211	0.019	0.013	1	1
Gm8172	0.0737573	-0.764545	0.023	0.036	1	1
Ensa	0.0738296	-0.147274	0.135	0.131	1	1
Spindoc	0.0739273	-0.942682	0.017	0.024	1	1
Sting1	0.073941	0.139736	0.184	0.16	1	1
4930481A15Rik	0.0739523	1.96655	0.011	0.005	1	1
Wdr5b	0.0739894	-0.731557	0.009	0.016	1	1
Rarg	0.074095	0.529551	0.036	0.022	1	1
G530011O06Rik	0.07415	0.548652	0.048	0.034	1	1
Ankib1	0.0741885	0.383026	0.06	0.043	1	1
Myd88	0.074255	-0.533057	0.02	0.029	1	1
Gstk1	0.0743263	-0.665485	0.035	0.049	1	1
Rsrc2	0.0743573	-0.128722	0.223	0.209	1	1
4930532G15Rik	0.0744019	0.976942	0.018	0.009	1	1
Msx1	0.0744104	0.155934	0.085	0.067	1	1
Tmem50a	0.0745543	-0.0165854	0.447	0.423	1	1
Tlr1	0.0745988	-0.305909	0.044	0.04	1	1
Gm29291	0.0746208	-1.65246	0.004	0.01	1	1
Dhx37	0.0746597	-0.804007	0.017	0.027	1	1
Plekhj1	0.0746618	0.160239	0.166	0.138	1	1
Stx16	0.0746739	0.385838	0.117	0.094	1	1
Ppp3cc	0.0750136	0.307182	0.063	0.046	1	1
Clec4b1	0.0750306	0.231134	0.053	0.038	1	1
Anapc15	0.0750842	-0.503968	0.053	0.056	1	1
Mapk4	0.0750988	-0.713779	0.03	0.043	1	1
Mpst	0.0751105	0.682791	0.042	0.032	1	1
Lst1	0.0751297	-0.170433	0.338	0.376	1	1
Myg1	0.0751488	0.593508	0.077	0.058	1	1
Slc25a39	0.0751495	0.246852	0.192	0.161	1	1
Kpna4	0.07518	-0.267379	0.187	0.206	1	1
Tmod1	0.0753735	-0.572573	0.02	0.031	1	1
Rpl29	0.0753914	0.0804803	0.692	0.659	1	1
Psme2	0.0755332	-0.15902	0.29	0.298	1	1
Sec14l1	0.0755345	-0.332956	0.158	0.179	1	1
Fgd2	0.0756	-0.0337838	0.227	0.221	1	1
Psme4	0.0756087	-0.0672593	0.073	0.065	1	1
Cenps	0.0756257	0.340948	0.022	0.012	1	1
Hsph1	0.0757446	-0.379188	0.115	0.124	1	1
Brd8	0.0757597	0.102713	0.117	0.094	1	1
Trim14	0.0758509	0.432437	0.106	0.083	1	1
Tmed3	0.0759237	-0.0661755	0.2	0.185	1	1
Rgs18	0.0762055	0.605853	0.042	0.031	1	1
Vrk3	0.0764036	0.0578537	0.067	0.05	1	1
Arl3	0.0764205	-0.262713	0.138	0.142	1	1
Acpp	0.0764212	1.54589	0.01	0.004	1	1
Pik3cd	0.0764296	0.411196	0.11	0.086	1	1
Wdr20	0.0765429	0.653385	0.035	0.023	1	1
Slc39a11	0.0765742	0.453043	0.035	0.022	1	1
Btg2	0.0765854	0.076993	0.694	0.658	1	1
Gm6055	0.0765867	0.209667	0.014	0.019	1	1
Psmb1	0.0766094	0.0495465	0.368	0.329	1	1
Clk4	0.0766153	-0.343057	0.113	0.121	1	1
Klf11	0.0766797	0.347959	0.028	0.018	1	1
Dnajc21	0.0767302	-0.567087	0.052	0.062	1	1
Rpl7a-ps12	0.0768079	1.11666	0.013	0.005	1	1
Fam32a	0.0768412	0.315944	0.121	0.096	1	1
Ninj1	0.0771621	-0.177025	0.264	0.271	1	1
Naa20	0.0771766	-0.241117	0.118	0.132	1	1
Foxn2	0.077242	-0.0853298	0.065	0.054	1	1
A530013C23Rik	0.0773232	-1.44435	0.005	0.012	1	1
Junb	0.077468	0.092347	0.836	0.807	1	1
Whrn	0.0775142	-0.504911	0.017	0.027	1	1
Sae1	0.0776086	0.470706	0.094	0.073	1	1
1700123O20Rik	0.07775	0.426267	0.072	0.053	1	1
Qsox1	0.0778691	0.381338	0.068	0.051	1	1
Arap2	0.0780597	0.467808	0.034	0.021	1	1
Acsf2	0.0781489	-1.09192	0.01	0.018	1	1
Ppp2r3a	0.0781842	-0.717428	0.014	0.025	1	1
Gm10086	0.0782205	-0.458745	0.079	0.102	1	1
Agpat5	0.078236	0.128078	0.069	0.054	1	1
Stmn1	0.078311	0.658274	0.061	0.046	1	1
Sumf2	0.0783148	-0.301733	0.034	0.027	1	1
Dazap2	0.0785052	-0.13925	0.49	0.501	1	1
Ccl4	0.078611	-0.172311	0.711	0.741	1	1
Sac3d1	0.0786758	0.398648	0.035	0.024	1	1
Tagap1	0.0786817	0.408254	0.035	0.022	1	1
Cdkn2aip	0.0787139	-0.111527	0.054	0.045	1	1
Cox10	0.0787534	0.154278	0.036	0.04	1	1
Usp5	0.0787693	0.142949	0.056	0.041	1	1
Cxcr4	0.0787769	-0.295413	0.133	0.145	1	1
Zcchc17	0.0787936	0.267465	0.134	0.108	1	1
Spcs2-ps	0.0787997	-1.4923	0.005	0.012	1	1
Nsmaf	0.0788301	0.0905549	0.08	0.061	1	1
Wdr72	0.078868	-1.7319	0.004	0.01	1	1
Tmem171	0.0788885	1.36312	0.015	0.007	1	1
Hmgb2	0.0788987	0.281722	0.313	0.294	1	1
Folr2	0.078956	-0.72217	0.014	0.024	1	1
Ubtf	0.0789566	-0.0114551	0.156	0.136	1	1
Ap1m1	0.0789813	0.362458	0.099	0.078	1	1
Arhgap45	0.0789888	0.100044	0.314	0.275	1	1
Fh1	0.0790159	-0.129053	0.121	0.112	1	1
Ide	0.079071	-0.407718	0.062	0.054	1	1
Fam102a	0.0792946	-0.0772225	0.03	0.023	1	1
Arhgap30	0.0795275	0.120753	0.186	0.16	1	1
Wdr3	0.0796173	-0.677794	0.042	0.056	1	1
mt-Co3	0.0796218	-0.144441	0.237	0.208	1	1
Atad2b	0.0796657	-0.252905	0.096	0.098	1	1
Arap3	0.0797767	0.266788	0.055	0.042	1	1
Zfpl1	0.0797878	1.12001	0.026	0.016	1	1
Suco	0.0798385	-0.386367	0.104	0.111	1	1
Ocel1	0.080137	-0.432134	0.026	0.037	1	1
Agpat3	0.0802782	-0.0715759	0.147	0.132	1	1
Crry-ps	0.0802958	-0.748046	0.021	0.034	1	1
Rps27l	0.0803714	0.189226	0.369	0.34	1	1
Ehmt1	0.0805545	0.426005	0.093	0.073	1	1
Polr2k	0.0807435	0.361131	0.077	0.054	1	1
Csnk1g2	0.0809092	0.382005	0.113	0.092	1	1
Ipo4	0.0810308	-0.7478	0.021	0.024	1	1
Gbp9	0.0810628	0.704955	0.042	0.026	1	1
Zeb2os	0.0810788	-0.284334	0.178	0.192	1	1
Fli1	0.0811979	0.286444	0.188	0.159	1	1
Tmx1	0.0812659	0.118797	0.111	0.092	1	1
Park7	0.0813193	0.0617602	0.395	0.359	1	1
Pam	0.0813195	0.305185	0.024	0.015	1	1
Gtf2ird2	0.0813652	0.535087	0.025	0.015	1	1
Vim	0.0814727	0.154673	0.255	0.218	1	1
Spire1	0.0815488	-0.425216	0.05	0.051	1	1
Utp11	0.0815858	0.0581552	0.122	0.103	1	1
Clec5a	0.0816723	-0.343215	0.13	0.148	1	1
Rin3	0.0817295	0.158071	0.114	0.089	1	1
Fnbp4	0.0817404	-0.234052	0.144	0.139	1	1
Nek9	0.0820009	-0.467835	0.05	0.066	1	1
ENSMUSG00000120745	0.0820056	0.947985	0.016	0.008	1	1
Agbl5	0.0821097	1.0811	0.014	0.006	1	1
Gm11808	0.0821153	-0.297703	0.148	0.171	1	1
Gabarapl2	0.0821591	0.335312	0.191	0.159	1	1
Elmo1	0.082169	-0.314976	0.205	0.225	1	1
Cox6b1	0.0822346	-0.0155925	0.601	0.571	1	1
Impa1	0.0823211	0.356701	0.068	0.049	1	1
Abt1	0.0824346	0.677447	0.043	0.031	1	1
H2bc14	0.0824647	0.259574	0.018	0.009	1	1
Khnyn	0.0824718	0.6153	0.043	0.028	1	1
Gm45716	0.082562	2.33339	0.01	0.004	1	1
Dusp22	0.0826038	-0.298329	0.06	0.058	1	1
Myo1d	0.0826163	1.28576	0.022	0.016	1	1
Ncapg2	0.0826369	0.391012	0.03	0.02	1	1
Rpl17-ps3	0.0827374	0.0668271	0.295	0.276	1	1
Ptchd1	0.0827414	0.786494	0.025	0.014	1	1
Tmem42	0.0828029	1.82448	0.013	0.006	1	1
Pik3ap1	0.0828079	-0.179149	0.237	0.265	1	1
Gimap1	0.0829147	0.989235	0.022	0.012	1	1
Calm1	0.0829182	-0.092812	0.84	0.837	1	1
Pim2	0.0829455	-0.0438208	0.043	0.031	1	1
Hspb8	0.0830002	0.956053	0.034	0.025	1	1
Donson	0.0830317	0.143159	0.037	0.028	1	1
Stip1	0.0830758	0.267706	0.152	0.124	1	1
C030005K06Rik	0.0830985	0.902289	0.012	0.005	1	1
Kptn	0.0831334	0.556446	0.027	0.016	1	1
Asxl2	0.0831658	0.140871	0.093	0.074	1	1
Magef1	0.0832676	-0.658946	0.013	0.023	1	1
Msh3	0.0833419	0.627981	0.034	0.021	1	1
Map4k5	0.0834462	0.98247	0.034	0.022	1	1
Rptor	0.0835086	0.753011	0.051	0.039	1	1
Sptbn1	0.0835964	0.284594	0.143	0.116	1	1
Rundc1	0.0836324	-0.639561	0.034	0.042	1	1
Ndufa3	0.0837634	0.140984	0.505	0.465	1	1
Vcpkmt	0.0839598	0.671698	0.04	0.029	1	1
Fhit	0.0839909	0.589801	0.038	0.025	1	1
Timmdc1	0.0840738	-0.921177	0.018	0.022	1	1
Psmd6	0.0841708	0.0513286	0.125	0.107	1	1
Fam174a	0.0841752	-0.308108	0.166	0.188	1	1
Lrrfip1	0.0842582	0.138459	0.231	0.199	1	1
Pcbp2	0.084278	0.110024	0.502	0.461	1	1
Zfp180	0.0843468	-0.28737	0.013	0.021	1	1
H2-T22	0.0843602	0.325898	0.141	0.119	1	1
Gmpr2	0.0843673	-0.517795	0.05	0.063	1	1
Bag6	0.0844362	0.307674	0.112	0.088	1	1
Erp44	0.084539	-0.445215	0.113	0.129	1	1
Rdx	0.0846872	0.230329	0.166	0.138	1	1
Calm2	0.0847296	0.0920142	0.536	0.495	1	1
Tmem86a	0.0847635	-0.279967	0.134	0.159	1	1
Me2	0.0848715	0.221372	0.096	0.075	1	1
Smg8	0.0849824	0.744091	0.03	0.019	1	1
Ilk	0.0850139	0.0160454	0.185	0.166	1	1
Pcbd2	0.0851063	0.266135	0.128	0.102	1	1
Atxn2l	0.0851581	0.188995	0.136	0.112	1	1
Chaf1a	0.0852301	-0.350486	0.026	0.022	1	1
Unc119	0.0853878	0.290779	0.135	0.11	1	1
Bzw1	0.0855486	0.157531	0.214	0.183	1	1
Faap24	0.0856052	0.478343	0.022	0.012	1	1
Rpl9-ps7	0.085814	-0.432914	0.078	0.099	1	1
Bcl2a1d	0.0858346	-0.250914	0.169	0.178	1	1
Gm25432	0.0859072	-0.291882	0.014	0.023	1	1
ENSMUSG00000121178	0.0859908	-0.99283	0.007	0.015	1	1
Gm10863	0.086223	0.80449	0.012	0.005	1	1
Syap1	0.0862988	-0.125062	0.11	0.098	1	1
Gm6034	0.0864334	-1.97314	0.005	0.011	1	1
Psd3	0.0864382	-0.247047	0.058	0.053	1	1
Eif3g	0.0867996	0.171655	0.223	0.191	1	1
Rab5c	0.0869024	-0.209531	0.234	0.239	1	1
2700046G09Rik	0.0870173	-1.36046	0.004	0.011	1	1
Vat1	0.0870347	-0.430551	0.038	0.053	1	1
Cp	0.0870671	-0.455095	0.083	0.101	1	1
Abcf3	0.0871149	0.578837	0.052	0.036	1	1
Arrb1	0.0871239	0.565011	0.05	0.035	1	1
Ptprd	0.0871335	0.62282	0.014	0.007	1	1
Gm34084	0.0871549	-0.413218	0.076	0.08	1	1
Gm39469	0.0871613	0.452179	0.019	0.011	1	1
Ecm1	0.0871784	0.721127	0.037	0.025	1	1
Trmt112	0.0871866	0.243339	0.222	0.186	1	1
Ssr2	0.0872148	0.180728	0.163	0.14	1	1
Kif21b	0.0873084	-0.526134	0.055	0.058	1	1
Scmh1	0.0875466	-0.271615	0.043	0.036	1	1
Ube2s	0.0876969	-0.600077	0.035	0.044	1	1
Hadhb	0.0877032	0.415333	0.092	0.079	1	1
Dop1a	0.0879129	0.429628	0.053	0.036	1	1
Calml4	0.0880206	0.210503	0.134	0.111	1	1
Amotl2	0.0880591	-0.204422	0.008	0.014	1	1
H1f1	0.0882364	-0.561033	0.023	0.023	1	1
Mrps24	0.0884537	0.256181	0.181	0.155	1	1
Rnf2	0.0885309	-0.352174	0.09	0.095	1	1
Cnih1	0.0885559	-0.109826	0.09	0.079	1	1
Mrps28	0.088663	-0.276629	0.095	0.114	1	1
Stt3a	0.088761	-0.107508	0.115	0.108	1	1
Ms4a4c	0.088838	-0.341132	0.101	0.109	1	1
Cd52	0.0888437	0.114101	0.747	0.738	1	1
Myo1g	0.0888444	0.0785532	0.093	0.076	1	1
Dhrs7b	0.0889454	-0.48649	0.044	0.058	1	1
Slc9a9	0.0889579	-0.2813	0.175	0.189	1	1
Tha1	0.0890135	0.778441	0.021	0.012	1	1
Slc7a5	0.0890275	-0.731076	0.033	0.042	1	1
Rab32	0.0892561	-0.113195	0.098	0.091	1	1
Tomm20	0.0892707	0.401524	0.126	0.097	1	1
Fip1l1	0.0893343	0.384075	0.129	0.104	1	1
Rasl11b	0.0894709	0.853709	0.021	0.014	1	1
Dsn1	0.0895056	0.98739	0.015	0.007	1	1
Hectd4	0.0895083	0.508762	0.036	0.023	1	1
Pyurf	0.0895574	0.896178	0.028	0.017	1	1
Pear1	0.0895983	1.25125	0.015	0.007	1	1
Crot	0.0896008	0.324081	0.104	0.084	1	1
Ccr5	0.0897225	0.0255568	0.269	0.247	1	1
Map7d1	0.0898537	-0.0934908	0.154	0.148	1	1
Tsc22d2	0.0899449	-0.463912	0.053	0.069	1	1
Rab11b	0.0900225	-0.0488497	0.218	0.199	1	1
Gm6767	0.0900634	-0.738821	0.004	0.01	1	1
Zbtb41	0.0901394	0.399525	0.022	0.014	1	1
Ptp4a2	0.090155	-0.208783	0.302	0.314	1	1
Ip6k2	0.090177	-0.645013	0.044	0.056	1	1
Rpl21-ps15	0.0906238	-0.861083	0.011	0.02	1	1
Myo5b	0.0908557	-0.644245	0.012	0.021	1	1
Prmt1	0.0910815	-0.0811952	0.148	0.134	1	1
Atp5j	0.0910967	-0.0219451	0.485	0.465	1	1
ENSMUSG00000121092	0.091144	-0.50417	0.044	0.055	1	1
Taco1	0.0912361	0.0570254	0.053	0.044	1	1
Gm4890	0.0913361	1.05336	0.011	0.005	1	1
ENSMUSG00000121141	0.0914348	0.306724	0.034	0.024	1	1
Pou6f1	0.0916516	-0.877221	0.022	0.03	1	1
Ms4a7	0.0916924	-0.046916	0.492	0.525	1	1
Spout1	0.0917027	0.568712	0.039	0.027	1	1
Gm37800	0.0917168	0.5325	0.027	0.016	1	1
Ndufa12	0.0918036	0.269597	0.271	0.244	1	1
ENSMUSG00000120453	0.0918166	-1.00118	0.007	0.015	1	1
Dsp	0.0919301	1.80035	0.012	0.007	1	1
Tbc1d4	0.0919456	-0.129541	0.072	0.064	1	1
Bmp2k	0.0919735	-0.217732	0.186	0.204	1	1
Prkar1a	0.0921649	0.2422	0.271	0.235	1	1
Eif3s6-ps2	0.0925896	0.999352	0.021	0.012	1	1
Snx11	0.0926934	0.380775	0.021	0.012	1	1
Atp5h	0.0927462	0.149078	0.507	0.469	1	1
Tnfsf13b	0.0927466	0.39509	0.098	0.077	1	1
Cd276	0.0928081	-1.09783	0.014	0.024	1	1
Galnt7	0.0928472	0.363726	0.075	0.056	1	1
Gm10250	0.0928519	-0.215362	0.249	0.273	1	1
Fam133b	0.0928609	0.426298	0.113	0.089	1	1
Cd300ld	0.0932045	-0.441094	0.072	0.086	1	1
Shoc2	0.0933627	0.278748	0.109	0.099	1	1
Arid3b	0.0933884	0.0448358	0.043	0.031	1	1
ENSMUSG00000120371	0.0936253	0.649389	0.029	0.025	1	1
Sh3bgrl3	0.093701	-0.135146	0.666	0.681	1	1
Ncor1	0.0937479	-0.120171	0.29	0.278	1	1
Lgals3bp	0.0937647	-0.11979	0.265	0.258	1	1
Rnaseh1	0.0938679	-0.603418	0.022	0.029	1	1
Tmem255b	0.0939173	1.65969	0.019	0.011	1	1
Iqub	0.0939778	-0.122468	0.02	0.028	1	1
Dus2	0.094052	0.709179	0.035	0.026	1	1
Fam98a	0.0941213	0.535705	0.037	0.025	1	1
Dnajb5	0.0942253	0.269115	0.022	0.014	1	1
Zfp296	0.0942916	1.98108	0.01	0.004	1	1
Ddx56	0.0944546	0.521904	0.049	0.034	1	1
Lta	0.0944817	-1.86137	0.006	0.011	1	1
Def8	0.0945463	0.265083	0.014	0.007	1	1
Rrm1	0.0945573	0.442146	0.048	0.034	1	1
Meaf6	0.0946603	-0.0770769	0.07	0.065	1	1
Pebp1	0.0946789	-0.0333751	0.227	0.209	1	1
Fam193a	0.0948209	0.107068	0.055	0.045	1	1
Atf7ip	0.0949714	-0.126223	0.103	0.091	1	1
Cyba	0.0951294	-0.0850485	0.689	0.675	1	1
Pcp4l1	0.0951318	0.213112	0.126	0.102	1	1
[truncated: 9,703 more rows]

## Sheet: Endothelial cells
Gene symbol	P value	log2 (fold change)	Pct.APP/PS1	Pct.WT	Adjusted P value	Adjusted P value (volcano plot)
Hspa8	5.43497e-98	-0.892918	0.594	0.477	1.52701e-93	1e-25
Rps29	2.13577e-37	-0.144577	0.283	0.47	6.00067e-33	1e-25
Rpl21	1.39808e-30	-1.20002	0.222	0.509	3.92804e-26	1.3928e-25
Gm15772	3.33271e-26	0.309261	0.607	0.403	9.36357e-22	9.36457e-22
Rps3a3	2.10677e-25	-0.156192	0.209	0.228	5.91917e-21	5.91927e-21
Fcrla	8.31624e-25	2.39962	0.095	0.02	2.33653e-20	2.33654e-20
Cd74	2.35882e-21	0.471141	0.366	0.234	6.62734e-17	6.62734e-17
Trim30a	2.4062e-20	1.25012	0.373	0.181	6.76045e-16	6.76045e-16
Rpl26	3.48677e-19	-0.439253	0.498	0.515	9.79643e-15	9.79643e-15
Pde4d	3.51294e-19	0.37968	0.202	0.157	9.86996e-15	9.86996e-15
Rps28	7.65749e-18	0.166382	0.498	0.515	2.15145e-13	2.15145e-13
Rpl37a	2.48861e-17	-0.260379	0.351	0.493	6.99201e-13	6.99201e-13
Gm40271	5.81446e-16	0.172144	0.146	0.145	1.63363e-11	1.63363e-11
H2-Eb1	1.86815e-15	0.436665	0.183	0.111	5.24874e-11	5.24874e-11
Sostdc1	1.68135e-14	0.258942	0.229	0.183	4.72393e-10	4.72393e-10
H2-Aa	2.7032e-14	0.51943	0.195	0.122	7.5949e-10	7.5949e-10
Apoe	3.23353e-14	0.272508	0.686	0.588	9.08491e-10	9.08491e-10
Tsc22d3	3.80506e-14	-0.706025	0.38	0.483	1.06907e-09	1.06907e-09
Hspa1b	4.55489e-14	-1.55864	0.221	0.355	1.27974e-09	1.27974e-09
Rps27	8.29715e-14	-0.458567	0.286	0.472	2.33117e-09	2.33117e-09
Serpinh1	1.69985e-13	-0.422165	0.493	0.521	4.77589e-09	4.77589e-09
Rpl37	3.44167e-13	0.0608015	0.63	0.644	9.66972e-09	9.66972e-09
mt-Nd3	4.74648e-13	-0.334778	0.167	0.191	1.33357e-08	1.33357e-08
Abhd17a	8.58842e-13	0.471982	0.372	0.273	2.413e-08	2.413e-08
Alad	2.70138e-12	0.0741148	0.22	0.187	7.5898e-08	7.5898e-08
Clec2d	4.49917e-12	0.44076	0.553	0.428	1.26409e-07	1.26409e-07
Hspb1	5.25874e-12	-0.750201	0.777	0.771	1.4775e-07	1.4775e-07
Gm47283	1.08567e-11	-0.172543	0.119	0.117	3.0503e-07	3.0503e-07
Tgtp2	1.28046e-11	0.325476	0.237	0.187	3.59759e-07	3.59759e-07
Kank3	1.70928e-11	0.146001	0.305	0.262	4.80238e-07	4.80238e-07
Col4a1	1.86233e-11	-0.354091	0.731	0.778	5.23241e-07	5.23241e-07
Gm19951	2.25972e-11	0.108626	0.28	0.233	6.34892e-07	6.34892e-07
9030624G23Rik	2.4772e-11	-5.37827	0.003	0.05	6.95994e-07	6.95994e-07
H2-Ab1	2.69216e-11	0.511123	0.209	0.145	7.56388e-07	7.56388e-07
Chchd10	3.25637e-11	-0.124782	0.276	0.253	9.1491e-07	9.1491e-07
Col4a2	5.57214e-11	-0.314461	0.64	0.697	1.56555e-06	1.56555e-06
Apbb2	6.2015e-11	-0.523068	0.272	0.319	1.74237e-06	1.74237e-06
Gpx3	1.63979e-10	1.12728	0.138	0.064	4.60715e-06	4.60715e-06
Hsp90ab1	1.84993e-10	-0.481112	0.866	0.845	5.19758e-06	5.19758e-06
Cyp26b1	3.98882e-10	1.31101	0.062	0.025	1.1207e-05	1.1207e-05
Psmb8	4.1072e-10	0.0439841	0.535	0.473	1.15396e-05	1.15396e-05
H2-Q6	5.57657e-10	-0.287143	0.144	0.164	1.56679e-05	1.56679e-05
Igfbp2	7.53661e-10	-0.152852	0.251	0.239	2.11749e-05	2.11749e-05
Slc25a3	9.21914e-10	-0.0876049	0.435	0.41	2.59021e-05	2.59021e-05
Gm21596	9.95894e-10	0.880146	0.05	0.024	2.79806e-05	2.79806e-05
Polr2l	1.05111e-09	0.2175	0.166	0.133	2.95321e-05	2.95321e-05
Atp5j2	1.2806e-09	0.0910629	0.517	0.456	3.59797e-05	3.59797e-05
Hsp90aa1	1.36909e-09	-0.823307	0.398	0.478	3.84658e-05	3.84658e-05
Cd63	1.5334e-09	-0.0708373	0.17	0.148	4.30825e-05	4.30825e-05
Grcc10	1.60828e-09	-0.516253	0.128	0.15	4.51862e-05	4.51862e-05
Ndufb7	1.7066e-09	0.416544	0.45	0.365	4.79485e-05	4.79485e-05
S1pr1	1.72919e-09	-0.335739	0.383	0.413	4.85834e-05	4.85834e-05
Rpl5	1.75621e-09	-0.33086	0.274	0.389	4.93425e-05	4.93425e-05
Prkch	1.96105e-09	-0.0120489	0.241	0.214	5.50975e-05	5.50975e-05
Ppt1	2.55029e-09	0.595091	0.14	0.087	7.16529e-05	7.16529e-05
Atp6v1f	2.68646e-09	-0.105837	0.362	0.343	7.54787e-05	7.54787e-05
Dbp	2.87534e-09	0.851699	0.057	0.028	8.07854e-05	8.07854e-05
Dnaja1	3.14746e-09	-0.736877	0.317	0.383	8.8431e-05	8.8431e-05
Tcea1-ps1	3.24637e-09	1.1778	0.145	0.067	9.12099e-05	9.12099e-05
Psme2	3.25468e-09	-0.0994514	0.321	0.304	9.14435e-05	9.14435e-05
Igfbp3	3.34352e-09	-0.326701	0.737	0.822	9.39395e-05	9.39395e-05
Slfn5	3.60097e-09	-0.130783	0.517	0.506	0.000101173	0.000101173
Rbms2	4.17108e-09	0.0507915	0.216	0.262	0.000117191	0.000117191
Smco4	4.32933e-09	0.291717	0.511	0.421	0.000121637	0.000121637
Calcrl	4.86661e-09	0.217878	0.419	0.358	0.000136732	0.000136732
Sos1	5.16161e-09	-0.813395	0.17	0.257	0.000145021	0.000145021
Kmt2e	5.28826e-09	-0.0899281	0.369	0.353	0.000148579	0.000148579
Vwa1	5.91369e-09	0.0282347	0.347	0.315	0.000166151	0.000166151
Mgll	6.88407e-09	-0.15579	0.715	0.728	0.000193415	0.000193415
Uqcr11	7.34471e-09	0.176468	0.511	0.445	0.000206357	0.000206357
Atp6v0e	7.68599e-09	0.140022	0.376	0.332	0.000215946	0.000215946
Efna1	8.4969e-09	-0.155808	0.412	0.409	0.000238729	0.000238729
Tcf4	8.89978e-09	0.137858	0.662	0.597	0.000250048	0.000250048
Atp5g1	8.93237e-09	0.0435853	0.337	0.309	0.000250964	0.000250964
mt-Nd6	9.49646e-09	1.06009	0.154	0.067	0.000266813	0.000266813
Plekho1	9.82777e-09	0.1099	0.245	0.205	0.000276121	0.000276121
Acvrl1	9.92844e-09	0.0435252	0.599	0.558	0.000278949	0.000278949
Ldb2	1.03197e-08	-0.232929	0.415	0.437	0.000289941	0.000289941
Eif4g2	1.1848e-08	-0.0936378	0.574	0.56	0.000332882	0.000332882
Nop10	1.20556e-08	-0.0181792	0.396	0.358	0.000338714	0.000338714
H2-T22	1.24735e-08	0.137049	0.253	0.211	0.000350456	0.000350456
Mdh1	1.54081e-08	-0.0935049	0.305	0.297	0.000432907	0.000432907
Nbl1	1.65952e-08	0.229025	0.158	0.126	0.00046626	0.00046626
Hint1	1.69813e-08	0.167617	0.541	0.479	0.000477106	0.000477106
Gm12166	1.7114e-08	0.880355	0.097	0.059	0.000480834	0.000480834
Folr1	1.71752e-08	-0.0241378	0.131	0.108	0.000482556	0.000482556
Lims2	1.73767e-08	-0.238978	0.348	0.373	0.000488216	0.000488216
Ndufa13	1.75956e-08	-0.556187	0.16	0.209	0.000494365	0.000494365
Ifngr1	1.77635e-08	-0.119276	0.356	0.346	0.000499084	0.000499084
Etfb	1.79249e-08	-0.367081	0.101	0.107	0.000503618	0.000503618
Psap	1.85267e-08	-0.215734	0.582	0.605	0.000520526	0.000520526
Marcks	2.00488e-08	0.0874189	0.368	0.319	0.000563292	0.000563292
Tmem176a	2.00866e-08	0.208471	0.376	0.316	0.000564353	0.000564353
Sgk1	2.0469e-08	-0.528017	0.484	0.567	0.000575098	0.000575098
Slc25a5	2.15215e-08	0.120355	0.626	0.574	0.000604669	0.000604669
Rpl23a	2.45316e-08	-0.52007	0.246	0.384	0.000689239	0.000689239
Arhgap29	2.50606e-08	0.24097	0.669	0.602	0.000704102	0.000704102
Cdkn1a	2.51116e-08	-0.885137	0.31	0.473	0.000705535	0.000705535
Mt1	2.63679e-08	0.458954	0.137	0.092	0.000740833	0.000740833
Rpl11	2.6473e-08	-0.275759	0.462	0.497	0.000743785	0.000743785
Dlc1	2.68027e-08	0.290109	0.441	0.377	0.000753049	0.000753049
Rpl41	2.68105e-08	0.11015	0.904	0.895	0.000753267	0.000753267
Gbp8	2.7732e-08	0.464744	0.088	0.054	0.000779157	0.000779157
Tmbim6	2.82166e-08	0.0275669	0.61	0.57	0.000792773	0.000792773
Hsp90b1	2.98067e-08	-0.222658	0.613	0.632	0.000837448	0.000837448
Fez2	3.08578e-08	0.0310201	0.457	0.431	0.00086698	0.00086698
Tmem50a	3.10154e-08	-0.0307671	0.525	0.504	0.000871408	0.000871408
Gabarapl1	3.59417e-08	0.305872	0.239	0.182	0.00100982	0.00100982
Pfkl	3.85998e-08	0.223354	0.155	0.111	0.0010845	0.0010845
Txn1	4.1298e-08	-0.0482693	0.65	0.638	0.00116031	0.00116031
Hbb-bs	4.39881e-08	0.252172	0.043	0.013	0.00123589	0.00123589
ENSMUSG00000121069	4.47995e-08	-0.540453	0.097	0.119	0.00125869	0.00125869
Tie1	4.76583e-08	-0.150987	0.431	0.442	0.00133901	0.00133901
Fis1	4.84339e-08	0.0421206	0.341	0.3	0.0013608	0.0013608
Nisch	4.93788e-08	0.101765	0.288	0.247	0.00138735	0.00138735
Luc7l2	5.02834e-08	0.0814285	0.225	0.193	0.00141276	0.00141276
Jam2	5.04873e-08	-0.0125319	0.333	0.305	0.00141849	0.00141849
Rpl38	5.54376e-08	-0.235639	0.271	0.376	0.00155758	0.00155758
Anxa3	5.7641e-08	-0.0430457	0.498	0.483	0.00161948	0.00161948
Atp1a1	5.88728e-08	-0.151178	0.366	0.364	0.00165409	0.00165409
Ndufb4	6.10819e-08	0.221335	0.226	0.199	0.00171616	0.00171616
Hprt	6.30476e-08	0.161225	0.369	0.319	0.00177139	0.00177139
Rpl31	6.67295e-08	-0.413386	0.332	0.421	0.00187483	0.00187483
Atp5mpl	6.74619e-08	0.159984	0.387	0.342	0.00189541	0.00189541
Oaz1	7.08846e-08	-0.12637	0.435	0.439	0.00199157	0.00199157
Gbp2	7.19732e-08	0.0275721	0.166	0.136	0.00202216	0.00202216
Anxa5	7.46567e-08	-0.106729	0.495	0.494	0.00209755	0.00209755
Hnrnpk	7.56271e-08	-0.15126	0.502	0.504	0.00212482	0.00212482
Tmem204	7.88734e-08	0.0310201	0.599	0.578	0.00221603	0.00221603
Ndufa6	8.17834e-08	0.0600717	0.471	0.43	0.00229779	0.00229779
Atp5j	8.55861e-08	0.109568	0.645	0.597	0.00240463	0.00240463
Gbp7	8.98671e-08	0.144168	0.254	0.211	0.00252491	0.00252491
Skp1	9.38694e-08	-0.0241081	0.397	0.366	0.00263735	0.00263735
Tsc22d1	9.67954e-08	-0.299682	0.687	0.729	0.00271956	0.00271956
Nfe2l1	9.71448e-08	0.050379	0.341	0.308	0.00272938	0.00272938
Rps2	1.0977e-07	-0.443734	0.605	0.741	0.0030841	0.0030841
Ramp2	1.114e-07	-0.138821	0.74	0.743	0.0031299	0.0031299
Txnip	1.12485e-07	-0.23288	0.629	0.638	0.00316038	0.00316038
Sem1	1.1496e-07	0.145959	0.543	0.496	0.00322992	0.00322992
Picalm	1.15124e-07	-0.0735873	0.276	0.262	0.00323452	0.00323452
Ncoa7	1.26462e-07	0.20224	0.172	0.132	0.00355307	0.00355307
Osmr	1.28109e-07	-0.374259	0.202	0.221	0.00359936	0.00359936
Rdx	1.40831e-07	0.209789	0.821	0.76	0.00395679	0.00395679
Plcb1	1.42348e-07	-0.0280397	0.39	0.366	0.00399941	0.00399941
Lmo2	1.42852e-07	0.262531	0.304	0.251	0.00401356	0.00401356
Cav2	1.57242e-07	0.021619	0.419	0.385	0.00441786	0.00441786
Nck1	1.58312e-07	-0.253434	0.299	0.311	0.00444794	0.00444794
Gpx4	1.63167e-07	-0.311311	0.31	0.341	0.00458433	0.00458433
Unc50	1.63586e-07	0.156832	0.182	0.15	0.00459612	0.00459612
Set	1.64053e-07	0.0186234	0.283	0.266	0.00460924	0.00460924
Mfge8	1.66433e-07	-0.137031	0.692	0.711	0.00467611	0.00467611
Tmco1	1.67308e-07	0.242963	0.332	0.268	0.00470069	0.00470069
H2-Q7	1.71653e-07	-0.625998	0.172	0.219	0.00482275	0.00482275
Prnp	1.7289e-07	-0.0888841	0.079	0.075	0.00485751	0.00485751
Gask1b	1.73095e-07	0.459589	0.162	0.109	0.00486327	0.00486327
Rpl13	1.76066e-07	-0.144991	0.774	0.764	0.00494674	0.00494674
Gm12250	1.81282e-07	1.25716	0.05	0.023	0.00509331	0.00509331
Nsa2	1.8284e-07	0.0569347	0.145	0.135	0.00513706	0.00513706
Pfn1	1.82893e-07	0.217966	0.582	0.497	0.00513855	0.00513855
Tln1	1.92045e-07	-0.157365	0.339	0.338	0.00539571	0.00539571
Arl6ip1	1.99186e-07	-0.150597	0.474	0.468	0.00559632	0.00559632
Tmcc3	2.02077e-07	-0.386499	0.158	0.161	0.00567757	0.00567757
Akr1a1	2.08872e-07	0.0615091	0.472	0.436	0.00586847	0.00586847
Hmgb2	2.09962e-07	0.117019	0.128	0.104	0.0058991	0.0058991
Dok4	2.17609e-07	-0.0433477	0.242	0.22	0.00611394	0.00611394
Nfe2l2	2.21112e-07	-0.158531	0.371	0.371	0.00621237	0.00621237
Cox6b1	2.29565e-07	0.0718439	0.586	0.548	0.00644986	0.00644986
Foxo1	2.36856e-07	0.0641193	0.227	0.191	0.0066547	0.0066547
Rtl8b	2.41058e-07	-0.0363478	0.442	0.421	0.00677277	0.00677277
Iigp1	2.49548e-07	0.151298	0.288	0.247	0.00701131	0.00701131
2810025M15Rik	2.65031e-07	-0.0458479	0.394	0.377	0.0074463	0.0074463
Uqcrc2	2.7267e-07	0.18119	0.258	0.215	0.00766095	0.00766095
mt-Atp8	2.75656e-07	-0.698473	0.155	0.208	0.00774484	0.00774484
Ctsl	2.84759e-07	-0.0552705	0.492	0.479	0.00800059	0.00800059
Cped1	2.84786e-07	0.171905	0.109	0.082	0.00800135	0.00800135
Paip2	2.89618e-07	-0.109735	0.371	0.359	0.00813711	0.00813711
Myl12b	2.972e-07	-0.357845	0.382	0.426	0.00835014	0.00835014
Lrrc8c	3.05312e-07	0.195706	0.341	0.305	0.00857805	0.00857805
Col15a1	3.16091e-07	-0.169391	0.357	0.363	0.00888088	0.00888088
Pde8a	3.3162e-07	-0.209729	0.161	0.159	0.0093172	0.0093172
Yjefn3	3.46564e-07	-0.256721	0.077	0.074	0.00973707	0.00973707
Cycs	3.60729e-07	-0.651562	0.161	0.207	0.0101351	0.0101351
Prkar1a	3.78386e-07	-0.158946	0.428	0.444	0.0106311	0.0106311
Gm5526	3.82092e-07	1.2294	0.184	0.08	0.0107352	0.0107352
Cav1	3.82484e-07	-0.179187	0.47	0.481	0.0107463	0.0107463
Ehd4	3.88324e-07	0.333196	0.809	0.73	0.0109104	0.0109104
Ednrb	3.88411e-07	-0.355928	0.38	0.428	0.0109128	0.0109128
Ecrg4	3.94716e-07	-0.0307177	0.437	0.414	0.0110899	0.0110899
Adgrf5	4.11631e-07	-0.0922667	0.685	0.686	0.0115652	0.0115652
Il6st	4.14593e-07	0.104923	0.177	0.15	0.0116484	0.0116484
Brd9	4.19484e-07	0.615398	0.123	0.082	0.0117858	0.0117858
Tspan13	4.21857e-07	0.207145	0.369	0.306	0.0118525	0.0118525
Gbp3	4.24018e-07	0.133399	0.106	0.074	0.0119132	0.0119132
Atp5e	4.29095e-07	0.105593	0.53	0.473	0.0120558	0.0120558
B4galt4	4.36967e-07	-0.186282	0.382	0.403	0.012277	0.012277
Mef2c	4.42427e-07	0.205931	0.571	0.486	0.0124304	0.0124304
H2-Q4	4.50714e-07	-0.0257751	0.385	0.37	0.0126632	0.0126632
Gm4149	4.50911e-07	0.143604	0.449	0.326	0.0126688	0.0126688
Dnajb6	4.5103e-07	-0.241223	0.18	0.186	0.0126721	0.0126721
Ccn2	4.58992e-07	0.143251	0.251	0.224	0.0128958	0.0128958
Cuta	4.5988e-07	-0.031871	0.225	0.185	0.0129208	0.0129208
Xdh	4.65715e-07	-0.215796	0.227	0.233	0.0130847	0.0130847
Jund	4.74007e-07	-0.801478	0.472	0.612	0.0133177	0.0133177
Atp6v1g1	4.80349e-07	0.100896	0.359	0.333	0.0134959	0.0134959
Cct7	4.85591e-07	-0.259042	0.257	0.267	0.0136432	0.0136432
Pros1	5.23315e-07	-0.338938	0.19	0.196	0.0147031	0.0147031
Rps10	5.31062e-07	-0.550387	0.206	0.3	0.0149207	0.0149207
Ywhae	5.35152e-07	0.0475122	0.466	0.439	0.0150356	0.0150356
Rpl36al	5.362e-07	-0.316952	0.157	0.173	0.0150651	0.0150651
Nr1d1	5.3777e-07	-0.0190413	0.133	0.125	0.0151092	0.0151092
Wasf2	5.47186e-07	-0.14369	0.456	0.46	0.0153737	0.0153737
Dusp1	5.51779e-07	-0.705475	0.495	0.629	0.0155028	0.0155028
Thrsp	5.54641e-07	-0.36531	0.465	0.517	0.0155832	0.0155832
Tns2	5.57866e-07	-0.304992	0.246	0.264	0.0156738	0.0156738
Cox5b	5.62649e-07	0.161453	0.416	0.37	0.0158082	0.0158082
Tspan3	5.77041e-07	0.0308607	0.254	0.228	0.0162125	0.0162125
Ccn1	6.20376e-07	-0.272324	0.322	0.335	0.0174301	0.0174301
Ndufb1	6.43104e-07	0.0123056	0.378	0.346	0.0180687	0.0180687
Gbp4	6.59302e-07	-0.439589	0.083	0.089	0.0185238	0.0185238
Tspo	6.66037e-07	0.0842252	0.547	0.491	0.018713	0.018713
Selenof	6.79251e-07	0.0331612	0.602	0.577	0.0190842	0.0190842
Cd151	6.91145e-07	0.0285641	0.447	0.407	0.0194184	0.0194184
Ets1	7.09284e-07	-0.25742	0.428	0.444	0.019928	0.019928
Ckb	7.13769e-07	-0.0579714	0.317	0.293	0.020054	0.020054
Ifi27	7.14577e-07	-0.20443	0.314	0.318	0.0200767	0.0200767
Slc22a17	7.28115e-07	-0.0161122	0.192	0.181	0.0204571	0.0204571
Eif3f	7.33512e-07	-0.21911	0.312	0.321	0.0206088	0.0206088
Arf4	7.74592e-07	-0.139496	0.366	0.365	0.0217629	0.0217629
Exoc3l2	7.77087e-07	0.0136688	0.29	0.264	0.021833	0.021833
Rnaset2a	7.98278e-07	-0.663233	0.106	0.131	0.0224284	0.0224284
P4hb	8.10529e-07	-0.0247255	0.38	0.36	0.0227726	0.0227726
Irf9	8.1856e-07	-0.0750499	0.116	0.097	0.0229983	0.0229983
Lmf2	8.51588e-07	-0.408265	0.135	0.138	0.0239262	0.0239262
Col13a1	8.66488e-07	-0.225186	0.404	0.43	0.0243449	0.0243449
Ndufb2	9.27498e-07	0.218814	0.193	0.168	0.026059	0.026059
Nr5a2	9.28274e-07	1.82425	0.078	0.031	0.0260808	0.0260808
Tgm2	9.4161e-07	-0.26708	0.28	0.299	0.0264555	0.0264555
Ndufa3	9.45117e-07	0.0871228	0.47	0.434	0.026554	0.026554
Rcn3	9.5339e-07	0.475748	0.144	0.101	0.0267865	0.0267865
Myh9	9.77151e-07	-0.33433	0.315	0.344	0.027454	0.027454
Ptgds	1.01203e-06	0.0223493	0.225	0.202	0.028434	0.028434
Cavin3	1.02817e-06	-0.0103823	0.524	0.511	0.0288876	0.0288876
Cox8a	1.03269e-06	-0.101645	0.565	0.562	0.0290143	0.0290143
Msn	1.08424e-06	-0.0704319	0.631	0.621	0.0304629	0.0304629
Nmt1	1.08738e-06	0.288667	0.197	0.154	0.0305512	0.0305512
Rab11a	1.09459e-06	0.0180535	0.468	0.451	0.0307537	0.0307537
Fcho2	1.10556e-06	0.038235	0.289	0.263	0.0310619	0.0310619
Bcap31	1.10647e-06	-0.0576564	0.286	0.266	0.0310875	0.0310875
Snrpe	1.11452e-06	0.322494	0.241	0.194	0.0313137	0.0313137
Adgrg1	1.11549e-06	-0.468818	0.327	0.381	0.0313408	0.0313408
Rasgrp3	1.12427e-06	0.0209042	0.299	0.274	0.0315875	0.0315875
Vps4b	1.13676e-06	0.0334603	0.204	0.172	0.0319384	0.0319384
Mt3	1.21613e-06	0.0525767	0.198	0.175	0.0341685	0.0341685
Mmrn2	1.24345e-06	-0.0665895	0.461	0.461	0.0349361	0.0349361
Septin7	1.26741e-06	0.0748606	0.57	0.531	0.0356092	0.0356092
Sfpq	1.27883e-06	-0.0540751	0.228	0.211	0.0359299	0.0359299
Hspd1	1.28193e-06	-0.492173	0.199	0.232	0.0360172	0.0360172
Itga1	1.32463e-06	-0.0836528	0.513	0.509	0.0372168	0.0372168
Ccdc85b	1.33914e-06	0.236092	0.424	0.358	0.0376245	0.0376245
Eif5a	1.37787e-06	-0.0100599	0.474	0.456	0.0387127	0.0387127
Ltbp4	1.39896e-06	-0.0801949	0.572	0.566	0.0393052	0.0393052
Foxp1	1.4103e-06	0.177223	0.306	0.26	0.0396237	0.0396237
Snrpg	1.44082e-06	-0.0412108	0.311	0.312	0.0404812	0.0404812
Mob2	1.45019e-06	0.163632	0.147	0.113	0.0407446	0.0407446
Ldha	1.46948e-06	0.215225	0.457	0.409	0.0412864	0.0412864
Cyp2d22	1.48917e-06	0.121815	0.207	0.169	0.0418397	0.0418397
Ilk	1.53251e-06	-0.242202	0.215	0.235	0.0430575	0.0430575
Enpp2	1.55095e-06	-0.0406493	0.723	0.73	0.0435756	0.0435756
Kctd12	1.65042e-06	-0.331674	0.223	0.245	0.0463701	0.0463701
Bmpr2	1.69213e-06	-0.0314531	0.425	0.417	0.047542	0.047542
Tceal9	1.70797e-06	-0.174844	0.372	0.376	0.0479871	0.0479871
Sypl	1.76944e-06	-0.28725	0.33	0.364	0.0497142	0.0497142
Cd34	1.78976e-06	-0.121213	0.622	0.632	0.0502852	0.0502852
Ptpra	1.79168e-06	-0.0248381	0.347	0.327	0.0503389	0.0503389
Selenop	1.8067e-06	-0.0779038	0.532	0.532	0.050761	0.050761
Serinc3	1.83274e-06	-0.329174	0.814	0.848	0.0514927	0.0514927
Slc25a4	1.83774e-06	0.0350739	0.506	0.474	0.051633	0.051633
Hspa5	1.85271e-06	-0.31612	0.609	0.63	0.0520538	0.0520538
Pgls	1.92283e-06	0.417868	0.193	0.136	0.0540239	0.0540239
BC028528	1.92388e-06	0.180164	0.617	0.559	0.0540532	0.0540532
Cox6a1	1.95557e-06	0.120182	0.71	0.669	0.0549438	0.0549438
Arid5b	1.99762e-06	0.547261	0.243	0.18	0.0561252	0.0561252
Cavin1	2.03582e-06	0.100582	0.253	0.211	0.0571984	0.0571984
S100a16	2.04362e-06	0.131457	0.366	0.326	0.0574176	0.0574176
Car2	2.11083e-06	0.255086	0.29	0.245	0.059306	0.059306
Ramp3	2.12128e-06	0.0725448	0.501	0.456	0.0595995	0.0595995
Sec61b	2.12206e-06	0.036591	0.302	0.285	0.0596215	0.0596215
Cd93	2.12552e-06	-0.0746084	0.35	0.348	0.0597187	0.0597187
Slc3a2	2.131e-06	-0.367679	0.406	0.444	0.0598726	0.0598726
Itgb1	2.17449e-06	0.0250672	0.49	0.466	0.0610945	0.0610945
Dusp23	2.17658e-06	-0.0184503	0.165	0.146	0.0611531	0.0611531
Ybx1	2.20212e-06	-0.240529	0.673	0.705	0.0618708	0.0618708
Ndufa4	2.33856e-06	0.279939	0.706	0.645	0.0657043	0.0657043
Fkbp1a	2.3824e-06	-0.0852812	0.533	0.539	0.0669359	0.0669359
Fgd5	2.41653e-06	0.230323	0.258	0.232	0.0678948	0.0678948
Asap1	2.43444e-06	-0.299599	0.278	0.297	0.068398	0.068398
Brk1	2.47326e-06	0.169266	0.341	0.294	0.0694888	0.0694888
Sema7a	2.56854e-06	-0.350778	0.446	0.499	0.0721657	0.0721657
Pnpla7	2.59985e-06	-0.0114475	0.066	0.06	0.0730453	0.0730453
Hspa1a	2.70108e-06	-1.17713	0.338	0.481	0.0758894	0.0758894
Cr1l	2.70431e-06	-0.315841	0.232	0.242	0.0759804	0.0759804
Ndufc1	2.75415e-06	-0.0197243	0.315	0.289	0.0773806	0.0773806
Uqcrb	2.85268e-06	-0.112804	0.507	0.51	0.080149	0.080149
Gm7808	2.87629e-06	-0.211727	0.204	0.179	0.0808122	0.0808122
Clic1	2.92281e-06	-0.168271	0.445	0.462	0.0821191	0.0821191
Fermt2	2.95051e-06	-0.388673	0.401	0.465	0.0828977	0.0828977
Clta	2.95101e-06	-0.167012	0.362	0.366	0.0829117	0.0829117
H2-DMb1	2.98083e-06	0.770375	0.054	0.032	0.0837495	0.0837495
Itih5	3.01428e-06	0.575468	0.179	0.135	0.0846893	0.0846893
Tmed9	3.05193e-06	-0.0944049	0.276	0.262	0.0857471	0.0857471
Ostf1	3.05688e-06	0.151081	0.437	0.398	0.085886	0.085886
Pim3	3.07171e-06	0.0130979	0.213	0.199	0.0863028	0.0863028
Tpm4	3.13956e-06	-0.1562	0.534	0.54	0.088209	0.088209
Tnfsf10	3.18681e-06	0.2064	0.433	0.375	0.0895366	0.0895366
Rpl7	3.19433e-06	-0.181175	0.671	0.682	0.089748	0.089748
Tspan4	3.26885e-06	0.0894484	0.234	0.203	0.0918416	0.0918416
Hdac7	3.34574e-06	0.175761	0.205	0.182	0.094002	0.094002
Mrtfb	3.34863e-06	-0.239243	0.24	0.242	0.0940831	0.0940831
Plscr1	3.35715e-06	0.105148	0.414	0.38	0.0943224	0.0943224
Hmg20a	3.39057e-06	0.682553	0.068	0.038	0.0952616	0.0952616
Cnbp	3.45211e-06	0.0522627	0.565	0.532	0.0969904	0.0969904
Sptan1	3.49288e-06	-0.302696	0.437	0.482	0.0981359	0.0981359
Tle5	3.49463e-06	0.131345	0.424	0.377	0.0981851	0.0981851
Eif5b	3.50191e-06	0.278352	0.236	0.189	0.0983896	0.0983896
Psmb9	3.50856e-06	0.195513	0.364	0.321	0.0985765	0.0985765
Rab2a	3.56527e-06	-0.0373896	0.472	0.452	0.10017	0.10017
Actn4	3.57198e-06	0.0289849	0.555	0.536	0.100358	0.100358
mt-Rnr2	3.64126e-06	0.142831	1	1	0.102305	0.102305
Arap3	3.70887e-06	-0.164479	0.204	0.209	0.104205	0.104205
Tmem30a	3.72217e-06	-0.0992466	0.399	0.393	0.104578	0.104578
Dynll1	3.8731e-06	-0.138132	0.689	0.693	0.108819	0.108819
Vps54	3.87703e-06	0.479083	0.064	0.04	0.108929	0.108929
Ldhb	3.93545e-06	0.156576	0.18	0.158	0.11057	0.11057
Ssb	3.95205e-06	-0.155189	0.357	0.362	0.111037	0.111037
Fam167b	4.11527e-06	0.219773	0.534	0.474	0.115623	0.115623
Arap2	4.15213e-06	0.165075	0.138	0.106	0.116658	0.116658
Gimap4	4.16344e-06	0.115304	0.287	0.264	0.116976	0.116976
Ndufv1	4.18584e-06	0.44174	0.173	0.129	0.117605	0.117605
Rps7	4.21713e-06	-0.604195	0.262	0.402	0.118484	0.118484
Ap1s2	4.27915e-06	-0.225623	0.162	0.153	0.120227	0.120227
Rraga	4.29793e-06	0.376032	0.18	0.138	0.120755	0.120755
Srrm2	4.32531e-06	-0.217908	0.39	0.411	0.121524	0.121524
Cap1	4.34603e-06	0.380215	0.218	0.178	0.122106	0.122106
Tubb5	4.34879e-06	-0.276411	0.357	0.396	0.122184	0.122184
H2bc4	4.35225e-06	-0.224542	0.313	0.325	0.122281	0.122281
Efnb1	4.39318e-06	-0.511628	0.172	0.188	0.123431	0.123431
Sri	4.47793e-06	0.189404	0.391	0.356	0.125812	0.125812
H13	4.50669e-06	-0.0452197	0.217	0.198	0.12662	0.12662
Sltm	4.51291e-06	-0.0980839	0.404	0.389	0.126795	0.126795
Psmd4	4.56935e-06	0.0812236	0.336	0.3	0.12838	0.12838
Cdk11b	4.57544e-06	-0.1705	0.216	0.204	0.128551	0.128551
S100a13	4.5932e-06	0.0532264	0.503	0.464	0.129051	0.129051
Vcp	4.59713e-06	-0.0270218	0.31	0.3	0.129161	0.129161
Bvht	4.78064e-06	-0.0810282	0.399	0.391	0.134317	0.134317
Naxe	4.79538e-06	0.335379	0.17	0.126	0.134731	0.134731
Mxra7	4.89976e-06	-0.416064	0.138	0.165	0.137664	0.137664
Fmo1	4.90661e-06	-0.0944036	0.25	0.238	0.137856	0.137856
Irf2	4.96974e-06	0.25248	0.222	0.189	0.13963	0.13963
Kl	4.97544e-06	-0.182817	0.158	0.15	0.13979	0.13979
Uqcr10	4.98841e-06	0.143011	0.514	0.472	0.140154	0.140154
Ndufa7	5.09146e-06	0.107245	0.487	0.448	0.14305	0.14305
Atp5a1	5.1105e-06	-0.107083	0.431	0.435	0.143584	0.143584
Uqcrh	5.11171e-06	0.141371	0.525	0.493	0.143619	0.143619
Pcp4l1	5.12197e-06	0.189673	0.631	0.574	0.143907	0.143907
Cox17	5.18025e-06	0.259992	0.314	0.264	0.145544	0.145544
Bcam	5.21602e-06	0.0789047	0.614	0.575	0.146549	0.146549
Impdh1	5.23924e-06	-0.07339	0.242	0.232	0.147202	0.147202
Cct8	5.25892e-06	-0.286272	0.189	0.203	0.147755	0.147755
Rtn3	5.27242e-06	-0.118874	0.364	0.362	0.148134	0.148134
Bzw1	5.40272e-06	0.260255	0.277	0.244	0.151795	0.151795
Ndufb11	5.42894e-06	-0.0555047	0.418	0.407	0.152532	0.152532
Rps27rt	5.46204e-06	0.570066	0.461	0.307	0.153461	0.153461
Chmp3	5.47001e-06	0.13873	0.241	0.2	0.153685	0.153685
Ecscr	5.57456e-06	0.0362185	0.506	0.466	0.156623	0.156623
Rbpms	5.60809e-06	-0.0719378	0.304	0.299	0.157565	0.157565
Mndal	5.68683e-06	0.214151	0.334	0.3	0.159777	0.159777
Eno1	5.69718e-06	-0.218229	0.384	0.396	0.160068	0.160068
Pkm	5.75147e-06	-0.0199704	0.362	0.354	0.161593	0.161593
Rbms1	5.88416e-06	-0.0191307	0.483	0.475	0.165321	0.165321
Hexim1	5.95523e-06	-0.704377	0.251	0.323	0.167318	0.167318
Rps18	6.00585e-06	-0.0273989	0.813	0.789	0.16874	0.16874
Clec1a	6.26762e-06	-0.249931	0.265	0.279	0.176095	0.176095
Eif3k	6.32318e-06	0.0247565	0.386	0.364	0.177656	0.177656
Selenom	6.38672e-06	0.229469	0.497	0.429	0.179441	0.179441
Ech1	6.40009e-06	-0.0565931	0.28	0.261	0.179817	0.179817
Fxyd5	6.44158e-06	0.13369	0.674	0.627	0.180983	0.180983
Elk3	6.53962e-06	0.0630779	0.451	0.423	0.183737	0.183737
Ppig	6.54929e-06	-0.0344928	0.19	0.166	0.184009	0.184009
Eef1a1	6.57111e-06	-0.562012	0.749	0.843	0.184622	0.184622
Tomm7	6.57817e-06	-0.0213275	0.459	0.442	0.18482	0.18482
Capns1	6.64227e-06	-0.0544408	0.444	0.443	0.186621	0.186621
Ndufc2	6.64514e-06	-0.170892	0.414	0.44	0.186702	0.186702
Prdm1	6.73173e-06	0.639777	0.168	0.115	0.189135	0.189135
Saraf	6.81616e-06	-0.24237	0.316	0.328	0.191507	0.191507
Srsf3	6.82389e-06	-0.194503	0.291	0.305	0.191724	0.191724
Proser2	6.89494e-06	0.0844129	0.175	0.156	0.19372	0.19372
Tpt1-ps3	7.10728e-06	0.270043	0.447	0.325	0.199686	0.199686
Fau	7.19159e-06	-0.522584	0.338	0.476	0.202055	0.202055
Rpl12	7.27003e-06	-0.517386	0.144	0.183	0.204259	0.204259
Cox5a	7.35393e-06	-0.0271886	0.494	0.484	0.206616	0.206616
Vezf1	7.40822e-06	-0.0966693	0.192	0.177	0.208141	0.208141
Leprot	7.44386e-06	0.0675176	0.318	0.289	0.209143	0.209143
Chmp2a	7.55469e-06	0.300366	0.415	0.352	0.212257	0.212257
Ufl1	7.63325e-06	0.461153	0.178	0.124	0.214464	0.214464
Tm9sf3	7.65716e-06	-0.0122039	0.315	0.302	0.215136	0.215136
Lamb2	7.65944e-06	0.096389	0.223	0.195	0.2152	0.2152
Klf3	7.70265e-06	-0.513635	0.235	0.281	0.216414	0.216414
Polr2k	7.90711e-06	-0.164431	0.107	0.111	0.222158	0.222158
Camk1d	7.93573e-06	0.364882	0.219	0.167	0.222962	0.222962
Ppic	8.02099e-06	-0.117468	0.214	0.201	0.225358	0.225358
Edf1	8.04973e-06	0.106318	0.414	0.37	0.226165	0.226165
Ndrg1	8.05e-06	-0.374235	0.334	0.378	0.226173	0.226173
Gm12185	8.06395e-06	0.280114	0.221	0.177	0.226565	0.226565
Plk2	8.13416e-06	-0.100553	0.454	0.452	0.228537	0.228537
Podxl	8.15449e-06	-0.0994695	0.782	0.772	0.229108	0.229108
Ddx39b	8.35121e-06	0.339712	0.183	0.148	0.234636	0.234636
Uaca	8.40503e-06	-0.122999	0.381	0.387	0.236148	0.236148
Atp5k	8.52919e-06	0.305918	0.32	0.27	0.239636	0.239636
Vat1	8.81012e-06	0.282241	0.457	0.379	0.247529	0.247529
Sult1a1	8.90298e-06	-0.237525	0.209	0.224	0.250138	0.250138
Flt1	9.05436e-06	-0.243776	0.944	0.953	0.254391	0.254391
Fxyd1	9.13522e-06	-0.0695593	0.2	0.189	0.256663	0.256663
Npc2	9.1378e-06	-0.0164603	0.448	0.433	0.256736	0.256736
Mpc2	9.16624e-06	0.154508	0.211	0.178	0.257535	0.257535
H1f0	9.27546e-06	0.28193	0.341	0.288	0.260603	0.260603
Hlx	9.56953e-06	-0.266244	0.274	0.28	0.268866	0.268866
Sertad2	9.85194e-06	0.290107	0.207	0.174	0.2768	0.2768
Cp	1.00137e-05	0.280604	0.227	0.188	0.281344	0.281344
Hnrnpa3	1.03023e-05	-0.679891	0.199	0.272	0.289455	0.289455
Pitpna	1.03387e-05	-0.269287	0.271	0.3	0.290476	0.290476
Cbfa2t3	1.03534e-05	-0.100793	0.15	0.136	0.29089	0.29089
Btnl9	1.04216e-05	-0.289663	0.364	0.399	0.292804	0.292804
Rps8	1.04648e-05	-0.0867824	0.52	0.538	0.294018	0.294018
H2az1	1.06373e-05	-0.433895	0.214	0.248	0.298866	0.298866
Gstm1	1.0696e-05	0.198338	0.463	0.409	0.300515	0.300515
Efhd1	1.07528e-05	0.621592	0.094	0.06	0.30211	0.30211
Golim4	1.07656e-05	0.0952214	0.179	0.151	0.302469	0.302469
Uqcrq	1.08337e-05	-0.0615402	0.385	0.374	0.304383	0.304383
Tek	1.0882e-05	-0.019558	0.523	0.507	0.30574	0.30574
Gngt2	1.08932e-05	0.233006	0.461	0.406	0.306056	0.306056
Ifi44	1.09207e-05	0.231303	0.098	0.073	0.306828	0.306828
Oaz2	1.10175e-05	0.17398	0.558	0.507	0.309549	0.309549
Rpn1	1.10681e-05	-0.0758489	0.303	0.293	0.31097	0.31097
Lman1	1.10791e-05	-0.0239153	0.308	0.287	0.311278	0.311278
St3gal6	1.11869e-05	0.21451	0.234	0.207	0.314308	0.314308
Phip	1.14338e-05	0.48836	0.121	0.087	0.321245	0.321245
Tmed5	1.17394e-05	0.0978206	0.362	0.33	0.329829	0.329829
Sh3bgrl	1.1746e-05	-0.0653667	0.357	0.349	0.330017	0.330017
Adgrl4	1.18832e-05	0.131251	0.719	0.677	0.33387	0.33387
Rps4x	1.19574e-05	-0.0916909	0.729	0.723	0.335954	0.335954
Arhgef12	1.20966e-05	0.0657825	0.297	0.271	0.339867	0.339867
Lnx2	1.21552e-05	0.438955	0.11	0.082	0.341512	0.341512
Clic5	1.23338e-05	-0.0302348	0.422	0.413	0.34653	0.34653
Vamp5	1.23901e-05	0.225568	0.511	0.448	0.348113	0.348113
Spred1	1.2453e-05	0.35934	0.156	0.116	0.349878	0.349878
Bnip2	1.27489e-05	0.235102	0.308	0.27	0.358193	0.358193
Cd38	1.30347e-05	0.183476	0.255	0.228	0.366222	0.366222
Clic4	1.30852e-05	-0.258864	0.468	0.507	0.367643	0.367643
Smdt1	1.3245e-05	0.131624	0.362	0.321	0.372132	0.372132
Higd2a	1.325e-05	-0.0243348	0.288	0.273	0.372271	0.372271
Ube2l6	1.3293e-05	0.35085	0.143	0.106	0.373481	0.373481
Gabarapl2	1.3367e-05	-0.137685	0.301	0.311	0.375558	0.375558
Park7	1.35287e-05	0.169777	0.429	0.381	0.380102	0.380102
Lmcd1	1.35396e-05	-0.306341	0.255	0.274	0.380408	0.380408
Rpl22	1.35789e-05	0.05248	0.512	0.487	0.381514	0.381514
mt-Tv	1.36632e-05	1.1109	0.021	0.009	0.383881	0.383881
Klf9	1.37767e-05	-0.31658	0.241	0.265	0.38707	0.38707
Fbln2	1.41743e-05	-0.800574	0.133	0.17	0.398242	0.398242
Slf2	1.43262e-05	0.417461	0.118	0.087	0.402509	0.402509
Car4	1.45442e-05	-0.119959	0.554	0.56	0.408634	0.408634
Tbl1x	1.46303e-05	0.243715	0.133	0.102	0.411052	0.411052
Ifi47	1.46519e-05	-0.411888	0.088	0.099	0.411661	0.411661
Tnfrsf1a	1.46586e-05	-0.035566	0.358	0.344	0.411847	0.411847
Rab5c	1.47305e-05	-0.0254513	0.291	0.277	0.413868	0.413868
Pak2	1.49384e-05	-0.020925	0.286	0.268	0.41971	0.41971
Garre1	1.50263e-05	-0.133934	0.412	0.417	0.42218	0.42218
Hbegf	1.57177e-05	0.179973	0.235	0.205	0.441604	0.441604
Cdc42ep1	1.59596e-05	-0.171043	0.245	0.25	0.448401	0.448401
Abcf1	1.60972e-05	0.219012	0.204	0.173	0.452266	0.452266
Zfp871	1.6202e-05	0.619963	0.071	0.044	0.455212	0.455212
Lipe	1.64589e-05	0.0795212	0.183	0.168	0.46243	0.46243
Cavin2	1.66178e-05	0.0633615	0.758	0.721	0.466895	0.466895
Camk2d	1.6714e-05	0.316997	0.097	0.066	0.469596	0.469596
Scarb1	1.6719e-05	-0.0958785	0.421	0.421	0.469737	0.469737
Spop	1.67697e-05	-0.0532826	0.255	0.244	0.471161	0.471161
Prrc2c	1.67963e-05	-0.031044	0.42	0.399	0.471909	0.471909
Fyn	1.68139e-05	-0.0782129	0.158	0.154	0.472403	0.472403
Plat	1.69247e-05	-0.11289	0.177	0.17	0.475516	0.475516
Gata2	1.70319e-05	-0.254487	0.186	0.197	0.478529	0.478529
Clu	1.73411e-05	0.0752836	0.578	0.549	0.487216	0.487216
Chmp5	1.74656e-05	-0.100219	0.294	0.288	0.490714	0.490714
Rnaset2b	1.76117e-05	-0.890215	0.142	0.213	0.494817	0.494817
Uqcrc1	1.77209e-05	-0.0141212	0.266	0.24	0.497885	0.497885
Hnrnpf	1.78869e-05	-0.240685	0.313	0.341	0.502551	0.502551
Clcc1	1.79663e-05	0.390402	0.124	0.093	0.504782	0.504782
Cox7a2	1.80543e-05	-0.0423365	0.558	0.548	0.507253	0.507253
Kdelr1	1.8111e-05	-0.205352	0.246	0.243	0.508847	0.508847
Hnrnpu	1.83051e-05	0.0711849	0.426	0.4	0.514301	0.514301
Cbx1	1.84679e-05	0.253162	0.254	0.207	0.518875	0.518875
Rack1	1.86469e-05	-0.013354	0.463	0.446	0.523904	0.523904
Rab1a	1.88513e-05	-0.0605142	0.315	0.31	0.529646	0.529646
Atox1	1.89355e-05	0.186889	0.72	0.663	0.532011	0.532011
Creb3l2	1.89764e-05	-0.294903	0.121	0.119	0.533161	0.533161
Ndufa5	1.90025e-05	0.215405	0.294	0.253	0.533895	0.533895
Gng11	1.90507e-05	0.0464671	0.629	0.599	0.535248	0.535248
Cyyr1	1.90721e-05	-0.305187	0.486	0.532	0.535849	0.535849
Trpm3	1.91531e-05	-0.204353	0.26	0.276	0.538124	0.538124
Cdk17	1.97818e-05	0.178372	0.13	0.102	0.555789	0.555789
Son	1.98961e-05	-0.0788839	0.493	0.492	0.559001	0.559001
Septin4	2.00482e-05	-0.0171163	0.3	0.266	0.563274	0.563274
Rpl27a	2.01702e-05	-0.308127	0.414	0.487	0.566702	0.566702
Psmc4	2.02053e-05	0.23371	0.217	0.181	0.567688	0.567688
Ybx3	2.0867e-05	-0.212171	0.25	0.258	0.586281	0.586281
Ncoa3	2.08944e-05	-0.367967	0.182	0.205	0.58705	0.58705
Capza2	2.08963e-05	-0.0400803	0.31	0.303	0.587103	0.587103
Elob	2.11165e-05	0.0154588	0.533	0.512	0.593289	0.593289
Exoc5	2.12845e-05	-0.136624	0.112	0.099	0.598008	0.598008
She	2.13327e-05	-0.121363	0.175	0.167	0.599364	0.599364
Ube2d3	2.14206e-05	-0.160944	0.399	0.406	0.601832	0.601832
Klf13	2.14777e-05	-0.106293	0.402	0.41	0.603438	0.603438
Tcim	2.1478e-05	-0.478933	0.419	0.517	0.603445	0.603445
Psma4	2.15083e-05	0.0336714	0.233	0.207	0.604298	0.604298
Zfp36l2	2.15527e-05	-0.69623	0.186	0.246	0.605544	0.605544
Rtp3	2.15951e-05	-0.323335	0.135	0.137	0.606735	0.606735
Hbp1	2.16012e-05	0.122603	0.167	0.146	0.606908	0.606908
Syne1	2.17471e-05	-0.114076	0.363	0.364	0.611006	0.611006
Sh3glb1	2.19386e-05	-0.113282	0.491	0.489	0.616387	0.616387
Elf2	2.22791e-05	-0.225031	0.211	0.224	0.625953	0.625953
Rps6kb1	2.23014e-05	-0.577244	0.096	0.103	0.626579	0.626579
Mapre1	2.24702e-05	-0.129447	0.242	0.242	0.631322	0.631322
Rarg	2.2557e-05	-0.175841	0.222	0.222	0.63376	0.63376
Dazap2	2.2561e-05	-0.0511733	0.429	0.421	0.633873	0.633873
Rpl36	2.27206e-05	0.0426164	0.67	0.67	0.638358	0.638358
Stat2	2.31847e-05	0.358773	0.118	0.096	0.651399	0.651399
Ephx1	2.32061e-05	0.307098	0.25	0.207	0.651998	0.651998
Ppp1r16b	2.32202e-05	0.0783006	0.126	0.101	0.652394	0.652394
Zfp503	2.33428e-05	0.0249984	0.156	0.145	0.655839	0.655839
Sptbn1	2.36037e-05	-0.192851	0.816	0.837	0.663171	0.663171
Rps12	2.36329e-05	-0.644502	0.226	0.342	0.663991	0.663991
Sh3bgrl3	2.37388e-05	-0.0102332	0.482	0.463	0.666967	0.666967
Cct6a	2.37674e-05	-0.306577	0.246	0.275	0.667769	0.667769
G3bp2	2.38996e-05	-0.372992	0.234	0.262	0.671484	0.671484
S100a1	2.39185e-05	0.168997	0.299	0.264	0.672013	0.672013
Emp2	2.42431e-05	0.0523574	0.463	0.42	0.681135	0.681135
Mxd4	2.43778e-05	-0.168899	0.411	0.428	0.684919	0.684919
Psmd7	2.48272e-05	-0.114325	0.278	0.285	0.697544	0.697544
Rsrp1	2.52204e-05	-0.679868	0.296	0.399	0.708591	0.708591
Fnta	2.52269e-05	0.11494	0.151	0.126	0.708775	0.708775
Spr	2.53858e-05	0.400166	0.196	0.148	0.71324	0.71324
Calm3	2.54845e-05	0.0722653	0.217	0.196	0.716013	0.716013
Igfbp7	2.66909e-05	-0.01575	0.987	0.995	0.749906	0.749906
St13	2.67348e-05	-0.164587	0.302	0.313	0.751141	0.751141
Ntf3	2.71168e-05	-0.0806788	0.204	0.194	0.761872	0.761872
S100a10	2.71393e-05	-0.0748449	0.309	0.313	0.762506	0.762506
Slco2a1	2.7313e-05	0.146424	0.107	0.086	0.767385	0.767385
Ctla2a	2.73669e-05	-1.08031	0.168	0.272	0.768899	0.768899
Ndufb5	2.76312e-05	0.0776906	0.272	0.248	0.776326	0.776326
Ctnna1	2.77675e-05	-0.0520586	0.505	0.496	0.780155	0.780155
Npr1	2.80672e-05	0.438343	0.114	0.083	0.788575	0.788575
Tma7	2.81783e-05	-0.0367806	0.285	0.277	0.791699	0.791699
Nr1h2	2.81997e-05	0.291068	0.165	0.132	0.792298	0.792298
Tprgl	2.83332e-05	0.1358	0.359	0.334	0.79605	0.79605
Aplp2	2.85621e-05	0.0672635	0.743	0.711	0.802482	0.802482
Mrfap1	2.92037e-05	-0.168041	0.304	0.321	0.820508	0.820508
Rpn2	2.9474e-05	0.046747	0.322	0.301	0.8281	0.8281
Slc38a5	2.95826e-05	6.81337	0.01	0	0.831153	0.831153
Atp5b	2.96513e-05	-0.0595463	0.621	0.625	0.833082	0.833082
Stmn1	2.97888e-05	0.281793	0.181	0.152	0.836946	0.836946
Ly6c1	2.9848e-05	-0.15463	0.946	0.962	0.83861	0.83861
Ctsz	2.98963e-05	0.285258	0.324	0.274	0.839966	0.839966
Rps27a-ps3	2.99656e-05	0.543856	0.4	0.263	0.841914	0.841914
Thoc2	3.00632e-05	-0.31389	0.165	0.17	0.844655	0.844655
Dad1	3.01274e-05	0.113438	0.467	0.426	0.84646	0.84646
Cab39l	3.03778e-05	0.126113	0.179	0.156	0.853495	0.853495
Sbds	3.03925e-05	-0.164887	0.398	0.413	0.853906	0.853906
Cmss1	3.09647e-05	0.209694	0.825	0.789	0.869985	0.869985
Arpc1b	3.11647e-05	0.146878	0.483	0.446	0.875604	0.875604
Psme1	3.13007e-05	0.0605694	0.478	0.458	0.879424	0.879424
Mbnl2	3.16973e-05	0.0667017	0.305	0.281	0.890566	0.890566
Pum1	3.19819e-05	-0.22664	0.163	0.158	0.898564	0.898564
mt-Rnr1	3.22797e-05	0.239424	0.982	0.974	0.90693	0.90693
Slco2b1	3.24128e-05	-0.169334	0.192	0.203	0.910671	0.910671
P4ha1	3.28678e-05	-0.692883	0.162	0.197	0.923454	0.923454
Spcs1	3.31903e-05	0.0439258	0.338	0.317	0.932515	0.932515
Ptgs1	3.3415e-05	-0.186525	0.346	0.363	0.938829	0.938829
Rps15	3.34278e-05	0.0826663	0.773	0.736	0.939188	0.939188
Elf1	3.35966e-05	0.373633	0.246	0.196	0.94393	0.94393
Upp1	3.36995e-05	0.43366	0.156	0.115	0.946822	0.946822
Tubb4b	3.39195e-05	-0.186682	0.477	0.499	0.953004	0.953004
Rheb	3.42852e-05	-0.249733	0.286	0.313	0.963276	0.963276
Pebp1	3.45887e-05	0.0430372	0.267	0.256	0.971805	0.971805
Fam117b	3.46021e-05	-0.165788	0.112	0.111	0.97218	0.97218
Ralgapa1	3.4983e-05	0.237031	0.164	0.137	0.982883	0.982883
Atp1b3	3.51892e-05	-0.0665335	0.317	0.304	0.988676	0.988676
Fstl1	3.52113e-05	-0.169417	0.109	0.099	0.989296	0.989296
Rpl34	3.52695e-05	-0.164639	0.685	0.693	0.990933	0.990933
Hspb8	3.52791e-05	0.311268	0.091	0.064	0.991203	0.991203
Kdm3b	3.53368e-05	0.269656	0.054	0.034	0.992823	0.992823
Rras	3.63635e-05	0.0112685	0.425	0.403	1	1
Ralbp1	3.63883e-05	0.0505031	0.233	0.215	1	1
Emc7	3.67987e-05	-0.0532957	0.316	0.301	1	1
Txnl1	3.71346e-05	0.0910532	0.179	0.156	1	1
Ctsb	3.73012e-05	0.0854747	0.468	0.439	1	1
Bst2	3.78091e-05	-0.0665461	0.541	0.546	1	1
Ndufb6	3.84703e-05	-0.0615359	0.27	0.253	1	1
Cds2	3.88506e-05	-0.121229	0.173	0.162	1	1
Fmnl2	3.89509e-05	-0.2874	0.175	0.189	1	1
Sqstm1	3.91881e-05	-0.14603	0.431	0.437	1	1
Zmynd11	3.96427e-05	-0.161677	0.222	0.222	1	1
Cox7a2l	3.96628e-05	-0.0663969	0.412	0.403	1	1
Rhob	3.96989e-05	-0.355697	0.362	0.41	1	1
Nap1l1	3.97076e-05	-0.110684	0.156	0.152	1	1
Mef2a	4.01683e-05	0.0935074	0.318	0.29	1	1
Tpst2	4.03184e-05	-0.398156	0.241	0.287	1	1
Rpl23	4.12065e-05	-0.238912	0.507	0.546	1	1
Mtch2	4.14405e-05	0.139514	0.157	0.127	1	1
Map1lc3a	4.1477e-05	0.0541142	0.466	0.436	1	1
Cdkn1c	4.15472e-05	-0.167922	0.175	0.169	1	1
Id2	4.16526e-05	-0.424647	0.289	0.335	1	1
Plscr2	4.18409e-05	0.010821	0.719	0.685	1	1
Ablim1	4.21183e-05	0.174719	0.341	0.299	1	1
Tgfb1	4.21777e-05	-0.300606	0.241	0.25	1	1
Hook3	4.24404e-05	0.160764	0.261	0.228	1	1
Dab2ip	4.2652e-05	-0.147578	0.265	0.266	1	1
Rpl34-ps1	4.2772e-05	0.460276	0.389	0.263	1	1
Ensa	4.28414e-05	0.228564	0.146	0.115	1	1
Odc1	4.30088e-05	0.407773	0.068	0.052	1	1
Sorbs3	4.38971e-05	-0.478473	0.225	0.266	1	1
Alg14	4.4294e-05	-0.135387	0.138	0.135	1	1
Eef1d	4.46711e-05	0.133319	0.287	0.256	1	1
Baz1b	4.47584e-05	0.057094	0.145	0.127	1	1
Ptms	4.48599e-05	0.142688	0.488	0.453	1	1
Ptges3	4.56039e-05	-0.0294542	0.244	0.244	1	1
Cox7b	4.59147e-05	-0.0236724	0.325	0.316	1	1
Cdk8	4.61139e-05	-0.0410662	0.36	0.331	1	1
Tmem109	4.70895e-05	0.0650671	0.306	0.291	1	1
Mrpl17	4.73155e-05	0.230307	0.308	0.257	1	1
Scn1b	4.83189e-05	0.226595	0.216	0.185	1	1
Arpc5	4.8667e-05	0.0555045	0.361	0.34	1	1
Ifi203	4.88404e-05	-0.0562593	0.288	0.277	1	1
Pld3	4.9052e-05	0.188639	0.132	0.099	1	1
Zfp366	4.91394e-05	-0.357546	0.164	0.185	1	1
Tmem176b	4.91458e-05	0.114722	0.484	0.439	1	1
Anp32a	4.97019e-05	-0.0605391	0.622	0.61	1	1
Psmb2	4.97319e-05	0.0954094	0.332	0.299	1	1
Sptssa	4.99824e-05	0.117544	0.246	0.213	1	1
Ndufb10	5.07839e-05	0.0506852	0.322	0.291	1	1
Vdac3	5.09312e-05	-0.326516	0.197	0.208	1	1
Atp5h	5.17552e-05	-0.0346609	0.512	0.507	1	1
Arhgef3	5.18445e-05	0.287246	0.166	0.136	1	1
Ogfrl1	5.21244e-05	0.458866	0.094	0.067	1	1
Lamtor1	5.23895e-05	0.120497	0.218	0.184	1	1
Gnas	5.29974e-05	-0.064658	0.914	0.915	1	1
Nudcd3	5.36571e-05	-0.0371689	0.168	0.15	1	1
Ndufaf2	5.36928e-05	0.683593	0.107	0.07	1	1
Tubb2a	5.37628e-05	-0.552433	0.197	0.246	1	1
Map1lc3b	5.41587e-05	-0.0331471	0.489	0.489	1	1
Thbd	5.42462e-05	-0.18119	0.407	0.428	1	1
Gnb2	5.44362e-05	-1.09988	0.187	0.32	1	1
Ces2e	5.47855e-05	0.0436505	0.523	0.502	1	1
Stard8	5.50212e-05	-0.100623	0.205	0.191	1	1
Slc50a1	5.55616e-05	0.0321976	0.346	0.316	1	1
Trmt112	5.5582e-05	-0.318396	0.142	0.146	1	1
Ralb	5.57349e-05	-0.0748503	0.213	0.208	1	1
Clptm1	5.60345e-05	0.0166971	0.23	0.215	1	1
Selenok	5.60511e-05	0.0249193	0.56	0.558	1	1
Stat1	5.60619e-05	0.298274	0.108	0.087	1	1
Trim44	5.6498e-05	0.285401	0.13	0.102	1	1
Hnrnpab	5.76251e-05	0.074029	0.313	0.285	1	1
Ktn1	5.78907e-05	0.0461676	0.336	0.311	1	1
Mrpl20	5.80607e-05	0.0713375	0.203	0.17	1	1
Atp6v0b	5.80848e-05	-0.182265	0.263	0.258	1	1
Grn	5.86579e-05	-0.141703	0.346	0.362	1	1
Tgoln1	5.8762e-05	-0.0610897	0.279	0.278	1	1
Rbis	5.90687e-05	0.238814	0.146	0.124	1	1
Hba-a2	5.92263e-05	1.04865	0.022	0.011	1	1
Piezo2	5.93862e-05	-0.0150638	0.237	0.221	1	1
Dnajb9	6.01284e-05	-0.417368	0.166	0.182	1	1
Mrps18c	6.04061e-05	0.195477	0.134	0.109	1	1
Midn	6.18977e-05	-0.144483	0.165	0.16	1	1
Tmod3	6.19702e-05	-0.143126	0.325	0.332	1	1
Aurkaip1	6.19901e-05	0.0595656	0.211	0.183	1	1
Zfp36l1	6.26781e-05	-0.10576	0.512	0.505	1	1
Tspan12	6.33986e-05	-0.0215798	0.251	0.25	1	1
Ap1m1	6.40645e-05	0.0284099	0.13	0.112	1	1
Entpd1	6.45525e-05	-0.216963	0.295	0.322	1	1
Itm2c	6.45699e-05	-0.0938011	0.176	0.162	1	1
Fnbp1	6.47297e-05	0.740265	0.07	0.04	1	1
Hmbox1	6.59571e-05	-0.267833	0.196	0.206	1	1
Rdm1	6.61115e-05	0.355873	0.128	0.095	1	1
Lamtor5	6.64563e-05	0.0733794	0.23	0.201	1	1
Sav1	6.67748e-05	0.290894	0.097	0.074	1	1
Cltb	6.6814e-05	-0.0479469	0.351	0.332	1	1
Psmb4	6.70562e-05	0.178018	0.278	0.242	1	1
Copb1	6.70699e-05	-0.145337	0.205	0.199	1	1
Ociad1	6.72993e-05	0.0129769	0.306	0.294	1	1
Syt15	6.76171e-05	0.566401	0.149	0.108	1	1
Mtdh	6.76631e-05	-0.0617105	0.346	0.322	1	1
F11r	6.81754e-05	0.125357	0.391	0.341	1	1
Tmed2	6.83668e-05	-0.252826	0.23	0.252	1	1
Irx3	6.8519e-05	-0.459117	0.253	0.315	1	1
Marchf2	6.8849e-05	0.284854	0.161	0.125	1	1
BC031181	6.88646e-05	0.0499856	0.278	0.247	1	1
Tox4	6.89312e-05	-0.269282	0.119	0.116	1	1
Psmb3	6.90606e-05	0.0585736	0.392	0.373	1	1
Arl15	6.92973e-05	-0.02137	0.159	0.132	1	1
Gng5	6.97118e-05	-0.444909	0.366	0.426	1	1
Tm9sf2	7.03222e-05	-0.0844673	0.312	0.299	1	1
Cltc	7.08974e-05	-0.20937	0.241	0.244	1	1
Eif3a	7.11188e-05	-0.156096	0.283	0.289	1	1
mt-Tp	7.12199e-05	0.812882	0.034	0.018	1	1
Kbtbd2	7.19955e-05	-0.324626	0.096	0.096	1	1
Hyal2	7.21088e-05	-0.111181	0.142	0.127	1	1
Tecr	7.22294e-05	0.212929	0.293	0.252	1	1
Manf	7.25749e-05	-0.0295974	0.236	0.236	1	1
Snrpd3	7.34382e-05	0.341428	0.264	0.223	1	1
Rsad2	7.38051e-05	-0.0437223	0.14	0.127	1	1
Cdh5	7.38118e-05	-0.195141	0.666	0.699	1	1
Tmem59	7.38762e-05	0.0523573	0.602	0.585	1	1
Ifrd1	7.39635e-05	-0.535547	0.156	0.187	1	1
Sertad1	7.44867e-05	-0.525423	0.207	0.251	1	1
Slco1a4	7.45796e-05	0.652807	0.119	0.085	1	1
Macf1	7.47434e-05	-0.161007	0.452	0.464	1	1
Gm9800	7.51787e-05	0.682883	0.385	0.238	1	1
Filip1l	7.52723e-05	0.646178	0.134	0.088	1	1
Cox6c	7.53e-05	0.0151423	0.562	0.546	1	1
Eif2s3y	7.60033e-05	-0.0839528	0.13	0.107	1	1
Tspan17	7.60738e-05	0.757051	0.116	0.073	1	1
Map3k19	7.6339e-05	0.935787	0.032	0.021	1	1
Tmed10	7.64234e-05	-0.123227	0.556	0.576	1	1
Atp6v0c	7.66208e-05	-0.790522	0.173	0.256	1	1
Pdcd6	7.84181e-05	0.0775609	0.201	0.181	1	1
Rpl24	7.855e-05	-0.745942	0.206	0.319	1	1
Gtf2f1	7.87025e-05	0.665049	0.141	0.099	1	1
Socs3	7.89189e-05	-0.349477	0.204	0.23	1	1
Sdcbp	7.89816e-05	-0.141405	0.355	0.362	1	1
Nfib	7.96113e-05	-0.0397759	0.609	0.608	1	1
Nol7	7.97229e-05	-0.0626463	0.306	0.294	1	1
Tvp23b	7.99312e-05	0.159218	0.117	0.092	1	1
Cox20	8.04873e-05	0.140176	0.187	0.166	1	1
Csde1	8.05388e-05	-0.171583	0.275	0.289	1	1
Prdx2	8.11815e-05	0.136682	0.351	0.321	1	1
Numb	8.17246e-05	-0.0436164	0.227	0.227	1	1
Ctsa	8.18594e-05	0.29916	0.19	0.15	1	1
Lmna	8.29747e-05	0.275076	0.223	0.19	1	1
Rock2	8.33369e-05	-0.130634	0.291	0.292	1	1
Ctsd	8.35164e-05	-0.657656	0.149	0.205	1	1
Rflnb	8.35479e-05	-0.0309659	0.667	0.657	1	1
Gnl3	8.36738e-05	0.299848	0.092	0.069	1	1
Gng12	8.43073e-05	0.0175408	0.142	0.136	1	1
Lgals9	8.44635e-05	0.112443	0.401	0.377	1	1
Smim14	8.45504e-05	-0.755421	0.105	0.141	1	1
Igkc	8.47086e-05	0.135069	0.037	0.03	1	1
Rab18	8.51626e-05	-0.354723	0.165	0.183	1	1
Rbx1	8.53185e-05	-0.0874969	0.396	0.405	1	1
Ccdc82	8.62684e-05	-0.152381	0.153	0.154	1	1
Psma3	8.63385e-05	-0.73345	0.175	0.238	1	1
Zfp106	8.6483e-05	0.388034	0.185	0.146	1	1
Dennd5a	8.67182e-05	0.024016	0.127	0.105	1	1
Polr2j	8.70406e-05	0.130972	0.198	0.167	1	1
Mapk3	8.80518e-05	0.0626155	0.401	0.385	1	1
Cmtm6	8.81432e-05	0.19873	0.159	0.136	1	1
Cct3	8.8165e-05	-0.416761	0.158	0.185	1	1
Sf3b1	8.82622e-05	-0.437814	0.301	0.355	1	1
Btbd1	8.85382e-05	0.484754	0.121	0.093	1	1
Rhoj	8.86945e-05	0.112957	0.286	0.26	1	1
Cebpd	8.87752e-05	-0.0951844	0.177	0.177	1	1
Usp1	8.88032e-05	0.235163	0.142	0.115	1	1
Myl12a	8.91759e-05	-1.05599	0.218	0.374	1	1
Smad6	8.93651e-05	-0.801237	0.126	0.187	1	1
Ndufs6	8.98676e-05	0.101467	0.322	0.296	1	1
Ada	9.01081e-05	0.167773	0.131	0.115	1	1
Swi5	9.06099e-05	-0.0449902	0.302	0.291	1	1
Ubl5	9.1078e-05	0.234133	0.399	0.359	1	1
Epn1	9.13616e-05	0.54417	0.114	0.081	1	1
Aig1	9.16515e-05	-0.153048	0.174	0.163	1	1
Wdr1	9.24137e-05	0.229384	0.198	0.168	1	1
Spidr	9.26591e-05	0.0638023	0.042	0.026	1	1
Rps26	9.30899e-05	0.0361589	0.657	0.643	1	1
Kctd12b	9.31828e-05	0.311959	0.215	0.167	1	1
Mcc	9.34733e-05	-0.0479065	0.165	0.144	1	1
Svil	9.5607e-05	-0.193472	0.14	0.139	1	1
Pnrc1	9.56741e-05	-0.37409	0.328	0.374	1	1
Snai2	9.58955e-05	-0.0458772	0.096	0.088	1	1
D8Ertd738e	9.62877e-05	0.243202	0.426	0.379	1	1
Nucb1	9.70833e-05	0.0850868	0.324	0.305	1	1
Mif	9.74266e-05	-0.123488	0.283	0.281	1	1
Nrp1	9.74834e-05	-0.076951	0.865	0.865	1	1
Max	9.7839e-05	-0.57044	0.106	0.121	1	1
Rpl22l1	9.81382e-05	-0.119551	0.384	0.389	1	1
Sh3bp5	9.83417e-05	-0.121007	0.173	0.166	1	1
Btf3	9.90397e-05	-0.180168	0.354	0.379	1	1
Mettl15	9.94235e-05	-0.136184	0.036	0.026	1	1
Wnt5b	9.96464e-05	1.67115	0.017	0.006	1	1
Ppp1r2	0.00010021	-0.232641	0.295	0.319	1	1
mt-Co2	0.000101552	-0.826842	0.151	0.223	1	1
Laptm4a	0.000101559	0.0919176	0.805	0.777	1	1
St6galnac2	0.000102403	0.0521824	0.141	0.126	1	1
Nt5c	0.000103168	0.208521	0.152	0.126	1	1
Epas1	0.000103293	-0.145852	0.757	0.762	1	1
Sema6d	0.000103372	0.211591	0.142	0.127	1	1
Zcchc17	0.000103407	0.225578	0.15	0.12	1	1
Nid1	0.000103476	-0.285612	0.18	0.204	1	1
Mfap2	0.000104159	-0.013879	0.382	0.372	1	1
Ezh1	0.000104311	-0.244934	0.142	0.142	1	1
Ppp1r12a	0.000104921	0.032021	0.25	0.232	1	1
Med28	0.000105104	0.172959	0.319	0.285	1	1
Calml4	0.000107036	-0.0391602	0.13	0.113	1	1
Cox7c	0.000107226	-0.217357	0.337	0.388	1	1
Arl4a	0.000107307	-0.126149	0.126	0.107	1	1
Ndufv3	0.000107521	0.14031	0.359	0.332	1	1
Pdia6	0.000109955	-0.0203409	0.303	0.293	1	1
Psma7	0.000112327	0.23506	0.702	0.652	1	1
Churc1	0.000112381	-0.565395	0.066	0.077	1	1
Chchd1	0.000113663	0.0762751	0.182	0.156	1	1
Gdi2	0.000113753	-0.251825	0.339	0.382	1	1
Chmp1a	0.000113875	0.663067	0.099	0.064	1	1
Eloc	0.000113943	0.0423945	0.254	0.24	1	1
Pdrg1	0.000113987	0.637845	0.165	0.122	1	1
Snrpd2	0.000114216	0.190165	0.25	0.221	1	1
Srsf7	0.000115148	-0.518869	0.223	0.271	1	1
Igfbp4	0.000115648	0.113346	0.369	0.351	1	1
Pgrmc1	0.000116182	-0.117638	0.342	0.343	1	1
Ubald2	0.000117306	0.218176	0.221	0.205	1	1
Cd47	0.000117624	-0.0958385	0.578	0.583	1	1
Nxn	0.000118531	-0.124212	0.196	0.189	1	1
Hnrnpc	0.000118919	-0.236595	0.295	0.314	1	1
Hecw2	0.000120126	-0.267776	0.209	0.227	1	1
Cd200	0.000121289	0.0207917	0.793	0.762	1	1
Jam3	0.000123598	0.0564797	0.404	0.374	1	1
Rrp1	0.000124084	0.0130948	0.239	0.219	1	1
Eif3c	0.000124642	0.10222	0.358	0.33	1	1
Slc44a1	0.000124644	-0.355985	0.186	0.228	1	1
Wars	0.000124694	-0.338095	0.09	0.107	1	1
Ehd2	0.000125363	0.031603	0.31	0.296	1	1
Eif3j1	0.000125676	-0.802075	0.089	0.119	1	1
Ptpn12	0.000125764	0.317647	0.129	0.099	1	1
Cul1	0.000125907	-0.0927157	0.186	0.175	1	1
Snx3	0.000126433	-0.0751591	0.451	0.454	1	1
Id1	0.000126468	-0.0723566	0.546	0.553	1	1
Slc9a3r2	0.000126753	-0.0402084	0.763	0.762	1	1
Cst3	0.000127347	0.0805191	0.814	0.78	1	1
Nav1	0.000128027	-0.171646	0.158	0.158	1	1
Hsbp1	0.000128101	0.0495829	0.319	0.298	1	1
Rabac1	0.000128453	-0.0507591	0.578	0.589	1	1
Pet100	0.000130988	0.362113	0.121	0.086	1	1
Sox18	0.000131759	-0.0938658	0.815	0.844	1	1
Adss	0.000132033	0.0248583	0.101	0.087	1	1
Eva1b	0.000132721	-0.0449932	0.285	0.277	1	1
Stx12	0.000133758	0.131084	0.213	0.187	1	1
Eif4a2	0.000135427	-0.228029	0.378	0.402	1	1
Tmx3	0.000135729	0.163608	0.176	0.154	1	1
Fam13c	0.000136613	-0.108934	0.13	0.119	1	1
Adam10	0.000136713	-0.234597	0.255	0.277	1	1
Canx	0.000137243	-0.0933774	0.442	0.446	1	1
Uba52	0.000137962	-0.599312	0.228	0.364	1	1
Ezh2	0.000138123	-1.05742	0.066	0.115	1	1
Tnks1bp1	0.000138821	-0.0351717	0.101	0.087	1	1
Eef1g	0.000139582	-0.0219053	0.334	0.338	1	1
Ccni	0.000139586	-0.458622	0.146	0.158	1	1
Tpp1	0.000140907	-0.117602	0.174	0.16	1	1
Rps7-ps3	0.000142532	-0.256724	0.048	0.046	1	1
Fmo2	0.000143879	-0.0107898	0.188	0.178	1	1
Mydgf	0.00014535	0.202146	0.213	0.177	1	1
Rpl35	0.000145741	-0.15543	0.517	0.571	1	1
Zdhhc18	0.000145787	-0.0325886	0.16	0.148	1	1
Psmd12	0.000145856	-0.214157	0.192	0.194	1	1
Atp5md	0.000149357	-0.208361	0.337	0.367	1	1
Tspan18	0.000149441	0.14978	0.243	0.213	1	1
Enpp6	0.000149536	-0.82189	0.094	0.137	1	1
R3hcc1l	0.00014989	0.298701	0.058	0.038	1	1
Idh3b	0.000149938	0.0824637	0.269	0.244	1	1
Map4	0.000150011	-0.195288	0.299	0.317	1	1
AW112010	0.000150465	0.0511533	0.659	0.64	1	1
Gm10123	0.000151783	0.0883839	0.248	0.209	1	1
Nemf	0.000153293	-0.370168	0.133	0.138	1	1
Ushbp1	0.000153339	0.0163841	0.324	0.31	1	1
mt-Tc	0.00015351	2.53629	0.015	0.003	1	1
Zfr	0.000154151	-0.122311	0.222	0.22	1	1
Tspan31	0.000154549	0.0816231	0.199	0.179	1	1
Wwc2	0.000154576	-0.371646	0.159	0.176	1	1
Aldh2	0.000154671	0.140019	0.592	0.56	1	1
Ppp1r18	0.000154742	-0.675121	0.103	0.125	1	1
U2af1	0.000155653	-0.0174166	0.122	0.117	1	1
Tcn2	0.000156034	-0.0419768	0.301	0.297	1	1
Pdcd6ip	0.000156713	-0.216789	0.151	0.156	1	1
Ceacam1	0.000157232	-0.0926629	0.352	0.368	1	1
Rasip1	0.000160447	-0.0557843	0.346	0.353	1	1
Ranbp1	0.000166068	-0.123656	0.217	0.219	1	1
Pcnp	0.00016736	-0.0113474	0.12	0.107	1	1
Iglc2	0.000167442	-8.14983	0.001	0.016	1	1
Cttn	0.000168701	0.273647	0.2	0.173	1	1
Parvb	0.000169306	-0.491385	0.137	0.174	1	1
Zfand5	0.000171557	0.0350573	0.297	0.281	1	1
Cttnbp2nl	0.000171577	-0.331355	0.145	0.149	1	1
Mbd1	0.000172358	0.369998	0.054	0.033	1	1
Ino80b	0.000174272	0.231921	0.078	0.056	1	1
Hnrnpd	0.000174978	-0.206931	0.187	0.177	1	1
Pcdh17	0.00017527	0.135966	0.181	0.155	1	1
Tob1	0.000175838	-0.4965	0.17	0.2	1	1
Anapc5	0.000176449	0.134937	0.197	0.172	1	1
Actr3	0.000176924	-0.0458873	0.283	0.274	1	1
Ift20	0.000179637	0.0724856	0.199	0.177	1	1
Palmd	0.000179978	0.242043	0.311	0.275	1	1
Smagp	0.000181962	-0.135531	0.294	0.293	1	1
Gpi1	0.000182292	0.208797	0.315	0.28	1	1
Pitpnc1	0.000183374	0.178645	0.276	0.243	1	1
Commd6	0.00018505	0.254136	0.175	0.144	1	1
Rhoc	0.000186286	0.124909	0.471	0.446	1	1
Dnm2	0.00018874	0.210216	0.41	0.36	1	1
Phb2	0.000190141	-0.0713712	0.18	0.167	1	1
H2-DMa	0.000191097	0.212397	0.073	0.049	1	1
Cdc42ep2	0.000191635	0.136941	0.183	0.161	1	1
Akap12	0.000192108	-0.211026	0.251	0.262	1	1
Gm41030	0.00019224	0.436337	0.092	0.087	1	1
Psmb10	0.000192454	0.073446	0.341	0.301	1	1
Tsn	0.000194367	0.126068	0.175	0.156	1	1
Elmo1	0.000194634	-0.245981	0.132	0.139	1	1
Cyb5r3	0.000195405	0.142036	0.422	0.389	1	1
Abi1	0.000196439	-0.64712	0.142	0.183	1	1
Ythdf2	0.000196545	0.182259	0.096	0.079	1	1
Slc29a1	0.000196989	-0.242084	0.246	0.273	1	1
Ccnd3	0.000197503	-0.143242	0.229	0.23	1	1
Fam174b	0.000198161	0.218778	0.217	0.182	1	1
Anxa6	0.000199663	0.0621588	0.161	0.138	1	1
Pomp	0.000199878	-0.0608578	0.437	0.438	1	1
Shoc2	0.000200087	0.0610754	0.163	0.148	1	1
Klf4	0.000200373	-0.501716	0.408	0.489	1	1
Ptp4a3	0.000201699	0.134553	0.287	0.26	1	1
Cnn2	0.000202095	-0.124076	0.264	0.257	1	1
Mdh2	0.000206363	0.0187404	0.372	0.353	1	1
Cers5	0.000206676	0.140715	0.234	0.204	1	1
Eif4b	0.000207398	-0.194011	0.181	0.183	1	1
Pea15a	0.000208593	-0.0816284	0.38	0.385	1	1
Mat2a	0.000208929	-0.373358	0.22	0.251	1	1
Sppl2a	0.000211268	-0.0326445	0.281	0.275	1	1
Tpm1	0.000212544	0.242902	0.31	0.268	1	1
Tor1aip2	0.000213909	0.313641	0.1	0.077	1	1
Tagln2	0.000214693	-0.0570504	0.669	0.674	1	1
Coq10b	0.000217244	-0.0423845	0.094	0.087	1	1
Arhgef10	0.000217694	-0.119282	0.114	0.107	1	1
Ndufv2	0.000218688	0.168709	0.262	0.231	1	1
Pttg1ip	0.000220232	-0.0635966	0.426	0.444	1	1
Ube2v1	0.000220527	-0.292032	0.061	0.065	1	1
Raly	0.000220795	-0.832233	0.11	0.16	1	1
Vkorc1	0.000221456	-0.698912	0.08	0.099	1	1
Vti1a	0.000223227	0.036536	0.056	0.036	1	1
Calm2	0.000223352	-0.0303023	0.528	0.523	1	1
Tm2d1	0.000223809	0.180853	0.161	0.134	1	1
Cct2	0.000225955	-0.351221	0.179	0.192	1	1
Wdr89	0.000226442	0.279865	0.038	0.029	1	1
Top1	0.000229573	-0.272151	0.249	0.266	1	1
Gnai3	0.000231359	0.132919	0.2	0.179	1	1
H3f3a	0.000233372	-0.225248	0.446	0.475	1	1
Lbr	0.000233398	-0.453969	0.116	0.126	1	1
Gimap1	0.000233865	-0.501342	0.061	0.068	1	1
Tlnrd1	0.000236029	0.0753975	0.13	0.107	1	1
Adh5	0.000236229	0.125503	0.181	0.154	1	1
Ier5	0.000236704	-0.68681	0.285	0.394	1	1
Nfkbiz	0.000237679	-0.297963	0.101	0.102	1	1
Sdhc	0.000237901	0.0993882	0.207	0.191	1	1
Mgp	0.000241623	0.156311	0.11	0.087	1	1
Traf7	0.000241672	-0.0665004	0.094	0.081	1	1
Pon2	0.000242328	0.0716983	0.21	0.195	1	1
Spry4	0.0002428	0.342492	0.177	0.145	1	1
Aamp	0.000242817	0.01465	0.211	0.189	1	1
Jun	0.000244246	-0.704819	0.712	0.788	1	1
Ptk2	0.000246788	0.0186089	0.186	0.179	1	1
Map4k4	0.000248566	-0.360829	0.146	0.151	1	1
Cenpb	0.000249011	-0.279192	0.066	0.073	1	1
Slc4a1ap	0.000250155	0.311583	0.077	0.054	1	1
Rps3a1	0.000251628	-0.0581151	0.627	0.623	1	1
Gm13889	0.000252079	-0.169436	0.475	0.487	1	1
Sar1b	0.000253042	-0.0382433	0.174	0.154	1	1
Smim10l1	0.00025401	0.0858487	0.23	0.211	1	1
Tdrp	0.000254437	0.333967	0.209	0.171	1	1
Eif3h	0.000254484	-0.200022	0.285	0.3	1	1
Tbrg1	0.000255614	0.0343332	0.267	0.248	1	1
Zc3h15	0.000257202	-0.0970619	0.186	0.177	1	1
Glmp	0.000258207	-0.0564485	0.251	0.246	1	1
Dstn	0.000258306	-0.0754242	0.242	0.254	1	1
Hba-a1	0.000258389	-0.0331384	0.045	0.021	1	1
Cert1	0.000259938	-0.202382	0.174	0.185	1	1
Hcfc1r1	0.000260092	0.0331483	0.304	0.283	1	1
Sumo1	0.000260145	-0.314029	0.204	0.23	1	1
Ppib	0.000260569	0.10975	0.484	0.45	1	1
Lamp2	0.000261339	-0.281542	0.281	0.31	1	1
Rcn1	0.000263285	-0.335307	0.149	0.151	1	1
Dcun1d1	0.000264038	0.410825	0.086	0.065	1	1
Cracr2b	0.000264139	0.0793414	0.21	0.201	1	1
Rpl39	0.000264307	-0.0544667	0.492	0.521	1	1
Snrk	0.000264333	-0.458362	0.468	0.541	1	1
Mapk9	0.000264986	0.456501	0.096	0.069	1	1
Ddx3y	0.000266232	0.19875	0.27	0.236	1	1
Zfp422	0.000268634	-0.0648871	0.069	0.056	1	1
Bnip3l	0.000269232	-0.195732	0.275	0.283	1	1
Rgs12	0.000270806	0.0528838	0.126	0.114	1	1
Bola2	0.000270906	-0.0308544	0.147	0.128	1	1
Gbp9	0.0002724	-0.613145	0.097	0.128	1	1
Gm10132	0.000272517	-0.336958	0.095	0.095	1	1
Pdcd10	0.000274525	-0.326691	0.205	0.226	1	1
Taf10	0.000275102	0.11412	0.219	0.191	1	1
Alyref	0.000275311	0.236708	0.121	0.097	1	1
Smpdl3a	0.0002758	-0.0991587	0.338	0.345	1	1
Idnk	0.000277963	0.0803226	0.148	0.124	1	1
Ifi203-ps	0.000280405	0.0234438	0.117	0.105	1	1
Phldb2	0.000282615	0.101173	0.212	0.194	1	1
Gm10076	0.000282721	-0.0643014	0.401	0.387	1	1
Qk	0.000283501	-0.907327	0.091	0.128	1	1
Rab8a	0.000284584	0.363743	0.197	0.165	1	1
Cxcl1	0.000285412	-0.14791	0.054	0.044	1	1
Klf7	0.000286965	0.165344	0.334	0.304	1	1
Mall	0.000287087	0.3977	0.122	0.095	1	1
Fbxw2	0.00028832	-0.251984	0.172	0.174	1	1
Ubqln1	0.000288398	0.0879935	0.139	0.122	1	1
Naa38	0.000289993	0.103079	0.181	0.157	1	1
Cd9	0.000290785	-0.232383	0.136	0.132	1	1
Inpp5a	0.000290836	-0.0943995	0.161	0.159	1	1
Npdc1	0.000293317	-0.200001	0.199	0.207	1	1
Nrbp1	0.000293596	0.0262818	0.242	0.236	1	1
Akr1c14	0.000294567	-0.157603	0.11	0.101	1	1
Vps4a	0.000296643	-0.12997	0.128	0.121	1	1
Kpna4	0.000297488	-0.135067	0.168	0.164	1	1
Slc6a6	0.000297519	-0.165222	0.342	0.342	1	1
Afap1l1	0.000297668	-0.359831	0.176	0.206	1	1
Scarb2	0.000299112	-0.408269	0.153	0.183	1	1
Serpinb6a	0.000300122	-0.0774717	0.267	0.26	1	1
Klhl24	0.00030059	0.177996	0.16	0.136	1	1
Smc1a	0.000300731	-0.0213664	0.318	0.309	1	1
Rasal2	0.000301334	-0.310324	0.234	0.262	1	1
Mapk1	0.000301435	-0.288427	0.168	0.174	1	1
Srp9	0.000301478	-0.0268691	0.174	0.158	1	1
Sf3b4	0.000301723	-0.01071	0.119	0.107	1	1
Osbpl9	0.000301983	-0.0876973	0.22	0.216	1	1
Gm9843	0.000304162	0.366738	0.652	0.477	1	1
Cnot11	0.000304448	0.381397	0.047	0.029	1	1
Mcl1	0.000306106	-0.224001	0.287	0.31	1	1
Cstb	0.000306426	0.0944247	0.235	0.205	1	1
Ppp1r10	0.000306611	-0.181222	0.202	0.218	1	1
Ssr2	0.000306866	0.219645	0.221	0.187	1	1
Zfand6	0.000308262	-0.0473712	0.195	0.185	1	1
Rps4l	0.000308566	0.152605	0.197	0.17	1	1
Ctbp1	0.000308662	0.112349	0.235	0.216	1	1
Ddx23	0.00030902	-0.27726	0.125	0.13	1	1
Selenos	0.000310366	0.46775	0.193	0.157	1	1
Rnf7	0.000311753	0.0490633	0.298	0.28	1	1
Gm12918	0.000314378	0.717859	0.451	0.278	1	1
Heg1	0.000317335	-0.144241	0.298	0.317	1	1
Ier5l	0.000317966	-0.493602	0.16	0.204	1	1
Atpif1	0.00031994	0.132735	0.368	0.335	1	1
Pmp22	0.000320736	-0.373768	0.161	0.195	1	1
Rab14	0.000321439	0.0302041	0.352	0.333	1	1
Hint2	0.00032175	-0.265784	0.181	0.177	1	1
Irgm2	0.000322602	0.254765	0.129	0.109	1	1
Wac	0.000323983	-0.185404	0.165	0.167	1	1
Ash1l	0.0003242	-0.325995	0.172	0.181	1	1
Rtn4	0.000326009	-0.0582106	0.257	0.247	1	1
Rpl10a	0.000326289	-0.747178	0.181	0.272	1	1
Prex2	0.000327318	0.0631295	0.218	0.202	1	1
Tpi1	0.000329237	-0.105405	0.188	0.17	1	1
Rbp1	0.000332675	-0.0663423	0.214	0.206	1	1
Arhgdia	0.000333589	-0.0955655	0.449	0.454	1	1
Papola	0.000337642	-0.0299423	0.223	0.22	1	1
Cdkn1b	0.00033786	0.0413812	0.117	0.101	1	1
Tomm5	0.000338406	-0.152155	0.11	0.105	1	1
Thrap3	0.0003402	-0.496417	0.168	0.2	1	1
Atp5c1	0.000340501	-0.123189	0.383	0.393	1	1
Aup1	0.000341048	0.346738	0.175	0.14	1	1
Rbm3	0.000341485	-0.736896	0.118	0.161	1	1
Ripor1	0.000342635	-0.0349619	0.232	0.226	1	1
Atg101	0.000342651	0.39925	0.08	0.057	1	1
Mat2b	0.000345224	0.1153	0.157	0.138	1	1
Cstf2t	0.000346601	0.646848	0.054	0.033	1	1
Rac1	0.0003481	-0.081978	0.526	0.543	1	1
Cadm3	0.000350802	0.198031	0.131	0.107	1	1
Bccip	0.000350863	0.245596	0.136	0.111	1	1
Arid4a	0.000351045	-0.0823082	0.154	0.146	1	1
Pbdc1	0.000351178	0.607033	0.105	0.07	1	1
Ston1	0.000351254	0.222284	0.129	0.103	1	1
Tmem256	0.0003514	-0.0740983	0.27	0.252	1	1
Fli1	0.000352283	-0.0602674	0.213	0.201	1	1
F2r	0.000352842	-0.548406	0.116	0.138	1	1
H2-T23	0.000353242	0.11688	0.775	0.734	1	1
Arl1	0.000354836	-0.547303	0.182	0.213	1	1
Ube3a	0.00035511	-0.127646	0.141	0.13	1	1
Ier3ip1	0.000355474	0.0175693	0.239	0.227	1	1
Psmb5	0.000356773	-0.0722341	0.207	0.201	1	1
Eif3m	0.00035746	-0.232128	0.221	0.237	1	1
Hsph1	0.000359043	-1.18	0.075	0.123	1	1
Pcbp2	0.000359122	-0.0453967	0.542	0.55	1	1
Fus	0.000362398	0.0923799	0.323	0.291	1	1
Cbx5	0.000367612	0.124266	0.231	0.202	1	1
Rer1	0.00036931	0.0220125	0.21	0.197	1	1
Arpc1a	0.000369348	0.170654	0.294	0.262	1	1
Mier1	0.000373957	0.0447383	0.192	0.178	1	1
Gm28305	0.000374664	0.978683	0.016	0.007	1	1
Gpr4	0.000376074	0.185573	0.202	0.174	1	1
9930111J21Rik2	0.000377199	-0.0809607	0.197	0.192	1	1
Syne2	0.000378015	-0.124075	0.305	0.309	1	1
Gas6	0.000378593	-0.11472	0.636	0.657	1	1
Gm15459	0.000379925	-0.544339	0.168	0.179	1	1
Tbca	0.000383598	0.031494	0.294	0.277	1	1
Ddx17	0.000383868	0.0221572	0.235	0.22	1	1
Gas5	0.000384066	0.18057	0.434	0.419	1	1
Arf5	0.000384861	0.336812	0.165	0.114	1	1
2410006H16Rik	0.000386635	-0.335502	0.186	0.199	1	1
Serinc1	0.000387307	-0.164844	0.33	0.342	1	1
Npm1	0.000389184	-0.0698444	0.451	0.459	1	1
Cmtm3	0.00039072	-0.153139	0.18	0.195	1	1
Actn1	0.00039114	-0.425493	0.089	0.088	1	1
Psma6	0.000391228	0.194937	0.301	0.277	1	1
Srpk1	0.000392418	0.188257	0.095	0.076	1	1
Tax1bp1	0.000393329	-0.128786	0.417	0.432	1	1
Atraid	0.000394699	-0.195147	0.223	0.228	1	1
Rbm17	0.000394821	0.0371736	0.149	0.131	1	1
Sdhb	0.000394978	-0.0214848	0.277	0.26	1	1
Fkbp4	0.000397164	-0.144749	0.165	0.178	1	1
Mfsd1	0.000398605	0.151785	0.098	0.079	1	1
Notch1	0.000404605	-0.250346	0.192	0.21	1	1
Dnajc15	0.000407177	0.332571	0.126	0.095	1	1
Fam114a1	0.000408268	-0.197968	0.108	0.099	1	1
Jcad	0.000412052	-0.0253153	0.198	0.19	1	1
Vamp3	0.000412605	-1.12288	0.081	0.126	1	1
Utp11	0.000412723	0.110404	0.156	0.133	1	1
Ccdc59	0.000413113	-0.0650561	0.195	0.186	1	1
Ubc	0.000413718	-0.257624	0.81	0.814	1	1
Adipor1	0.000416172	-0.134394	0.349	0.369	1	1
Gbp5	0.00041622	0.269599	0.082	0.059	1	1
Immt	0.000417914	-0.0133399	0.16	0.148	1	1
Mcee	0.000418802	0.192852	0.201	0.169	1	1
Rnaseh2c	0.000420822	0.354663	0.135	0.099	1	1
Dnajc10	0.000423241	0.119689	0.165	0.145	1	1
Stx6	0.000423532	0.921497	0.091	0.062	1	1
Mtch1	0.000423763	-0.0285842	0.285	0.269	1	1
Tmem123	0.000424312	-0.283668	0.166	0.175	1	1
Os9	0.000425668	-0.0531352	0.269	0.262	1	1
Ccnd1	0.000430835	0.140135	0.328	0.299	1	1
Ctdsp2	0.000432953	0.0428718	0.139	0.132	1	1
Rnh1	0.000433266	0.253369	0.177	0.148	1	1
Mdm4	0.000433898	-0.4965	0.064	0.061	1	1
Rpl9-ps6	0.000437862	0.538439	0.268	0.186	1	1
Kif2a	0.000438032	-0.387862	0.094	0.093	1	1
Desi1	0.000438876	0.0909668	0.084	0.065	1	1
Pde12	0.000439316	-0.0250531	0.061	0.055	1	1
Nedd8	0.000439801	0.115609	0.379	0.349	1	1
Itga6	0.000439861	-0.0207225	0.307	0.315	1	1
Cdc42ep4	0.000440064	-0.239528	0.138	0.148	1	1
Vasp	0.000441258	-0.0685763	0.165	0.16	1	1
Hexa	0.000441909	0.109007	0.274	0.246	1	1
Ghitm	0.000442748	-0.0571967	0.302	0.299	1	1
Hnrnph3	0.000443649	0.0945826	0.133	0.123	1	1
Pim1	0.000443808	-0.462926	0.062	0.064	1	1
Dctn1	0.000444242	-0.167064	0.177	0.168	1	1
Wdr83os	0.000451109	0.0118697	0.204	0.187	1	1
Ebna1bp2	0.000451714	0.223938	0.148	0.123	1	1
Calu	0.000453398	-0.141382	0.232	0.245	1	1
Pa2g4	0.00045515	-0.275136	0.149	0.152	1	1
Lima1	0.000457548	-0.0276111	0.147	0.138	1	1
Tpr	0.000458433	-0.0519277	0.324	0.309	1	1
Kank2	0.00045852	-0.182288	0.067	0.062	1	1
Cfl1	0.000460598	0.0595924	0.791	0.766	1	1
Apol9b	0.000466807	2.15608	0.014	0.003	1	1
Pbrm1	0.000468866	-0.197812	0.191	0.197	1	1
Ogdh	0.000472278	0.293606	0.158	0.131	1	1
Exosc7	0.000478129	0.538735	0.082	0.054	1	1
Sparcl1	0.000478881	0.132071	0.903	0.888	1	1
Slc39a9	0.000479499	0.562203	0.045	0.025	1	1
Paqr5	0.000480074	0.0913987	0.172	0.156	1	1
Dap	0.000480347	-0.547786	0.097	0.114	1	1
Babam1	0.000481198	0.0314517	0.118	0.092	1	1
Bap1	0.000481233	-0.153091	0.045	0.035	1	1
Tmem14c	0.000481938	0.146199	0.294	0.264	1	1
Utrn	0.000483737	-0.100752	0.31	0.317	1	1
Igtp	0.000485133	-0.279197	0.086	0.105	1	1
Eln	0.000488465	-0.186739	0.113	0.114	1	1
Nfkb1	0.000491027	0.337002	0.119	0.095	1	1
mt-Atp6	0.000491298	-0.867853	0.244	0.404	1	1
Gm14303	0.000492415	0.431292	0.646	0.44	1	1
Gemin7	0.000493356	-0.0320994	0.17	0.156	1	1
Itm2b	0.000494406	-0.0484606	0.975	0.984	1	1
Git2	0.000495236	-0.315123	0.145	0.158	1	1
Wbp4	0.000497592	-0.38165	0.196	0.207	1	1
Ptbp3	0.000500668	0.0222881	0.223	0.216	1	1
Usp46	0.000503689	0.0530463	0.084	0.067	1	1
Mcfd2	0.000506573	-0.0931485	0.172	0.162	1	1
Tmem88	0.000507009	-0.104618	0.543	0.569	1	1
Mprip	0.000508748	-0.0893209	0.237	0.242	1	1
Esd	0.000508801	-0.135533	0.202	0.187	1	1
Angel2	0.000510411	-0.237423	0.079	0.075	1	1
Cmtm8	0.000511029	0.183916	0.405	0.348	1	1
Khdrbs1	0.000512889	-0.13309	0.147	0.141	1	1
Hnrnpa1	0.0005164	-0.204711	0.151	0.161	1	1
Bax	0.000517553	-0.113589	0.228	0.217	1	1
Rnf157	0.000518555	-3.98333	0.001	0.011	1	1
Eif4g3	0.000523446	-0.0132802	0.172	0.158	1	1
Sema3f	0.000523918	0.178496	0.215	0.192	1	1
Etf1	0.00052678	-0.241119	0.147	0.151	1	1
Rps25	0.00052715	-0.0866793	0.525	0.538	1	1
Nde1	0.000528037	0.374102	0.123	0.093	1	1
Rab11b	0.000528153	0.117725	0.259	0.236	1	1
Klf6	0.00053195	-0.220955	0.211	0.219	1	1
Brox	0.000535454	-0.354402	0.082	0.08	1	1
Rtl8a	0.000536915	-0.314262	0.507	0.56	1	1
Chst15	0.000539339	-1.14994	0.079	0.128	1	1
Gm37376	0.000542039	1.25354	0.054	0.019	1	1
Ap2a2	0.000542206	0.441398	0.081	0.054	1	1
Kdelr2	0.000543091	-0.181458	0.14	0.138	1	1
Mbip	0.000545969	0.919734	0.052	0.031	1	1
Afdn	0.000548942	0.122906	0.346	0.332	1	1
Rpl7l1	0.000550546	-0.0779255	0.124	0.113	1	1
1700034P13Rik	0.000555065	0.138869	0.011	0.004	1	1
Rbm8a	0.000557721	-0.0817096	0.234	0.235	1	1
Psmc3	0.000560578	0.0898331	0.333	0.309	1	1
Cyfip1	0.000561344	-0.161779	0.204	0.21	1	1
Nr3c1	0.000561579	-0.0189248	0.31	0.305	1	1
Timp3	0.000563248	-0.117494	0.824	0.828	1	1
Camkmt	0.000565642	1.40328	0.035	0.015	1	1
3830406C13Rik	0.000569804	-0.509191	0.029	0.025	1	1
Rsrc2	0.000569917	-0.50424	0.202	0.248	1	1
Bloc1s1	0.000571761	-0.316441	0.117	0.133	1	1
Grb10	0.000573822	-0.117715	0.161	0.169	1	1
Ppp1ca	0.000574091	0.051032	0.398	0.382	1	1
Tapbp	0.000576679	0.0746819	0.338	0.326	1	1
Rab10	0.000577707	-0.0205776	0.221	0.219	1	1
Tspan9	0.000578253	-0.0626928	0.272	0.273	1	1
Mia3	0.000578717	-0.209564	0.181	0.181	1	1
Chek2	0.0005791	0.666594	0.073	0.05	1	1
Ccdc85a	0.000581293	-0.093222	0.164	0.172	1	1
Lsm6	0.000582001	0.258394	0.167	0.142	1	1
Eapp	0.000585582	0.155752	0.165	0.148	1	1
Gm11966	0.000588447	0.961047	0.168	0.083	1	1
Prkacb	0.000590051	-0.138829	0.11	0.101	1	1
Anapc11	0.000597596	-0.110838	0.293	0.294	1	1
Glyr1	0.000600157	-0.367534	0.11	0.107	1	1
Cdc42	0.000600675	-0.161598	0.579	0.61	1	1
Snhg5	0.000602068	-0.713129	0.1	0.129	1	1
Ufc1	0.000603165	0.157152	0.151	0.123	1	1
Stt3b	0.000604141	-0.179975	0.089	0.081	1	1
Rap1a	0.00060723	-0.33308	0.346	0.401	1	1
Slc38a2	0.000608537	-0.0677551	0.141	0.136	1	1
Cd81	0.000613901	0.0143942	0.906	0.913	1	1
Ackr3	0.000614037	-0.391556	0.283	0.332	1	1
Elovl1	0.000617884	0.0715805	0.274	0.25	1	1
Kctd10	0.000621294	-0.0984497	0.235	0.234	1	1
Srgn	0.000624984	0.0926252	0.843	0.819	1	1
Ddx54	0.000626015	0.177392	0.101	0.081	1	1
Dcaf6	0.000626405	0.670753	0.059	0.038	1	1
Pcdh1	0.000628257	-0.226469	0.159	0.161	1	1
Dpy30	0.000630265	0.435279	0.162	0.123	1	1
mt-Co3	0.000631591	-0.762987	0.251	0.428	1	1
Agrn	0.000632162	0.0623449	0.094	0.083	1	1
Uqcrfs1	0.000632387	-0.120021	0.214	0.213	1	1
Ndufa8	0.000636436	0.106026	0.386	0.355	1	1
Hnrnpa0	0.000637075	-0.34101	0.135	0.145	1	1
Twf2	0.000637187	-0.200276	0.132	0.131	1	1
Trf	0.000641075	0.430024	0.119	0.088	1	1
Tmem37	0.000641621	-1.54291	0.024	0.048	1	1
Micos10	0.000644909	0.175884	0.364	0.34	1	1
Dars	0.000646323	0.446207	0.089	0.064	1	1
Dusp7	0.000648041	-0.201498	0.089	0.083	1	1
Scp2	0.000650328	-0.588477	0.098	0.124	1	1
Zcchc8	0.000651859	0.0569941	0.073	0.056	1	1
Parl	0.000653631	0.520199	0.072	0.048	1	1
Polr2a	0.000654251	-0.096967	0.154	0.148	1	1
Tut7	0.000655066	-0.274111	0.138	0.145	1	1
Zmynd8	0.0006558	-0.640945	0.135	0.173	1	1
Mrpl30	0.000659106	-0.219531	0.169	0.169	1	1
Pcna	0.000659735	-0.104001	0.155	0.157	1	1
Rps6-ps4	0.000660434	0.132226	0.316	0.262	1	1
Endod1	0.000660501	0.231321	0.234	0.199	1	1
Mtus1	0.000661137	-0.0112038	0.2	0.197	1	1
Kcnj13	0.000661497	-0.447228	0.144	0.174	1	1
Arcn1	0.000661527	0.118872	0.194	0.174	1	1
Tor1aip1	0.000666205	-0.104634	0.225	0.229	1	1
Rrbp1	0.000670606	0.035653	0.434	0.419	1	1
1810058I24Rik	0.000671257	0.0304256	0.207	0.185	1	1
Dctn2	0.000673086	0.144274	0.204	0.183	1	1
Ran	0.000675661	0.0490953	0.274	0.27	1	1
Tmem223	0.000677903	0.16253	0.175	0.156	1	1
Uvrag	0.000683009	0.478458	0.126	0.099	1	1
Wdfy1	0.00068362	-0.506931	0.133	0.166	1	1
Cdc16	0.000685568	0.12705	0.084	0.07	1	1
Btg3	0.000687744	-0.156128	0.1	0.094	1	1
Rtf1	0.000688071	0.257848	0.185	0.157	1	1
Btg1	0.000690432	-0.186328	0.324	0.383	1	1
Sar1a	0.000690874	-0.392735	0.205	0.237	1	1
Micos13	0.000692987	0.192376	0.207	0.177	1	1
Rpl7a	0.000696772	-0.815315	0.253	0.378	1	1
Vps29	0.000700831	0.246789	0.26	0.23	1	1
Sf3b2	0.000711394	-0.0482327	0.329	0.326	1	1
Tril	0.000712875	0.235767	0.089	0.065	1	1
Hk1	0.000714931	0.0802014	0.186	0.171	1	1
Tmem160	0.000715637	0.503737	0.254	0.193	1	1
Golgb1	0.00071669	-0.0374999	0.186	0.165	1	1
Dusp6	0.000717394	-0.173003	0.239	0.26	1	1
Trappc6b	0.000719244	-0.110605	0.213	0.214	1	1
Robo4	0.000719408	-0.0113367	0.382	0.385	1	1
Arl6ip5	0.00072012	0.290219	0.415	0.357	1	1
Osgep	0.00072791	0.365148	0.1	0.074	1	1
Spag9	0.000728738	-0.0305323	0.253	0.246	1	1
Dtx3l	0.000730139	0.0190329	0.064	0.05	1	1
Gm4617	0.000730317	0.468444	0.359	0.234	1	1
Spag5	0.000731304	0.15917	0.031	0.023	1	1
BC004004	0.000731832	0.32773	0.151	0.119	1	1
Trib2	0.000734873	-0.0209121	0.165	0.169	1	1
Lsm7	0.000735433	-0.363564	0.091	0.105	1	1
Irf1	0.000737017	-0.271926	0.227	0.246	1	1
Wapl	0.000737373	0.234033	0.177	0.152	1	1
Sntb2	0.000740413	0.211274	0.186	0.16	1	1
Psenen	0.000741613	-0.562131	0.13	0.164	1	1
Gch1	0.000741621	-0.118151	0.158	0.157	1	1
Araf	0.000743071	0.121912	0.132	0.111	1	1
Ppp2r5a	0.000745166	-0.036365	0.174	0.17	1	1
Hdac1	0.000746087	0.0713323	0.228	0.218	1	1
Rps6	0.000750851	-0.736094	0.235	0.369	1	1
Lrg1	0.000752661	0.121914	0.105	0.087	1	1
Mrps25	0.000754205	0.38519	0.084	0.062	1	1
Arpc2	0.000754978	-0.15322	0.486	0.507	1	1
Nedd9	0.00075509	-0.111579	0.244	0.253	1	1
Txndc17	0.000756554	0.105232	0.322	0.301	1	1
Cwc15	0.000758462	-0.110413	0.257	0.256	1	1
Syf2	0.000763778	0.0381625	0.284	0.274	1	1
Rgs16	0.000765012	0.931677	0.024	0.013	1	1
Gm28438	0.000767157	0.0103828	0.52	0.54	1	1
Rpl3	0.000768252	-0.663317	0.284	0.4	1	1
Eif3d	0.000768579	-0.172394	0.171	0.169	1	1
Mpzl1	0.000769205	0.153728	0.272	0.244	1	1
Fth1	0.000774051	-0.0253078	0.902	0.891	1	1
Atrx	0.000777293	-0.034148	0.302	0.303	1	1
Ptprr	0.0007809	-0.0272706	0.246	0.226	1	1
Rbbp6	0.00078135	-0.052096	0.183	0.173	1	1
Lzts2	0.000782403	0.0932421	0.107	0.089	1	1
Net1	0.000782682	0.899113	0.049	0.028	1	1
Nap1l4	0.000787691	0.0301834	0.208	0.189	1	1
Rbbp9	0.000788028	-0.198846	0.089	0.077	1	1
Socs1	0.000789989	-0.47909	0.085	0.091	1	1
Tsg101	0.00079121	-0.162881	0.183	0.183	1	1
Tmem184b	0.000794724	-0.362788	0.119	0.126	1	1
Phf11d	0.000794949	0.0497784	0.146	0.134	1	1
Cacybp	0.000799485	-0.264542	0.214	0.238	1	1
Ccrl2	0.000801487	-0.139851	0.171	0.17	1	1
Erbin	0.000803629	0.113402	0.179	0.162	1	1
Gm10073	0.000804227	0.273112	0.381	0.281	1	1
Tamalin	0.000805004	-0.373248	0.19	0.213	1	1
Pnkp	0.000806727	-0.42419	0.047	0.041	1	1
Tnfaip1	0.000808496	-0.222097	0.345	0.38	1	1
Dnajb11	0.000811246	0.102107	0.163	0.146	1	1
Mbd2	0.000814384	0.0140309	0.116	0.107	1	1
Rpl15	0.000816934	-0.642606	0.282	0.413	1	1
1110059G10Rik	0.000821881	0.0460607	0.113	0.103	1	1
Aida	0.000824529	-0.20977	0.119	0.123	1	1
Ube2l3	0.000826394	-0.157799	0.231	0.24	1	1
Cnot4	0.000827708	0.226034	0.138	0.113	1	1
Smarca5	0.000827809	0.158878	0.181	0.164	1	1
Gja4	0.000828026	-0.435816	0.131	0.136	1	1
Pdgfb	0.000831569	0.0688373	0.223	0.2	1	1
Gja1	0.000836405	0.190506	0.329	0.296	1	1
Trappc3	0.000838688	0.015035	0.126	0.109	1	1
Cyc1	0.00084079	0.256901	0.204	0.172	1	1
Itpr1	0.000841979	0.388165	0.132	0.105	1	1
Nsfl1c	0.000842038	-0.445783	0.164	0.189	1	1
Tuba1a	0.000849034	-1.13178	0.15	0.268	1	1
Prpf4b	0.00084966	-0.310049	0.213	0.23	1	1
Adgre5	0.000851565	-0.218528	0.164	0.172	1	1
Colgalt2	0.000852108	-0.0533567	0.123	0.119	1	1
Icam1	0.000860327	0.114562	0.13	0.12	1	1
Cfh	0.000861749	0.37963	0.05	0.03	1	1
Srsf11	0.000862257	-0.349753	0.22	0.247	1	1
Prkd2	0.000864861	-0.453799	0.117	0.131	1	1
Sugct	0.000865199	-2.23171	0.015	0.048	1	1
Cbx3	0.000865724	-0.34493	0.173	0.194	1	1
Dctn3	0.000867494	0.147901	0.228	0.204	1	1
Ndufs3	0.000868495	0.0438107	0.133	0.126	1	1
Rhoa	0.000871405	-0.0308607	0.613	0.619	1	1
Aldoa	0.000872392	0.192839	0.567	0.526	1	1
Pabpc4	0.000879062	0.531436	0.048	0.033	1	1
Arpp19	0.000883212	0.147331	0.291	0.27	1	1
Cflar	0.000883684	0.0149131	0.128	0.119	1	1
Cspp1	0.000886138	0.807741	0.068	0.043	1	1
Enpp3	0.000891137	0.55891	0.133	0.099	1	1
Cyba	0.000893465	0.267576	0.285	0.243	1	1
Stc1	0.000894617	-0.46041	0.208	0.252	1	1
Wtap	0.000896483	-0.11756	0.103	0.095	1	1
Cnot6	0.000897837	-0.0731307	0.158	0.157	1	1
Thra	0.000898816	0.154191	0.2	0.171	1	1
Stom	0.00090352	-0.316649	0.126	0.145	1	1
Phf20	0.000904638	0.309395	0.085	0.066	1	1
Naca	0.000905242	-0.134635	0.423	0.442	1	1
Zfp511	0.000913746	0.307653	0.054	0.038	1	1
C030034I22Rik	0.000916723	1.02525	0.019	0.007	1	1
Mfng	0.00092195	-0.0435563	0.174	0.159	1	1
Spcs2	0.000922212	-0.0139261	0.296	0.287	1	1
Hip1	0.000923117	0.151878	0.283	0.259	1	1
Nedd4	0.00092473	-0.0601185	0.522	0.531	1	1
Hnrnph1	0.000925314	-0.471905	0.176	0.2	1	1
Tex14	0.000930762	-0.265156	0.099	0.096	1	1
Pdcd4	0.000938054	0.0296191	0.101	0.086	1	1
Mrpl33	0.000938651	-0.934044	0.114	0.173	1	1
Rassf3	0.000939517	0.0486882	0.202	0.193	1	1
Ets2	0.000941933	-0.227466	0.233	0.25	1	1
Klf2	0.000943164	-0.208323	0.696	0.743	1	1
Ddt	0.000944679	0.232059	0.099	0.079	1	1
Atp6v1a	0.000945937	-0.0207512	0.186	0.177	1	1
Glg1	0.000946457	0.176378	0.189	0.166	1	1
Bptf	0.000946574	0.153493	0.167	0.145	1	1
Sec14l1	0.00094909	-0.239757	0.288	0.315	1	1
Tmbim4	0.000949862	-0.0289753	0.269	0.266	1	1
Cox4i1	0.000956518	0.197803	0.854	0.816	1	1
Casp8	0.000959931	0.124085	0.154	0.14	1	1
Zeb1	0.000965251	-0.659795	0.129	0.16	1	1
Nrip1	0.000969599	0.105583	0.103	0.084	1	1
Plcb4	0.00098381	0.295518	0.14	0.119	1	1
Cpd	0.000985787	-0.0688987	0.246	0.248	1	1
Ccdc25	0.000994416	0.130099	0.087	0.07	1	1
Rpl18	0.000994659	-0.0118042	0.692	0.689	1	1
Yy1	0.000999497	0.162572	0.2	0.181	1	1
Hmg20b	0.00100343	-0.184493	0.298	0.312	1	1
Dhrs3	0.0010065	0.181744	0.228	0.197	1	1
Gm8292	0.00100675	0.692056	0.308	0.179	1	1
Myo6	0.00100783	-0.052106	0.258	0.25	1	1
Snrnp27	0.00100878	0.162615	0.188	0.16	1	1
Wars1	0.00101273	0.930934	0.131	0.063	1	1
Nagpa	0.00101373	0.0654958	0.086	0.069	1	1
Fam3c	0.00101427	-0.103328	0.172	0.168	1	1
Hspa4	0.00102588	-0.282039	0.184	0.201	1	1
Vps28	0.001027	0.0887911	0.295	0.269	1	1
Ndufb9	0.00102938	0.218277	0.298	0.269	1	1
Rps13	0.0010294	-0.777324	0.209	0.323	1	1
Ndufs7	0.00103102	0.0652694	0.259	0.24	1	1
Clec14a	0.00103267	0.0940539	0.693	0.66	1	1
Lix1l	0.00103518	0.127472	0.132	0.116	1	1
Nostrin	0.00103578	-0.159793	0.388	0.425	1	1
Szrd1	0.00103806	-0.319019	0.097	0.095	1	1
Stt3a	0.00104776	0.379911	0.142	0.117	1	1
Septin2.1	0.00105873	0.148512	0.027	0.021	1	1
Pafah1b1	0.00106064	0.019692	0.313	0.309	1	1
Pum2	0.00106095	-0.160883	0.161	0.162	1	1
Zbtb7a	0.00106489	0.128193	0.163	0.141	1	1
Myl6	0.00106516	-0.175374	0.676	0.697	1	1
Dek	0.00106571	0.0100353	0.347	0.332	1	1
Gtpbp4	0.00106614	0.0256059	0.122	0.11	1	1
Cald1	0.00106829	-0.0541713	0.514	0.539	1	1
Ppp1r11	0.00107788	0.0675295	0.206	0.191	1	1
Caskin2	0.0010779	-0.291814	0.186	0.217	1	1
Add3	0.00107804	0.0548078	0.2	0.174	1	1
Pgrmc2	0.00108062	0.15351	0.139	0.121	1	1
H1f2	0.00108179	-0.227172	0.167	0.174	1	1
Sra1	0.00108403	0.163271	0.19	0.161	1	1
Morf4l2	0.00108625	-0.3811	0.163	0.193	1	1
Tmem147	0.00108719	-0.0658974	0.146	0.136	1	1
Luc7l3	0.00109116	0.327053	0.129	0.102	1	1
Srsf5	0.00109159	-0.302043	0.302	0.33	1	1
Phc2	0.00109606	0.0329004	0.163	0.152	1	1
Vdac1	0.00109666	-0.13027	0.172	0.168	1	1
Usp25	0.00110096	0.087563	0.168	0.148	1	1
Amotl1	0.00110099	0.188266	0.138	0.122	1	1
Pfdn1	0.0011015	0.291572	0.217	0.183	1	1
Rsf1	0.00110465	-0.0670461	0.135	0.13	1	1
Dusp3	0.00110622	-0.135409	0.295	0.304	1	1
Ap1s1	0.00110851	-0.20825	0.09	0.083	1	1
Anapc13	0.00111071	0.151338	0.2	0.176	1	1
Mfap3	0.00111125	-0.216092	0.121	0.129	1	1
Dync1i2	0.00111507	0.202732	0.322	0.305	1	1
Stat3	0.00111762	-0.428878	0.154	0.178	1	1
Capza1	0.00112361	-0.428103	0.091	0.101	1	1
Mtpap	0.00112372	-0.0885697	0.059	0.047	1	1
Metap2	0.00113292	0.144867	0.288	0.264	1	1
Hnrnpm	0.00113442	0.0140408	0.247	0.242	1	1
Smap1	0.00113449	-0.0793231	0.202	0.195	1	1
Alkbh5	0.00114153	0.202775	0.112	0.094	1	1
Hspe1	0.00114574	-0.30315	0.219	0.231	1	1
Dda1	0.00114887	0.692808	0.113	0.086	1	1
Pcbd2	0.00115145	0.190799	0.121	0.096	1	1
H2-M3	0.00115294	-0.0246996	0.132	0.119	1	1
Rnf187	0.00115323	-0.128356	0.205	0.201	1	1
Rap1b	0.00115371	-0.0220497	0.415	0.413	1	1
Septin11	0.00115496	0.129679	0.087	0.069	1	1
Tbxa2r	0.0011666	0.182334	0.305	0.261	1	1
Stk19	0.0011669	0.597151	0.07	0.05	1	1
Pcmt1	0.00116812	-0.1479	0.177	0.18	1	1
Zfp87	0.00116826	0.166719	0.028	0.023	1	1
Chmp4b	0.00116835	-0.0459053	0.21	0.21	1	1
Abcb1a	0.00116975	0.468614	0.14	0.11	1	1
Sf3b6	0.00117296	-0.0796348	0.218	0.215	1	1
Rpl14	0.00117582	-0.0799369	0.715	0.718	1	1
Hspa9	0.00117838	-0.0701723	0.202	0.202	1	1
Pttg1	0.0011848	0.170837	0.357	0.321	1	1
Foxn3	0.00118856	-0.0707926	0.126	0.113	1	1
Tcf7l1	0.00119076	-0.221375	0.117	0.127	1	1
Irf2bpl	0.0012036	-0.284233	0.169	0.185	1	1
Nxpe4	0.00120592	1.11995	0.114	0.07	1	1
Bud31	0.00120641	-0.243707	0.163	0.174	1	1
Tmem165	0.00120702	0.138621	0.144	0.125	1	1
Car8	0.00121776	-0.0984222	0.391	0.401	1	1
Spock2	0.00122548	1.10856	0.035	0.018	1	1
Tmem63a	0.00122671	-0.0105686	0.069	0.056	1	1
Jup	0.00122974	0.0578806	0.313	0.301	1	1
Ndufa11	0.00122986	0.0247208	0.342	0.328	1	1
Prdx6	0.0012322	-0.0254113	0.192	0.171	1	1
Arid4b	0.00123514	0.247241	0.146	0.117	1	1
Pdlim5	0.0012413	0.194967	0.163	0.141	1	1
Eif4a1	0.00124576	-0.304193	0.317	0.36	1	1
Zrsr1	0.00124635	0.368311	0.134	0.109	1	1
Kif5b	0.00124935	-0.0440018	0.387	0.388	1	1
Prdx5	0.00125205	0.0863805	0.233	0.213	1	1
Fkbp2	0.00126113	0.259028	0.204	0.177	1	1
Eif4h	0.00126389	-0.0981492	0.293	0.301	1	1
Mea1	0.00126585	0.213531	0.152	0.125	1	1
Psmg2	0.00126849	0.484905	0.068	0.044	1	1
Romo1	0.00127735	0.0263323	0.308	0.295	1	1
Aimp1	0.00129203	-0.218076	0.139	0.14	1	1
Ndufa10	0.00129424	0.132645	0.188	0.168	1	1
1810037I17Rik	0.00129424	-0.0770362	0.414	0.426	1	1
Slirp	0.00129532	0.270676	0.204	0.185	1	1
Nubp2	0.00130185	0.467774	0.059	0.037	1	1
Hes1	0.00130222	0.104756	0.525	0.525	1	1
Washc2	0.00130472	-0.123451	0.116	0.113	1	1
Crk	0.00130592	-0.355125	0.168	0.187	1	1
Ak3	0.00131709	-0.276479	0.114	0.111	1	1
Dag1	0.00131814	-0.429421	0.134	0.165	1	1
Plekha3	0.00132121	-0.429915	0.089	0.097	1	1
Nae1	0.0013232	-0.291589	0.106	0.112	1	1
Idh3a	0.00132834	0.22236	0.107	0.083	1	1
Uqcc2	0.00133274	0.220136	0.206	0.172	1	1
Txlna	0.00133757	0.0203339	0.135	0.128	1	1
Bgn	0.00134202	0.280053	0.09	0.063	1	1
Ndufab1	0.00134979	-0.118254	0.198	0.2	1	1
Ahr	0.0013542	-0.0358749	0.162	0.157	1	1
Snrnp200	0.00135532	0.382248	0.118	0.096	1	1
Ginm1	0.00135561	0.0480971	0.324	0.306	1	1
Plin2	0.00135585	0.141538	0.103	0.088	1	1
Zfp638	0.00135836	-0.396772	0.135	0.152	1	1
Puf60	0.00136001	0.161902	0.257	0.238	1	1
Insr	0.00136057	-0.0753546	0.17	0.173	1	1
Rnd3	0.00136173	1.00595	0.059	0.038	1	1
Rgp1	0.00137424	0.0319331	0.056	0.042	1	1
Rgl1	0.00137608	-0.0691886	0.205	0.204	1	1
Selenow	0.0013792	0.0309682	0.713	0.695	1	1
Timm10b	0.00137955	-0.564819	0.061	0.072	1	1
Commd4	0.00138985	0.204363	0.11	0.082	1	1
Klf10	0.00139476	-0.463195	0.125	0.146	1	1
Mrps24	0.00140663	-0.0812736	0.203	0.191	1	1
Ube2b	0.00141311	-0.0399956	0.25	0.246	1	1
C030037D09Rik	0.00141419	2.06081	0.02	0.007	1	1
Rpl35a	0.00141782	-0.440386	0.292	0.432	1	1
Cops7a	0.0014186	0.26834	0.156	0.13	1	1
Actr10	0.00142045	-0.110925	0.16	0.153	1	1
Znfx1	0.00142322	-0.225983	0.109	0.11	1	1
Tmem50b	0.00142769	-0.280228	0.124	0.13	1	1
Pwwp3a	0.00142943	-0.102892	0.098	0.09	1	1
Tax1bp3	0.00142944	-0.716717	0.1	0.136	1	1
Pold4	0.00143332	0.30988	0.1	0.078	1	1
Csrnp1	0.00144953	-0.494196	0.076	0.095	1	1
Mrrf	0.00145005	0.306605	0.11	0.089	1	1
Ifi35	0.00145982	0.0926902	0.258	0.241	1	1
Irf7	0.00145999	-0.0580347	0.074	0.06	1	1
Guk1	0.00146289	-0.200701	0.144	0.14	1	1
Vim	0.00146427	0.0787113	0.246	0.224	1	1
Cbr1	0.00146608	0.0622336	0.13	0.112	1	1
Eif3g	0.00146703	0.126189	0.246	0.226	1	1
Eif3l	0.00147169	-0.120163	0.149	0.148	1	1
mt-Nd2	0.00147843	0.273127	0.858	0.833	1	1
Arglu1	0.00148409	-0.351135	0.177	0.203	1	1
Oser1	0.00149247	-0.587083	0.079	0.095	1	1
Enpep	0.00149678	0.0995872	0.084	0.071	1	1
Atf3	0.00149747	-0.337318	0.183	0.214	1	1
Ube2e1	0.00149953	0.08569	0.128	0.111	1	1
Taf15	0.00150437	0.0957716	0.077	0.066	1	1
Grb2	0.00150647	-0.106825	0.172	0.17	1	1
Ndufs5	0.00150796	-0.141325	0.218	0.231	1	1
Ttr	0.00151579	-0.0990632	1	1	1	1
Tgtp1	0.00152345	-0.529842	0.071	0.087	1	1
Ywhaz	0.00152861	-0.0476186	0.465	0.466	1	1
Sod1	0.00152949	0.12172	0.398	0.377	1	1
Triobp	0.00153222	-0.414976	0.123	0.139	1	1
Arhgef7	0.00153623	0.26733	0.141	0.119	1	1
Ubr5	0.00153802	-0.393823	0.116	0.126	1	1
Coa3	0.00154656	-0.0789665	0.216	0.216	1	1
Zfp955b	0.00155125	0.110874	0.03	0.017	1	1
Akap13	0.00155178	0.316213	0.197	0.172	1	1
Elp5	0.00155567	0.0479974	0.101	0.083	1	1
Phax	0.00155932	-0.077478	0.14	0.133	1	1
Denr	0.00156039	-0.26384	0.161	0.161	1	1
Bag1	0.00156873	0.0626068	0.215	0.2	1	1
Ccser2	0.00156957	-0.0315895	0.219	0.213	1	1
Me2	0.00157331	0.427287	0.053	0.036	1	1
Vps9d1	0.0015752	0.513252	0.031	0.015	1	1
Rpp21	0.00158382	0.12947	0.135	0.107	1	1
Nmi	0.00158398	-0.0266364	0.184	0.177	1	1
Prpf31	0.00159019	0.462898	0.053	0.034	1	1
Hacd4	0.00161158	-0.0589409	0.106	0.091	1	1
Hdgf	0.00161246	-0.396915	0.186	0.219	1	1
Ubn1	0.00161626	0.235874	0.139	0.119	1	1
Il1r1	0.0016255	0.0240901	0.109	0.099	1	1
Mdfic	0.00163565	0.0207653	0.156	0.146	1	1
Tox3	0.00163825	0.130163	0.053	0.034	1	1
Gtf2h5	0.00163834	0.176736	0.204	0.177	1	1
Mia	0.00164335	-0.132911	0.023	0.017	1	1
Ubb-ps	0.00164406	-0.228397	0.178	0.193	1	1
Ccz1	0.00164414	0.142922	0.105	0.087	1	1
Rps18-ps5	0.00164711	0.740151	0.289	0.177	1	1
Uap1	0.00166017	0.249512	0.091	0.078	1	1
Plxna2	0.00167642	-0.319037	0.178	0.209	1	1
Eif5	0.00167685	-0.24065	0.322	0.356	1	1
Akr1b3	0.00168092	-0.311976	0.082	0.085	1	1
Vdac2	0.00168979	-0.0853724	0.28	0.276	1	1
Smarca2	0.00169568	0.0433494	0.288	0.271	1	1
Pam	0.00169809	0.50209	0.162	0.128	1	1
Nadk	0.001699	0.0811064	0.142	0.13	1	1
Tnfsf12	0.00170235	-0.692724	0.069	0.088	1	1
Mtx2	0.00170666	0.0782038	0.148	0.132	1	1
Gna11	0.00170746	0.146066	0.225	0.213	1	1
Selenot	0.00171573	-0.254609	0.179	0.191	1	1
Rpl36a	0.00171727	-0.504067	0.247	0.348	1	1
Cct4	0.00171923	-0.204344	0.251	0.27	1	1
Plpbp	0.00172924	0.321423	0.087	0.066	1	1
H2aj	0.00173244	0.249037	0.169	0.138	1	1
Ywhaq	0.00173515	-0.110592	0.401	0.425	1	1
Dnajc21	0.00174094	-0.0743595	0.098	0.083	1	1
Cfap298	0.00174198	0.0179289	0.117	0.099	1	1
Trim47	0.00174498	-0.103288	0.248	0.259	1	1
Gm15500	0.00175308	0.460081	0.596	0.47	1	1
Syngr2	0.00175671	-0.640161	0.069	0.089	1	1
Sec63	0.00176329	-0.369414	0.155	0.16	1	1
Tmem131	0.00176403	0.0606921	0.068	0.058	1	1
Rsu1	0.00176584	-0.12349	0.237	0.244	1	1
Tmem65	0.00176678	0.118608	0.087	0.072	1	1
Apol10b	0.00176789	-0.0174349	0.04	0.029	1	1
Zbtb14	0.00176967	0.284538	0.036	0.026	1	1
Sparc	0.00177463	0.226424	0.969	0.954	1	1
Adam15	0.00177521	-0.0759404	0.399	0.411	1	1
Gvin-ps7	0.00177958	-0.233219	0.158	0.168	1	1
Ndufa1	0.00178161	-0.0570692	0.377	0.381	1	1
Ptn	0.00178641	1.39397	0.043	0.024	1	1
Rnf181	0.00178794	0.172123	0.183	0.156	1	1
Nfat5	0.00179458	-0.270008	0.114	0.126	1	1
Flt4	0.00179915	-0.127729	0.151	0.158	1	1
Cebpz	0.00180058	0.226904	0.123	0.1	1	1
Etl4	0.00180426	0.0297015	0.205	0.196	1	1
Rabep1	0.00180931	0.0518586	0.146	0.13	1	1
Relb	0.00182181	0.0186256	0.049	0.034	1	1
Fcgrt	0.00182467	0.0461325	0.268	0.244	1	1
Diaph2	0.00182881	-0.290071	0.126	0.135	1	1
Atp1b1	0.00184324	-0.341514	0.133	0.148	1	1
Gnpda2	0.00184519	-0.227856	0.11	0.109	1	1
2310022B05Rik	0.00185229	0.0835642	0.08	0.066	1	1
Ndst1	0.00185266	0.26572	0.067	0.048	1	1
Ro60	0.00185454	-0.176369	0.12	0.119	1	1
Cluh	0.00185541	0.977827	0.03	0.015	1	1
Ugcg	0.00186656	0.497587	0.066	0.054	1	1
Tmpo	0.00186678	-0.15358	0.18	0.182	1	1
Ndufs8	0.00188516	0.113458	0.28	0.248	1	1
Cd164	0.00188958	-0.228077	0.202	0.213	1	1
Por	0.00190417	0.0316935	0.137	0.13	1	1
Plekhg1	0.0019047	-0.193238	0.089	0.089	1	1
Pltp	0.00190695	0.17985	0.84	0.809	1	1
Flii	0.00191052	-0.0994762	0.153	0.146	1	1
Dynlrb1	0.00192554	-0.0994205	0.433	0.454	1	1
Atp5o.1	0.00192584	-0.37461	0.154	0.194	1	1
Psma2	0.00192599	-0.110141	0.305	0.318	1	1
Lama4	0.00192895	-0.126085	0.14	0.136	1	1
Gstk1	0.00193556	0.147017	0.084	0.064	1	1
Rad23a	0.00193679	-0.0875884	0.146	0.142	1	1
Mrps33	0.00194656	-0.39276	0.162	0.187	1	1
Eng	0.00195089	-0.0415317	0.798	0.81	1	1
AI467606	0.00195685	0.201335	0.057	0.044	1	1
Mmd	0.00196047	0.423661	0.121	0.092	1	1
Creb3	0.00196975	0.277106	0.146	0.117	1	1
Zfp652	0.00198578	0.163712	0.089	0.077	1	1
Pkn1	0.0020106	0.144633	0.109	0.097	1	1
Slc66a2	0.00201335	0.384804	0.185	0.152	1	1
Gm13436	0.00203643	0.595503	0.348	0.22	1	1
Reep5	0.00204262	0.167685	0.244	0.219	1	1
Rbm18	0.00204746	-0.253486	0.119	0.115	1	1
Nudc	0.0020485	-0.239225	0.206	0.226	1	1
Actr1a	0.00205843	0.134715	0.162	0.144	1	1
Tkt	0.00207216	0.315985	0.195	0.165	1	1
Atoh8	0.00207297	-0.0339343	0.114	0.111	1	1
Shank3	0.00207534	0.375837	0.168	0.146	1	1
Flnb	0.00208192	-0.199411	0.146	0.155	1	1
Yipf3	0.00209275	-0.108973	0.147	0.14	1	1
Layn	0.00209377	0.627841	0.108	0.079	1	1
Eml4	0.00209613	0.246525	0.114	0.089	1	1
Ptbp1	0.00209744	-0.114968	0.131	0.133	1	1
Tbkbp1	0.00210359	0.134861	0.084	0.07	1	1
Bsg	0.00210484	0.142516	0.756	0.733	1	1
Egr3	0.00210549	0.231708	0.039	0.028	1	1
Prrg1	0.00210592	0.174641	0.058	0.044	1	1
Gm28153	0.00210967	-0.171597	0.059	0.056	1	1
Adprh	0.00211293	-0.179739	0.13	0.123	1	1
Smarcc2	0.00211356	0.0874459	0.163	0.144	1	1
Dnajc8	0.00211903	-0.122022	0.359	0.369	1	1
Arf1	0.00212029	-0.155982	0.471	0.515	1	1
Emc6	0.00212579	0.183853	0.143	0.119	1	1
Mtpn	0.00212761	-0.220358	0.16	0.168	1	1
Eny2	0.00212925	0.238298	0.167	0.146	1	1
a	0.00212976	1.00159	0.025	0.015	1	1
Gpatch11	0.00213008	0.072269	0.078	0.058	1	1
Filip1	0.0021316	-0.18915	0.141	0.135	1	1
Rapgef3	0.00213349	0.071282	0.135	0.128	1	1
Ube2n	0.00213597	-0.557078	0.138	0.179	1	1
Mrpl14	0.0021474	-0.0397024	0.158	0.147	1	1
Eid1	0.00215012	-0.181141	0.188	0.197	1	1
Cisd1	0.00215172	0.284308	0.163	0.135	1	1
Krtcap2	0.00216287	-0.0272864	0.409	0.41	1	1
Zfp583	0.00216529	1.60812	0.012	0.003	1	1
Pcp4	0.00217192	0.328284	0.057	0.043	1	1
Sdf4	0.00218628	-0.093681	0.3	0.304	1	1
Chd1	0.00221696	-0.232115	0.129	0.133	1	1
Grrp1	0.00221739	-1.1069	0.108	0.18	1	1
Gm4739	0.0022178	2.25952	0.034	0.011	1	1
Ap2b1	0.00222623	0.147444	0.147	0.135	1	1
Idh3g	0.00222917	0.137102	0.189	0.166	1	1
Fzd4	0.00222958	-0.190108	0.274	0.298	1	1
Tob2	0.00224014	-0.384979	0.1	0.105	1	1
Marchf5	0.00224868	0.268271	0.165	0.141	1	1
Emc4	0.00224991	-0.0995749	0.204	0.191	1	1
Ucp2	0.00225723	-0.360875	0.287	0.34	1	1
Cdk12	0.00225946	-0.391733	0.156	0.183	1	1
Prickle1	0.00226128	0.318465	0.142	0.119	1	1
Chd4	0.00226612	-0.168007	0.21	0.206	1	1
Golga7	0.00227985	-0.0281632	0.115	0.109	1	1
Lpcat1	0.0022904	0.144573	0.302	0.287	1	1
Msx1	0.00229126	-0.0909109	0.118	0.117	1	1
Sh2b3	0.00229146	-0.129435	0.135	0.132	1	1
Cnih1	0.00232042	-0.150951	0.171	0.174	1	1
Txn2	0.00232109	0.0535344	0.184	0.17	1	1
Rbm25	0.00232236	-0.354069	0.186	0.212	1	1
Cx3cl1	0.00232256	-0.14846	0.308	0.322	1	1
Arl6ip6	0.00232272	-0.0819398	0.073	0.062	1	1
Nid2	0.00232372	-0.152087	0.179	0.187	1	1
Rps9	0.0023374	-0.0694592	0.766	0.785	1	1
Cited2	0.0023383	-0.288829	0.201	0.229	1	1
C1qbp	0.00234374	-0.219824	0.121	0.113	1	1
Ccnk	0.00234407	0.343665	0.073	0.06	1	1
Smc4	0.00234544	-0.474944	0.063	0.074	1	1
Ctnnb1	0.00234676	0.194902	0.373	0.346	1	1
Smchd1	0.00234956	-0.122259	0.146	0.138	1	1
Smim4	0.00235775	0.53501	0.08	0.06	1	1
Csnk2a1	0.0023619	-0.566216	0.102	0.131	1	1
Banf1	0.00236545	0.0147942	0.348	0.337	1	1
Kcnip2	0.00238124	1.09138	0.013	0.005	1	1
Lrrfip1	0.00238436	-0.0271084	0.33	0.323	1	1
Prelid1	0.00238998	0.232567	0.241	0.217	1	1
Ubb	0.00240008	-0.202235	0.95	0.958	1	1
Usp9x	0.00240048	-0.309365	0.096	0.099	1	1
Smad7	0.00240077	-0.347796	0.16	0.181	1	1
Serpine2	0.00240519	0.205391	0.05	0.039	1	1
Zranb2	0.00240688	0.0631448	0.165	0.142	1	1
Gm15542	0.00241197	-3.17604	0.003	0.021	1	1
Snhg9	0.00241919	-0.158563	0.084	0.08	1	1
Hnrnpul1	0.00242229	0.0998664	0.115	0.101	1	1
Hccs	0.00242285	0.194404	0.068	0.053	1	1
Eif4ebp2	0.00242467	0.0675032	0.174	0.162	1	1
Unc45b	0.00243048	-0.517388	0.105	0.134	1	1
Atp2b1	0.002432	0.0652499	0.216	0.203	1	1
Trip10	0.00243645	-0.100325	0.154	0.16	1	1
Vti1b	0.00243745	0.0196095	0.207	0.193	1	1
Polr1d	0.00244513	-0.259331	0.227	0.248	1	1
Meox1	0.00245084	-0.0641565	0.347	0.353	1	1
Gstm2	0.0024781	0.15507	0.13	0.108	1	1
Hsd17b12	0.00248999	-0.318758	0.15	0.15	1	1
Eps15l1	0.00249071	-0.020244	0.077	0.066	1	1
Ddx50	0.00249255	-0.382309	0.158	0.174	1	1
Bcr	0.0024933	0.415761	0.048	0.031	1	1
Mrpl52	0.00250595	0.279029	0.214	0.179	1	1
Fut8	0.00251356	-0.0580672	0.202	0.186	1	1
Akt1	0.0025136	-0.140136	0.173	0.177	1	1
Scaf11	0.00251535	0.016813	0.173	0.168	1	1
Sub1	0.00252234	0.149929	0.407	0.383	1	1
Gm10288	0.00252625	0.524638	0.414	0.274	1	1
Tbc1d17	0.00252639	0.262174	0.064	0.049	1	1
Smim12	0.00252676	0.188409	0.128	0.104	1	1
Dnajc19	0.00252741	0.403948	0.119	0.094	1	1
Rn18s-rs5	0.00253899	0.713317	0.739	0.53	1	1
Klc4	0.00255239	0.597254	0.047	0.03	1	1
Cdk2ap1	0.00256481	-0.0742573	0.17	0.169	1	1
Snap23	0.00257144	0.15056	0.135	0.121	1	1
Ripply3	0.00257428	-0.0404858	0.272	0.263	1	1
Cln5	0.00258391	0.563755	0.077	0.055	1	1
Ncstn	0.00258679	0.240062	0.116	0.097	1	1
Nt5c3	0.00258985	0.198462	0.063	0.046	1	1
Atxn7l3b	0.0026128	0.0357232	0.266	0.262	1	1
Bcor	0.00261587	-0.0963216	0.107	0.099	1	1
Tbc1d2b	0.00261612	0.303245	0.075	0.06	1	1
Ist1	0.00262469	-0.178763	0.12	0.126	1	1
Atp1a2	0.00263044	0.497736	0.069	0.046	1	1
Golm1	0.00263817	-0.161641	0.181	0.184	1	1
Dbi	0.00265079	-0.132846	0.409	0.431	1	1
Rpl27	0.00265746	-0.645686	0.257	0.391	1	1
Capn2	0.00266717	-0.110275	0.265	0.284	1	1
Ctso	0.00268214	0.221842	0.158	0.134	1	1
Csgalnact1	0.00269647	-0.043195	0.096	0.088	1	1
Sarnp	0.00269668	-0.350742	0.167	0.191	1	1
Akap6	0.00269727	1.04325	0.021	0.011	1	1
Ywhah	0.00269812	-0.0815652	0.311	0.328	1	1
Ddah2	0.00270735	-0.0617636	0.17	0.162	1	1
Naa15	0.00270817	0.122912	0.093	0.078	1	1
Hsp25-ps1	0.00271662	0.290043	0.315	0.245	1	1
Psmd6	0.00273537	-0.19442	0.149	0.148	1	1
Gm12739	0.00274079	0.770597	0.077	0.035	1	1
Atp5d	0.00274125	0.0277346	0.416	0.405	1	1
Arhgef1	0.00274503	-0.0499947	0.15	0.146	1	1
Rps3a2	0.00275013	0.182025	0.172	0.141	1	1
Crim1	0.00275563	0.152905	0.437	0.412	1	1
Tnfsfm13	0.00278026	1.34011	0.017	0.006	1	1
Ube2i	0.00278479	-0.864268	0.093	0.132	1	1
Slc41a1	0.00278582	0.423454	0.041	0.026	1	1
Cmpk1	0.00280609	0.103426	0.168	0.153	1	1
Tfpi	0.00280968	-0.319981	0.112	0.115	1	1
Coa6	0.00281928	0.413391	0.105	0.074	1	1
Trnau1ap	0.00282526	0.361787	0.122	0.102	1	1
Ccdc47	0.00283214	-0.0562819	0.187	0.184	1	1
Fndc3b	0.00283676	0.363221	0.114	0.095	1	1
Aebp1	0.00283693	0.955486	0.049	0.03	1	1
Mcu	0.00285008	1.39731	0.032	0.017	1	1
Cdc40	0.002851	-0.131422	0.107	0.1	1	1
Slc12a2	0.00285901	-0.102087	0.124	0.117	1	1
Golga4	0.00286095	0.51199	0.118	0.096	1	1
Gcnt2	0.00287283	-0.321161	0.116	0.132	1	1
Acadm	0.00287859	-0.0752677	0.165	0.161	1	1
Zbtb46	0.00288533	-0.229756	0.13	0.137	1	1
Nr4a1	0.00288645	-0.190134	0.358	0.374	1	1
Agpat4	0.00289214	0.119769	0.124	0.104	1	1
Nudt16l1	0.00289455	0.345878	0.097	0.068	1	1
Mrpl57	0.00291347	0.0793466	0.145	0.121	1	1
Dram2	0.00291479	-0.0856405	0.224	0.224	1	1
Pnkd	0.00291554	-0.138026	0.2	0.202	1	1
Plaat3	0.00294217	-0.0669355	0.187	0.177	1	1
Synpo	0.00294436	-0.614445	0.109	0.14	1	1
Nrp2	0.00294632	0.380063	0.175	0.142	1	1
Haus3	0.00295856	-0.171761	0.026	0.021	1	1
Psmd11	0.00296433	-0.312684	0.134	0.157	1	1
Rab3gap2	0.00296465	0.238543	0.073	0.057	1	1
Rftn1	0.0029715	-0.28841	0.125	0.138	1	1
Ttll7	0.00297169	-0.372195	0.121	0.134	1	1
Gmppa	0.00297488	0.672803	0.034	0.017	1	1
Slc39a10	0.00297862	-0.0569319	0.114	0.107	1	1
Supt5	0.00298975	-0.169752	0.146	0.142	1	1
Iscu	0.00299469	-0.164697	0.235	0.248	1	1
Rgl2	0.00299506	0.145099	0.094	0.082	1	1
Hadh	0.00299583	-0.137593	0.118	0.107	1	1
Abhd12	0.00300412	0.210081	0.078	0.062	1	1
Kifc3	0.0030044	-0.162668	0.101	0.099	1	1
Epb41	0.00301202	-0.769539	0.077	0.095	1	1
Sugt1	0.00301289	0.105347	0.248	0.232	1	1
Tpp2	0.0030163	-0.324862	0.114	0.122	1	1
Chd9	0.00302418	-0.41959	0.124	0.146	1	1
Psmb1	0.00304682	0.0719139	0.438	0.426	1	1
Gm14586	0.0030598	0.460276	0.389	0.262	1	1
Exosc9	0.00306042	0.114584	0.066	0.048	1	1
Cfdp1	0.00306943	0.0714097	0.227	0.207	1	1
Gm12002	0.00307529	-0.333764	0.193	0.215	1	1
Lhx6	0.00307955	-0.17542	0.043	0.036	1	1
Rps6kb2	0.00308739	0.281744	0.029	0.017	1	1
Atp5l	0.00310198	-0.469773	0.266	0.334	1	1
Krcc1	0.00313203	-0.0935302	0.172	0.167	1	1
Cyb5r4	0.0031624	-0.0242043	0.073	0.063	1	1
Fam149b	0.00316635	-0.104332	0.048	0.037	1	1
Kat6a	0.00318631	0.0669033	0.143	0.131	1	1
Trappc5	0.0031866	0.0366835	0.118	0.1	1	1
Luzp1	0.00318704	-0.310055	0.271	0.311	1	1
Ankrd13a	0.00318786	0.0711903	0.129	0.125	1	1
Pnrc2	0.0031885	-0.121743	0.164	0.169	1	1
Cdc42bpb	0.00318852	-0.466175	0.154	0.187	1	1
Slc31a2	0.00318962	-0.143838	0.121	0.117	1	1
Cnp	0.00319247	0.203864	0.065	0.049	1	1
Upf3a	0.0031928	0.0628279	0.095	0.084	1	1
Myo10	0.00321055	-0.031553	0.235	0.226	1	1
Vamp9	0.00321106	0.151422	0.019	0.013	1	1
Ibtk	0.00321315	0.414942	0.043	0.03	1	1
Praf2	0.00322306	0.178406	0.108	0.091	1	1
Sdf2	0.00322919	0.155623	0.186	0.165	1	1
Vapa	0.00324069	-0.230911	0.202	0.215	1	1
Zbtb20	0.00324097	0.0782902	0.239	0.222	1	1
Mrpl15	0.00324252	-0.0665151	0.098	0.088	1	1
Ddost	0.00324889	0.029004	0.252	0.237	1	1
Timm8b	0.00324959	0.0581994	0.181	0.167	1	1
Cfl2	0.00325261	0.134989	0.152	0.135	1	1
Emg1	0.00326408	0.171279	0.161	0.147	1	1
Vmp1	0.00326966	0.293651	0.097	0.083	1	1
Ergic2	0.00327828	-0.101673	0.112	0.109	1	1
Atg9b	0.00328856	1.80266	0.013	0.004	1	1
Degs1	0.00328916	0.0475119	0.352	0.337	1	1
Atp6ap1	0.00329272	0.23641	0.246	0.213	1	1
Ube2k	0.0033001	0.135624	0.204	0.188	1	1
Dubr	0.00330575	0.460231	0.071	0.054	1	1
4833439L19Rik	0.00331093	-0.023319	0.14	0.126	1	1
Jagn1	0.00331271	0.311722	0.08	0.056	1	1
Sdc3	0.00332012	-0.23394	0.086	0.084	1	1
Rpl35a-ps6	0.00332038	-0.0502984	0.166	0.139	1	1
Abcg2	0.00333363	0.0107287	0.408	0.425	1	1
Lamc1	0.00334445	-0.529979	0.096	0.123	1	1
Tex261	0.00335236	-0.0465083	0.151	0.138	1	1
Cog6	0.00335241	0.510687	0.043	0.026	1	1
Mrpl51	0.00335734	0.154403	0.158	0.136	1	1
Tmem255b	0.00335951	0.423891	0.119	0.097	1	1
Ost4	0.00336619	0.0351749	0.466	0.455	1	1
Lrp10	0.0033714	0.0527414	0.198	0.192	1	1
Mrps12	0.00337416	-0.141818	0.109	0.109	1	1
Sike1	0.00338215	0.266963	0.104	0.085	1	1
Psmd13	0.00338451	0.039945	0.147	0.138	1	1
Amd1	0.00338509	0.239457	0.05	0.044	1	1
Zdhhc7	0.00339656	0.450301	0.06	0.042	1	1
Arf6	0.00339952	0.0695953	0.142	0.133	1	1
Stk10	0.00340024	0.0533358	0.108	0.099	1	1
Ddx3x	0.00340117	-0.0969241	0.224	0.226	1	1
Notch4	0.0034025	-0.0586663	0.148	0.152	1	1
C2cd2	0.00340397	0.0703032	0.131	0.125	1	1
Rab8b	0.00344214	-0.0138117	0.111	0.107	1	1
Gm10736	0.00345708	0.26097	0.362	0.264	1	1
Nme2	0.00346721	-0.572071	0.131	0.188	1	1
Aftph	0.00347518	-0.124226	0.105	0.101	1	1
Mad2l2	0.00347668	-0.725378	0.077	0.099	1	1
Ngrn	0.00348972	0.172399	0.066	0.052	1	1
Plekho2	0.00350721	0.0662099	0.047	0.036	1	1
Eci1	0.00351576	0.212257	0.168	0.14	1	1
Rbmx	0.00352446	0.294471	0.09	0.073	1	1
Sipa1l3	0.00352471	0.14273	0.063	0.058	1	1
Ilf2	0.00352664	0.243081	0.133	0.109	1	1
Pik3r1	0.00353092	0.111655	0.097	0.083	1	1
Psmd14	0.0035358	0.0345359	0.154	0.143	1	1
Dhx15	0.0035412	-0.166061	0.155	0.159	1	1
Ubap2	0.00356305	0.265292	0.086	0.068	1	1
Sdhd	0.00356467	-0.027567	0.198	0.19	1	1
Cxcl12	0.00356884	0.0478476	0.59	0.554	1	1
Ppp3ca	0.00356957	0.0829745	0.127	0.106	1	1
Rps11	0.00358156	-0.0686974	0.743	0.744	1	1
Etfa	0.00358293	-0.134086	0.155	0.15	1	1
4930556J24Rik	0.00359851	0.630605	0.015	0.008	1	1
Plcg1	0.0036101	0.14598	0.117	0.109	1	1
Vps51	0.00363111	0.606682	0.022	0.011	1	1
Zmiz1	0.00364328	-0.0832917	0.16	0.162	1	1
Ywhab	0.0036526	-0.0969509	0.449	0.472	1	1
Pabpc1	0.00365393	-0.180193	0.456	0.481	1	1
Zfp330	0.00366269	0.227492	0.072	0.06	1	1
Mindy2	0.00366759	-0.545257	0.132	0.155	1	1
1700025G04Rik	0.00367881	-0.649564	0.09	0.11	1	1
Atp5pb	0.0037007	-0.0300398	0.301	0.308	1	1
Acaa2	0.00370246	-0.166084	0.161	0.167	1	1
Snx5	0.00371678	-0.411051	0.129	0.144	1	1
Aprt	0.00373113	0.277368	0.135	0.115	1	1
Nrarp	0.00373736	-0.367693	0.158	0.179	1	1
Erp44	0.00373858	-0.21625	0.152	0.16	1	1
Hp1bp3	0.00374503	-0.083638	0.228	0.236	1	1
Srsf1	0.00374781	-0.355207	0.112	0.121	1	1
Eif3e	0.00375086	-0.0745204	0.226	0.228	1	1
Coro1c	0.00376429	-0.0193639	0.147	0.146	1	1
Nenf	0.00376449	0.221399	0.244	0.217	1	1
Pxn	0.003766	-0.35367	0.146	0.167	1	1
Glrx3	0.00378382	-0.0917042	0.154	0.158	1	1
Ifitm2	0.00380183	-1.0482	0.246	0.439	1	1
Erh	0.00380534	0.27395	0.14	0.113	1	1
Mgst3	0.00382267	-0.159208	0.19	0.184	1	1
Psmc6	0.00382376	-0.103394	0.209	0.213	1	1
Hdgfl3	0.00383998	0.275932	0.116	0.092	1	1
Tshz2	0.00384726	0.204071	0.184	0.168	1	1
Alkbh6	0.00385168	0.159121	0.113	0.091	1	1
Tmed7	0.00388502	0.0795312	0.15	0.133	1	1
Ppdpf	0.00389078	0.166753	0.225	0.199	1	1
Swap70	0.00392126	-0.056299	0.219	0.213	1	1
Rab4b	0.00392143	-0.329086	0.029	0.028	1	1
Cib1	0.00393	0.0711555	0.124	0.103	1	1
Lysmd2	0.0039306	0.129554	0.294	0.271	1	1
Slu7	0.00395956	-0.184289	0.121	0.123	1	1
Ccdc66	0.00396073	0.642577	0.051	0.032	1	1
Flywch1	0.00396097	0.23848	0.17	0.144	1	1
Bcar1	0.0039735	0.019752	0.145	0.144	1	1
Egfl7	0.00398027	-0.917888	0.264	0.43	1	1
Atl3	0.00398189	0.114961	0.071	0.058	1	1
Gpr108	0.00398917	0.0714804	0.1	0.085	1	1
Bicral	0.00399241	0.226641	0.045	0.033	1	1
Rad23b	0.00400646	-0.101427	0.164	0.166	1	1
Timm13	0.00401473	0.236877	0.231	0.197	1	1
Ly96	0.00401477	0.798322	0.066	0.044	1	1
Rps15-ps2	0.00402605	-0.0290543	0.167	0.142	1	1
Rab7	0.00404324	-0.164916	0.368	0.397	1	1
Dnajc3	0.00404731	0.0738388	0.362	0.353	1	1
Acd	0.00404761	0.0927327	0.071	0.053	1	1
Ptp4a2	0.00406043	-0.214208	0.199	0.218	1	1
Arhgap31	0.00406868	-0.0988887	0.382	0.413	1	1
Rtp4	0.00408866	-0.0517569	0.133	0.122	1	1
Idh2	0.00409052	-0.130969	0.142	0.139	1	1
Kars	0.00411719	0.28048	0.105	0.086	1	1
Aqr	0.00413136	0.301797	0.079	0.062	1	1
Bclaf1	0.0041417	-0.151773	0.174	0.183	1	1
Pfkfb3	0.0041472	0.304687	0.045	0.037	1	1
Tjp1	0.00416768	-0.153191	0.308	0.327	1	1
Mgat1	0.0041697	-0.0486074	0.209	0.21	1	1
Ube2d1	0.00417632	0.119285	0.071	0.059	1	1
Gm21926	0.00418798	0.0256913	0.054	0.04	1	1
Arpc3	0.00420395	0.0568021	0.626	0.623	1	1
4932438A13Rik	0.00420597	-0.569	0.059	0.072	1	1
Hps4	0.0042134	0.55813	0.034	0.023	1	1
Sec22b	0.00425643	0.240387	0.105	0.092	1	1
3222401L13Rik	0.00427791	-0.3511	0.015	0.01	1	1
Ube2h	0.00428081	0.0759926	0.077	0.066	1	1
Castor1	0.00430494	-0.421365	0.092	0.11	1	1
Rbl2	0.00430921	0.596826	0.05	0.032	1	1
[truncated: 8,891 more rows]

## Sheet: Ependymal cells
Gene symbol	P value	log2 (fold change)	Pct.APP/PS1	Pct.WT	Adjusted P value
Rpl21	2.25971e-09	-2.77569	0.088	0.581	6.34887e-05
Hspa8	2.89375e-07	0.355654	0.745	0.395	0.00813029
Spp2	8.28868e-05	-5.89416	0	0.163	1
Tra2a	0.000181715	4.96	0.176	0	1
Cckbr	0.00019924	5.27934	0.206	0	1
Phldb1	0.000209095	4.25535	0.186	0	1
Gk	0.000457042	-4.87773	0	0.116	1
Dclre1a	0.000457042	-5.11673	0	0.116	1
Trim30a	0.000481256	2.46066	0.52	0.233	1
Pfdn1	0.000502938	-1.49007	0.343	0.651	1
Rpl8	0.0005384	-0.743382	0.569	0.86	1
Uckl1os	0.000559614	3.58936	0.304	0.047	1
Cdhr3	0.000621169	1.9097	0.559	0.209	1
Cwc15	0.000791924	1.8754	0.431	0.233	1
Renbp	0.000845452	-4.60418	0	0.116	1
2810001G20Rik	0.000984163	3.89835	0.147	0	1
Col1a2	0.000987355	-1.93264	0.078	0.326	1
F3	0.00108514	-2.8759	0.088	0.349	1
Mpp5	0.00114602	-5.62179	0	0.14	1
D9Wsu149	0.00147244	3.96861	0.157	0	1
1700019G24Rik	0.00154012	4.72981	0.147	0	1
Syt5	0.00154012	4.45754	0.147	0	1
Cpeb2	0.00200065	-3.94123	0.01	0.163	1
Gm47863	0.00200456	-5.04787	0	0.093	1
Spata45	0.00200456	-6.15028	0	0.093	1
Dcaf15	0.00200456	-4.48304	0	0.093	1
Dock6	0.00200456	-4.2879	0	0.093	1
Meg3	0.00226285	4.41961	0.137	0	1
Gm28694	0.00226285	4.22829	0.137	0	1
Rgs22	0.00236216	1.6102	0.255	0.047	1
Aqr	0.00255033	3.90193	0.108	0	1
Maob	0.00276215	-1.31458	0.304	0.581	1
Ngdn	0.00286135	2.0206	0.225	0.023	1
Sned1	0.00305463	-2.21837	0.069	0.302	1
Rnf40	0.00306377	4.51935	0.118	0	1
Mbnl2	0.00314211	-1.78444	0.284	0.442	1
Slc2a1	0.00318452	1.1178	0.716	0.581	1
Gm42984	0.00331742	3.58582	0.127	0	1
Golt1b	0.00331742	3.88925	0.127	0	1
Plekha8	0.00331742	3.98163	0.127	0	1
Ttc21a	0.00341129	1.0368	0.51	0.256	1
Mettl2	0.00363478	-4.29301	0	0.093	1
Pced1b	0.00363478	-5.01693	0	0.093	1
Arf2	0.0041804	-2.04403	0.078	0.302	1
Pgp	0.00442113	2.04862	0.284	0.07	1
Med9os	0.00454347	2.17073	0.324	0.093	1
Irs2	0.00460292	-1.83368	0.108	0.372	1
Creg2	0.00472442	4.04619	0.127	0	1
Pvalb	0.00472442	4.77423	0.127	0	1
Gm16201	0.004757	2.81788	0.255	0.047	1
Mccc2	0.00485419	4.35127	0.118	0	1
Cib2	0.00485451	3.55106	0.196	0.023	1
Higd2a	0.00508243	-1.6693	0.314	0.535	1
Cap1	0.00611443	3.39187	0.216	0.023	1
Pold4	0.00645629	-5.30968	0	0.093	1
Zfp74	0.00693866	4.12259	0.118	0	1
Vps45	0.00693866	3.82578	0.118	0	1
Gm6419	0.00693866	3.41607	0.118	0	1
Enpp4	0.00693866	3.90392	0.118	0	1
Rgs4	0.00709175	3.79522	0.108	0	1
Ccdc62	0.00709175	3.31368	0.108	0	1
D130043K22Rik	0.00709175	4.089	0.108	0	1
Samd4b	0.00717289	-2.31245	0.029	0.186	1
Wnk2	0.00755933	-2.83397	0.059	0.233	1
Lmo2	0.00818743	-3.39644	0.029	0.186	1
Bmp4	0.00875203	-4.73933	0	0.07	1
Zc4h2	0.00875203	-5.67552	0	0.07	1
Limd2	0.00875203	-6.03278	0	0.07	1
4930466K18Rik	0.00875203	-5.24109	0	0.07	1
Ube2t	0.00875203	-4.9264	0	0.07	1
Astn1	0.00875203	-6.18525	0	0.07	1
Gm15787	0.00875203	-4.23846	0	0.07	1
Gm2464	0.00875203	-5.30605	0	0.07	1
Gm9869	0.00875203	-4.27589	0	0.07	1
Gm5526	0.00875203	-3.81293	0	0.07	1
Cacna2d3	0.00875203	-3.8476	0	0.07	1
Gm7859	0.00875203	-5.21724	0	0.07	1
Glipr1l1	0.00875203	-4.74371	0	0.07	1
Prelid1	0.00887447	2.00541	0.304	0.093	1
Usf3	0.00940654	3.69916	0.088	0	1
Elf1	0.00940654	3.82186	0.088	0	1
Hacd2	0.00945623	0.851215	0.451	0.209	1
Luc7l3	0.00992687	2.66095	0.284	0.116	1
Calm1	0.0100418	0.570922	0.971	0.93	1
Kctd5	0.0101747	3.18167	0.108	0	1
Vit	0.0101747	4.37357	0.108	0	1
D730003I15Rik	0.0101747	3.49596	0.108	0	1
Lzic	0.0103487	3.52302	0.098	0	1
Nop16	0.0103487	4.12554	0.098	0	1
Afdn	0.0103487	3.35382	0.098	0	1
Arsa	0.0103487	4.50344	0.098	0	1
Gbp2	0.0103487	3.83054	0.098	0	1
Slc1a4	0.0103487	4.37858	0.098	0	1
Minar2	0.0103487	3.41611	0.098	0	1
Lpar3	0.0103487	3.66594	0.098	0	1
Slc20a1	0.0103487	3.37266	0.098	0	1
Ift27	0.0114038	0.937611	0.569	0.279	1
Ndufaf3	0.0114813	1.18292	0.363	0.14	1
mt-Nd6	0.0118748	2.40207	0.382	0.14	1
Id2	0.0122712	-1.31036	0.5	0.698	1
Timm8a1	0.012275	-3.62393	0.02	0.14	1
Dnah5	0.0124832	1.19916	0.578	0.442	1
Gm12222	0.0127845	-1.31797	0.069	0.233	1
4933412E12Rik	0.0128377	-4.66474	0.01	0.116	1
Gclc	0.0130127	1.47094	0.216	0.047	1
BC031181	0.0133574	1.48862	0.471	0.233	1
Brip1os	0.0136407	-3.52856	0.02	0.14	1
Acap2	0.0136587	3.55553	0.078	0	1
Cldn12	0.0136587	3.16171	0.078	0	1
Hnrnph1	0.0138555	-0.829617	0.098	0.302	1
Ppp1r36	0.0142872	1.01223	0.588	0.302	1
Eef2kmt	0.0143962	0.570364	0.235	0.07	1
Zcchc7	0.0146955	3.31174	0.225	0.047	1
Prpf39	0.0149028	3.78757	0.098	0	1
Gm43579	0.0149028	3.49104	0.098	0	1
Gm47888	0.0149028	4.19651	0.098	0	1
Ndufab1-ps	0.0149028	3.53124	0.098	0	1
Mtg1	0.0149028	3.82999	0.098	0	1
Spsb3	0.0149028	3.98318	0.098	0	1
Cdc14b	0.0150917	3.63172	0.088	0	1
Fam124a	0.0150917	3.42372	0.088	0	1
2610306M01Rik	0.0150917	3.52393	0.088	0	1
Gpatch2l	0.0155674	-4.00486	0	0.07	1
Rhobtb1	0.0155674	-4.3632	0	0.07	1
Ak6	0.0155674	-4.27898	0	0.07	1
Prdm15	0.0155674	-4.59402	0	0.07	1
Rnft2	0.0155674	-4.17282	0	0.07	1
Tmco3	0.0157554	-2.14274	0.108	0.279	1
Irf2bpl	0.0160696	2.94563	0.196	0.07	1
Plscr3	0.0162663	2.75149	0.059	0	1
Dbndd2	0.0162663	3.00282	0.059	0	1
Tmem59	0.0163384	-0.1716	0.696	0.535	1
Gm4950	0.0166737	2.15153	0.245	0.047	1
Mt3	0.0171974	0.41202	0.951	1	1
Wnt9a	0.0172001	-1.02764	0.147	0.372	1
Adprh	0.0173867	1.29629	0.402	0.163	1
Fzd4	0.0176444	-2.13191	0.01	0.116	1
Rab11fip2	0.0179257	2.00793	0.147	0.023	1
Arhgap12	0.0179274	2.41299	0.216	0.047	1
Ormdl2	0.0180659	1.95799	0.216	0.047	1
Fhl1	0.0181952	0.848019	0.667	0.395	1
mt-Nd4l	0.0186438	3.1954	0.039	0	1
Igfbpl1	0.0188662	-0.556092	0.324	0.581	1
Zfp704	0.018991	-1.89614	0.167	0.372	1
Nfx1	0.0191006	-2.50783	0.069	0.256	1
Odad3	0.0191264	0.452532	0.363	0.186	1
Calm3	0.0194429	-0.441305	0.755	0.674	1
Fam102b	0.0198481	2.87291	0.069	0	1
Ldlr	0.0198481	3.22552	0.069	0	1
Sinhcaf	0.0198481	3.80881	0.069	0	1
Nt5m	0.0198481	2.9115	0.069	0	1
Hoxb3os	0.0209739	-1.99423	0.059	0.233	1
Myo16	0.0216641	1.32107	0.333	0.116	1
Pgs1	0.0218144	3.64822	0.088	0	1
Gpat3	0.0218144	3.24632	0.088	0	1
Gm49492	0.0218144	3.57233	0.088	0	1
Nr2c2ap	0.0218144	3.00235	0.088	0	1
ENSMUSG00000120969	0.0218144	3.44089	0.088	0	1
Gm41584	0.0218144	3.49416	0.088	0	1
Fzr1	0.0218144	3.57272	0.088	0	1
Rita1	0.0218144	3.563	0.088	0	1
Ano10	0.0218144	3.48565	0.088	0	1
Shld2	0.0218144	3.39882	0.088	0	1
Yes1	0.0218144	3.69286	0.088	0	1
Mrpl3	0.0219519	2.47096	0.157	0.023	1
Uros	0.0220082	4.03533	0.078	0	1
Nudcd1	0.0220082	3.17069	0.078	0	1
Per1	0.0220082	3.74064	0.078	0	1
Nrn1	0.0220082	3.24153	0.078	0	1
4930579K19Rik	0.0220082	3.26715	0.078	0	1
A730063M14Rik	0.0220082	2.9167	0.078	0	1
Stk32a	0.0220082	3.08721	0.078	0	1
Smad6	0.0220082	2.99302	0.078	0	1
Prkd3	0.0220082	3.35281	0.078	0	1
Epb41l1	0.0220082	3.21641	0.078	0	1
Tchh	0.0220082	3.60712	0.078	0	1
Cmc4	0.0220082	2.71392	0.078	0	1
Nmi	0.0220082	3.0055	0.078	0	1
Rmi1	0.0220082	3.24206	0.078	0	1
Zbed3	0.0220082	2.85342	0.078	0	1
Mpg	0.0220082	3.13205	0.078	0	1
Shisa8	0.0220082	3.79725	0.078	0	1
Gm10123	0.0220085	-1.32043	0.284	0.326	1
Dnai1	0.0223199	1.33715	0.529	0.279	1
Eps15l1	0.0224194	-3.78868	0.01	0.116	1
Dmd	0.0225919	1.36271	0.431	0.209	1
Rbp1	0.0226295	-0.677737	0.716	0.791	1
Ptgds	0.0229103	-0.572114	0.324	0.558	1
Carm1	0.0230088	-3.75602	0.01	0.116	1
Cnih1	0.0230633	-1.47264	0.235	0.395	1
Rabgef1	0.0233673	-2.94929	0.02	0.14	1
Gng10	0.0236553	-1.68	0.127	0.302	1
Ireb2	0.023786	-2.84538	0.02	0.14	1
Slc16a1	0.0238213	2.36474	0.235	0.07	1
Gm14964	0.0238494	1.2896	0.52	0.326	1
Wscd1	0.0238734	-2.93519	0.059	0.209	1
Pnpla2	0.0239218	-2.58682	0.039	0.186	1
Ube2z	0.0239725	-2.78766	0.02	0.14	1
Fth1-ps	0.0240404	-1.76389	0.108	0.256	1
Zfp503	0.0241371	-2.23746	0.029	0.163	1
Dmkn	0.0244207	-0.450528	0.412	0.302	1
Cct8	0.0246298	1.09732	0.48	0.256	1
Rps16	0.0249036	-2.17831	0.127	0.349	1
5730455P16Rik	0.025041	2.59033	0.137	0.023	1
Deup1	0.025041	2.78327	0.137	0.023	1
Frmd4a	0.0251034	-4.63224	0.02	0.116	1
Ddx42	0.0251383	-1.30054	0.167	0.395	1
Rpl6l	0.0251803	1.852	0.343	0.116	1
Dock9	0.0252415	-0.927778	0.088	0.279	1
Rarres2	0.0257532	1.04342	0.765	0.674	1
Cxcl1	0.0259112	-1.12587	0.029	0.163	1
Cdk8	0.0265701	0.979993	0.402	0.186	1
Nr2f1	0.026579	-0.0568302	0.314	0.163	1
Btbd7	0.0266645	-2.64264	0.049	0.186	1
Sod1	0.0266895	-0.39049	0.529	0.419	1
Uqcr11	0.0269078	-0.285865	0.735	0.93	1
3300002A11Rik	0.026976	1.10683	0.706	0.488	1
Cfap161	0.0270725	1.04002	0.618	0.372	1
Car9	0.0271875	-0.408187	0.167	0.07	1
Cavin3	0.0273624	0.275254	0.441	0.256	1
Trappc11	0.0276398	-2.95662	0.029	0.163	1
Twf1	0.0278716	2.37479	0.245	0.07	1
Gabrb1	0.0279641	-1.16597	0.265	0.488	1
Nubp1	0.0281281	-5.2316	0.01	0.093	1
Bcan	0.0287965	-3.17775	0.029	0.14	1
Zfp598	0.0288993	3.31737	0.059	0	1
BC006965	0.0288993	2.90876	0.059	0	1
Poglut2	0.0288993	2.99533	0.059	0	1
Rgs20	0.0288993	2.84438	0.059	0	1
Abcc12	0.0288993	3.48899	0.059	0	1
Trub1	0.0288993	3.474	0.059	0	1
Rgs12	0.0289556	2.33424	0.157	0.023	1
Txndc9	0.0297039	-1.6441	0.235	0.302	1
Tmem108	0.0307847	1.68546	0.343	0.186	1
Med19	0.0307924	-0.549179	0.324	0.279	1
Tenm4	0.0309193	-1.57625	0.225	0.395	1
Rps23	0.0309802	-1.5263	0.304	0.558	1
Nkain4	0.0310045	0.816407	0.588	0.326	1
2810029C07Rik	0.0310198	-3.25628	0.039	0.186	1
Ntmt1	0.0310942	2.41151	0.167	0.047	1
Dsg2	0.0312613	1.37774	0.333	0.163	1
Osgep	0.0314076	-2.12604	0.029	0.163	1
Arrdc3	0.031635	-0.152297	0.039	0.163	1
Erf	0.0317453	-3.55663	0.02	0.14	1
Pelp1	0.0319325	2.99405	0.078	0	1
Usp39	0.0319325	3.54507	0.078	0	1
1810014B01Rik.1	0.0319325	2.58532	0.078	0	1
Nmrk1	0.0319325	3.37544	0.078	0	1
Pnpla6	0.0319325	3.25803	0.078	0	1
Xpo6	0.0319325	4.0443	0.078	0	1
Irak2	0.0319325	3.97591	0.078	0	1
Fbrsl1	0.0319325	2.88275	0.078	0	1
Vps13c	0.0319325	2.94014	0.078	0	1
Adgra1	0.0319325	3.58493	0.078	0	1
Dglucy	0.0319325	4.57714	0.078	0	1
Myef2l	0.0319325	3.66805	0.078	0	1
Zfp316	0.0319325	3.30546	0.078	0	1
Ubr7	0.0319325	3.67275	0.078	0	1
Mcoln1	0.0319325	3.26786	0.078	0	1
Plrg1	0.0319325	3.41447	0.078	0	1
Cyp7b1	0.0319325	3.06888	0.078	0	1
1500032F14Rik	0.0319325	2.88844	0.078	0	1
Heph	0.0319325	2.65457	0.078	0	1
Sh2b1	0.0319325	2.9657	0.078	0	1
Cyth2	0.0319505	-1.83238	0.137	0.279	1
Map3k11	0.0321212	2.42074	0.069	0	1
Pkp2	0.0321212	3.87939	0.069	0	1
4933440N22Rik	0.0321212	2.24548	0.069	0	1
Zfp94	0.0321212	3.29486	0.069	0	1
6330418K02Rik	0.0321212	3.01089	0.069	0	1
Patz1	0.0321212	2.9026	0.069	0	1
Zfp64	0.0321212	3.41334	0.069	0	1
Foxj3	0.0321212	3.50345	0.069	0	1
Rptor	0.0321212	3.36498	0.069	0	1
Chsy1	0.0321212	3.30452	0.069	0	1
5830408C22Rik	0.0323935	2.39011	0.157	0.023	1
Elof1	0.03342	0.584652	0.755	0.698	1
Drap1	0.0337168	1.58404	0.431	0.233	1
Mrpl10	0.0338982	2.03817	0.206	0.047	1
Tmie	0.0342612	-1.90352	0.049	0.186	1
Eif3g	0.0343727	1.73869	0.333	0.163	1
Cetn3	0.0347561	0.647618	0.559	0.326	1
A2m	0.0349399	-1.02582	0.167	0.395	1
Brd9	0.0352245	2.14936	0.167	0.047	1
Oxnad1	0.0354049	-2.14902	0.098	0.233	1
Zfp955b	0.0358419	-3.04654	0.039	0.163	1
Mlf1	0.0362302	0.643884	0.755	0.581	1
Daglb	0.036862	2.43274	0.216	0.07	1
Eef1a1	0.0369179	-0.859725	0.676	0.837	1
Mterf3	0.0370913	-2.52974	0.029	0.14	1
Mcur1	0.0373154	-2.05043	0.078	0.256	1
Rbmxl1	0.0374516	-1.88642	0.098	0.256	1
Timm10	0.0375537	2.50518	0.176	0.047	1
Tm9sf3	0.0377451	0.744771	0.382	0.186	1
Sys1	0.0385578	-3.91048	0.01	0.14	1
Gm6788	0.0385903	-3.95499	0	0.047	1
Rab38	0.0385903	-3.24946	0	0.047	1
Postn	0.0385903	-4.08528	0	0.047	1
Plk4	0.0385903	-3.78147	0	0.047	1
Slco1a6	0.0385903	-3.78147	0	0.047	1
Gm13136	0.0385903	-4.49488	0	0.047	1
Ncoa4-ps	0.0385903	-3.58514	0	0.047	1
Snx25	0.0385903	-4.75344	0	0.047	1
Abcg2	0.0385903	-3.45737	0	0.047	1
Gm37486	0.0385903	-2.89776	0	0.047	1
Phldb2	0.0385903	-3.85699	0	0.047	1
Plxna1	0.0385903	-4.48924	0	0.047	1
Ccdc50-ps	0.0385903	-4.52568	0	0.047	1
Fbxo42	0.0385903	-3.43026	0	0.047	1
BC049715	0.0385903	-4.13606	0	0.047	1
Cdh11	0.0385903	-2.71253	0	0.047	1
D130040H23Rik	0.0385903	-3.64404	0	0.047	1
Tmem276-zftraf1	0.0385903	-2.90499	0	0.047	1
Dhx34	0.0385903	-4.09556	0	0.047	1
Kifc2	0.0385903	-5.61425	0	0.047	1
Tyk2	0.0385903	-4.63808	0	0.047	1
Wdr5b	0.0385903	-4.03177	0	0.047	1
4930578G10Rik	0.0385903	-4.48393	0	0.047	1
4933417C20Rik	0.0385903	-4.83539	0	0.047	1
ENSMUSG00000121070	0.0385903	-3.68075	0	0.047	1
Fbxo45	0.0385903	-3.82511	0	0.047	1
Gm28411	0.0385903	-3.50645	0	0.047	1
Gm49066	0.0385903	-3.50645	0	0.047	1
Sorcs3	0.0385903	-5.30535	0	0.047	1
Apobec4	0.0385903	-4.34403	0	0.047	1
Pan2	0.0385903	-2.96131	0	0.047	1
Arhgef6	0.0385903	-2.53995	0	0.047	1
Dph7	0.0385903	-2.91408	0	0.047	1
Gm49602	0.0385903	-2.8945	0	0.047	1
Gm50394	0.0385903	-2.91408	0	0.047	1
Pcdh1	0.0385903	-3.39002	0	0.047	1
Adrb2	0.0385903	-3.32438	0	0.047	1
Avpr1a	0.0385903	-3.93327	0	0.047	1
ENSMUSG00000120121	0.0385903	-4.3103	0	0.047	1
Eif5a2	0.0385903	-5.58502	0	0.047	1
Ptcd1	0.0385903	-3.87676	0	0.047	1
Sgcd	0.0385903	-3.95357	0	0.047	1
Zc3h3	0.0385903	-4.62852	0	0.047	1
1810063I02Rik	0.0385903	-4.35283	0	0.047	1
Ackr4	0.0385903	-4.31169	0	0.047	1
Cish	0.0385903	-3.29649	0	0.047	1
Fgf13	0.0385903	-4.1236	0	0.047	1
Fzd9	0.0385903	-3.88142	0	0.047	1
Gm45315	0.0385903	-4.01978	0	0.047	1
Pomt2	0.0385903	-3.97272	0	0.047	1
4930525G20Rik	0.0385903	-3.70972	0	0.047	1
Cdnf	0.0385903	-3.70972	0	0.047	1
Coro1b	0.0385903	-4.17587	0	0.047	1
Gm38037	0.0385903	-4.57174	0	0.047	1
Mndal	0.0385903	-5.22251	0	0.047	1
Nfkb2	0.0385903	-4.81351	0	0.047	1
Opcml	0.0385903	-4.74821	0	0.047	1
Shisa9	0.0385903	-5.22251	0	0.047	1
Gm6394	0.0385903	-3.5165	0	0.047	1
Hoxb3	0.0385903	-4.14198	0	0.047	1
Kdm4d	0.0385903	-4.54626	0	0.047	1
Lmtk3	0.0385903	-4.83453	0	0.047	1
Mb21d2	0.0385903	-3.79724	0	0.047	1
Tuba4a	0.0385903	-4.31917	0	0.047	1
A330094K24Rik	0.0385903	-4.01836	0	0.047	1
Asf1b	0.0385903	-3.90101	0	0.047	1
Clec14a	0.0385903	-4.07451	0	0.047	1
Mrps2	0.0385903	-4.61787	0	0.047	1
Zfpm1	0.0385903	-3.82914	0	0.047	1
Gm4925	0.0385903	-4.03959	0	0.047	1
Crispld1	0.0385903	-3.93991	0	0.047	1
Gm11694	0.0385903	-3.82415	0	0.047	1
Misp	0.0385903	-3.82415	0	0.047	1
ENSMUSG00000120026	0.0385903	-3.35593	0	0.047	1
Eif4a3l2	0.0385903	-3.68299	0	0.047	1
Gm41505	0.0385903	-4.2162	0	0.047	1
Ndufb7	0.0387641	-0.602441	0.657	0.837	1
Gm16364.1	0.0389164	0.679748	0.216	0.07	1
Smarce1	0.0389342	2.37862	0.186	0.047	1
Cox6c	0.0389589	-0.548337	0.824	0.86	1
Abca1	0.038982	-1.79692	0.098	0.256	1
Snrpa	0.0395582	0.817855	0.284	0.116	1
Paqr4	0.0396568	1.54148	0.275	0.093	1
Spef2	0.0397674	0.913552	0.588	0.372	1
Fus	0.0397947	1.32552	0.52	0.326	1
Tmem86a	0.040493	-2.0548	0.059	0.186	1
Scaper	0.0405443	-2.18676	0.098	0.279	1
Gm10275	0.0409388	-0.569443	0.363	0.302	1
Rpl19-ps11	0.0410918	-0.497669	0.5	0.442	1
Ppdpf	0.0415319	0.910076	0.686	0.465	1
Ddx24	0.0421112	-1.14107	0.353	0.395	1
Rnf19a	0.0422416	2.73471	0.049	0	1
Dpysl3	0.0422416	2.56948	0.049	0	1
Nckap5	0.0422416	2.42752	0.049	0	1
Rab11fip3	0.0422416	2.81189	0.049	0	1
Ttc34	0.0422416	2.95751	0.049	0	1
Rnf144a	0.0422416	2.44513	0.049	0	1
Parp12	0.0422416	1.80999	0.049	0	1
Mtdh	0.0423333	-1.19019	0.324	0.488	1
Echdc1	0.0423845	2.2439	0.186	0.047	1
Emg1	0.0424318	2.01572	0.284	0.116	1
Dpm1	0.0427617	-4.2147	0	0.07	1
Fam126a	0.0427617	-4.51247	0	0.07	1
Nme1	0.0427617	-3.91244	0	0.07	1
Tcte1	0.0428089	3.71197	0.147	0.023	1
Hs3st1	0.0429423	-3.58249	0.01	0.093	1
Rbm25	0.0433472	-1.02151	0.255	0.488	1
Usp6nl	0.0435062	2.7053	0.147	0.023	1
Mrps26	0.0440397	1.70491	0.196	0.047	1
ENSMUSG00000120863	0.0440404	-3.64864	0.01	0.093	1
Lypla2	0.044246	-0.653835	0.255	0.163	1
Mdh1	0.0442666	-0.536777	0.745	0.767	1
Clpb	0.0448515	-1.57424	0.069	0.209	1
Usf1	0.0448545	1.87224	0.206	0.047	1
Fam102a	0.0449078	1.08586	0.147	0.023	1
Gm16083	0.0449879	0.765004	0.137	0.023	1
Bfsp2	0.0455043	-3.65049	0.01	0.093	1
Fas	0.0455223	0.464913	0.118	0.023	1
Selenok	0.0455726	0.354621	0.569	0.674	1
Ptn	0.0457686	-1.9121	0.167	0.093	1
Pnma8b	0.0457701	-0.0878166	0.363	0.186	1
Impact	0.0460596	-2.38219	0.127	0.256	1
Acsl1	0.0463672	-2.63231	0.01	0.093	1
Puf60	0.0464784	0.781629	0.51	0.279	1
Nrxn1	0.046753	-2.78999	0.01	0.093	1
Klhdc2	0.0467837	1.07622	0.167	0.047	1
Zkscan8	0.0467857	3.14189	0.069	0	1
Tmed2b	0.0467857	2.84322	0.069	0	1
4930599N23Rik	0.0467857	3.16797	0.069	0	1
Fyb	0.0467857	3.17969	0.069	0	1
Herc4	0.0467857	3.07913	0.069	0	1
Mbd1	0.0467857	3.28051	0.069	0	1
Ess2	0.0467857	3.13381	0.069	0	1
Hmces	0.0467857	2.93093	0.069	0	1
Zfp334	0.0467857	3.60139	0.069	0	1
Atg14	0.0467857	2.49981	0.069	0	1
Uvssa	0.0467857	2.84816	0.069	0	1
Zfp426	0.0467857	2.87387	0.069	0	1
Gm8494	0.0467857	3.34525	0.069	0	1
Fam181a	0.0467857	3.05235	0.069	0	1
Gid4	0.0467857	3.04608	0.069	0	1
Pcbp3	0.0467857	2.91407	0.069	0	1
Srxn1	0.0467857	2.6861	0.069	0	1
N4bp2	0.0467857	4.06277	0.069	0	1
Capn1	0.0467857	3.06339	0.069	0	1
Dyrk1a	0.0467857	3.27037	0.069	0	1
Fam118b	0.0467857	2.34984	0.069	0	1
Mgmt	0.0467857	3.1923	0.069	0	1
Tada2b	0.0467857	4.22428	0.069	0	1
Plppr3	0.0467857	2.74094	0.069	0	1
Prtn3	0.0467857	2.78409	0.069	0	1
Strada	0.0467857	4.029	0.069	0	1
5730471H19Rik	0.0467857	3.38324	0.069	0	1
Gimap9	0.0467857	2.57553	0.069	0	1
Cdkl1	0.0467857	2.7443	0.069	0	1
Klhdc4	0.0467857	3.11209	0.069	0	1
Nme8	0.0467857	3.49169	0.069	0	1
Pacsin1	0.0467857	3.45609	0.069	0	1
Kank1	0.0468763	-1.69312	0.167	0.256	1
Wdr41	0.0468842	-3.40354	0.01	0.093	1
Ctf1	0.0469758	3.33542	0.059	0	1
Ykt6	0.0469758	3.10611	0.059	0	1
6720489N17Rik	0.0469758	1.9707	0.059	0	1
Lrp2	0.0469758	3.12147	0.059	0	1
Zfp990	0.0469758	2.92743	0.059	0	1
Spsb4	0.0469758	2.83003	0.059	0	1
Prss36	0.0469758	3.1636	0.059	0	1
Thada	0.0469758	3.13124	0.059	0	1
Herc3	0.0469758	2.61251	0.059	0	1
Slc43a3	0.0469758	3.02015	0.059	0	1
1110046J04Rik	0.0469758	3.89845	0.059	0	1
Inip	0.0469758	2.55136	0.059	0	1
Evc2	0.0469758	2.32624	0.059	0	1
9330136K24Rik	0.0469758	2.73231	0.059	0	1
Ebag9	0.0469758	1.93662	0.059	0	1
Apobec2	0.0469758	3.71081	0.059	0	1
Cc2d1b	0.0469758	2.68249	0.059	0	1
Haus7	0.0469758	2.73241	0.059	0	1
AI837181	0.0469758	2.90515	0.059	0	1
Tob2	0.0469758	3.43186	0.059	0	1
4933406B17Rik	0.0469758	2.64298	0.059	0	1
Efemp1	0.0469758	3.84541	0.059	0	1
Adhfe1	0.0469758	2.51777	0.059	0	1
Atp5l-ps1	0.0473336	-2.78371	0.01	0.093	1
Smad9	0.0473352	-3.09672	0.01	0.093	1
R3hcc1l	0.0473511	-1.41673	0.049	0.186	1
Bcl6	0.0475417	-3.05937	0.029	0.14	1
Cadm1	0.0475503	0.680965	0.52	0.302	1
Brd3os	0.0488443	1.30382	0.235	0.07	1
Exosc3	0.0489857	1.6459	0.225	0.07	1
2810402E24Rik	0.0489937	1.2774	0.147	0.023	1
Dhx15	0.0492223	-1.77802	0.069	0.233	1
Igfbp5	0.049409	-1.11175	0.52	0.395	1
Agbl3	0.0497042	1.48047	0.235	0.07	1
Cox20	0.0498695	-1.06336	0.314	0.512	1
Surf1	0.0509424	2.57832	0.206	0.047	1
Rps2	0.0509542	-0.720703	0.627	0.814	1
Slco1a4	0.0510254	-5.39801	0.01	0.093	1
Tmem41b	0.051365	-2.56323	0.029	0.14	1
Tmem17	0.0515762	0.956449	0.265	0.116	1
Cstb	0.0517156	0.843457	0.451	0.256	1
Cep126	0.0517281	0.978336	0.451	0.395	1
Mrps35	0.0518396	1.31234	0.265	0.093	1
Serpinh1	0.0518699	0.604133	0.471	0.279	1
Esd	0.0521796	-1.25316	0.206	0.372	1
Snhg1	0.0522294	-3.20674	0.02	0.14	1
Tmem107	0.0524538	0.850658	0.706	0.581	1
Rnf216	0.0526074	1.9875	0.127	0.023	1
Pmepa1	0.0532867	0.763204	0.118	0.023	1
Sipa1l1	0.0539108	-1.72891	0.069	0.209	1
Smarca2	0.0539303	-0.691241	0.255	0.465	1
Cd55	0.054049	0.996723	0.294	0.14	1
Polr3h	0.054233	0.473722	0.392	0.209	1
Anapc10	0.0543181	1.6941	0.137	0.023	1
Tmem131	0.0543663	2.88035	0.127	0.023	1
Cst3	0.0546733	-0.257721	0.873	0.977	1
Serpine2	0.0549991	0.711702	0.696	0.581	1
Mtch2	0.0550719	1.1275	0.402	0.209	1
Ralbp1	0.0551252	-1.18845	0.059	0.186	1
Nbl1	0.0557885	2.00042	0.284	0.116	1
Ccdc127	0.0558794	1.1958	0.304	0.116	1
Gm15427	0.0560074	-0.23162	0.667	0.512	1
Metap1d	0.0560138	-1.8305	0.029	0.14	1
B9d1	0.0560859	1.00197	0.549	0.395	1
Hipk3	0.0561633	2.35834	0.157	0.023	1
Chm	0.0564352	-2.61256	0.039	0.163	1
Eml3	0.0566403	-2.75599	0.029	0.14	1
Ruvbl2	0.0566871	0.97471	0.422	0.209	1
Rpl4	0.0567573	-0.364101	0.735	0.837	1
Id3	0.056921	-0.382774	0.353	0.581	1
Slco1a5	0.0571311	-2.56185	0.059	0.209	1
Strap	0.0574844	1.68039	0.284	0.116	1
Hycc1	0.0576618	2.81767	0.157	0.023	1
Psmf1	0.0579775	2.84392	0.137	0.023	1
Adamtsl1	0.0588384	0.639387	0.029	0.116	1
Hdac1	0.0588639	-0.0468195	0.255	0.14	1
Gab1	0.0590726	1.48394	0.147	0.047	1
Sirt3	0.0590733	0.930459	0.225	0.093	1
Phgdh	0.0591388	-1.38434	0.167	0.349	1
Dmap1	0.0592705	2.29314	0.137	0.023	1
Nme7	0.0593945	2.52058	0.186	0.047	1
Nlk	0.0597649	-4.09748	0.01	0.093	1
Tubgcp2	0.0598079	3.74565	0.127	0.023	1
Smc5	0.0601348	2.05383	0.186	0.047	1
Nog	0.0610686	-2.31511	0.039	0.163	1
Phb2	0.0612546	1.89054	0.304	0.14	1
Ap1m1	0.0615068	1.16879	0.235	0.07	1
Idi1	0.0621976	3.07138	0.039	0	1
A430027H14Rik	0.0621976	2.17305	0.039	0	1
Urgcp	0.0621976	2.18633	0.039	0	1
Kcnc2	0.0621976	2.55742	0.039	0	1
Cpeb1	0.0621976	2.14173	0.039	0	1
Ddx3y	0.0623148	-1.41946	0.235	0.349	1
Sncaip	0.0624654	-2.10859	0.059	0.209	1
Ivns1abp	0.0625321	0.760482	0.441	0.256	1
Evi5	0.0627327	1.24241	0.284	0.116	1
Tpbg	0.0628346	-3.48053	0.02	0.116	1
Ptma	0.063245	0.147643	0.873	0.884	1
Snrpd1	0.0634027	1.0224	0.363	0.163	1
Cdc42bpa	0.0639279	1.4524	0.235	0.093	1
Fbl-ps2	0.0640028	1.57375	0.147	0.023	1
Kcnmb1	0.0642389	1.75825	0.235	0.07	1
Nab1	0.0643935	-2.06844	0.039	0.163	1
Rdh5	0.0644597	-1.21261	0.333	0.488	1
Erp44	0.0652218	1.35963	0.216	0.07	1
Bok	0.0653206	1.48254	0.343	0.186	1
Phtf1	0.0653443	0.834055	0.314	0.14	1
Rpf1	0.0655585	-2.99182	0.029	0.163	1
Acaa1a	0.0655951	1.53806	0.314	0.163	1
Crip2	0.0656462	0.631957	0.775	0.674	1
Lamtor1	0.0657159	-1.65174	0.225	0.419	1
Arhgap35	0.0657943	2.40542	0.186	0.047	1
Pwwp3a	0.0660407	-2.88646	0.02	0.116	1
Sass6	0.0661637	-2.42151	0.02	0.116	1
Dnaaf1	0.0661866	1.70483	0.216	0.07	1
Ribc1	0.0661972	1.70732	0.147	0.023	1
Rbm18	0.0664615	1.71531	0.108	0.023	1
Morf4l2	0.0665536	0.90197	0.412	0.302	1
Ube2g2	0.0665821	-2.522	0.049	0.186	1
Slc22a5	0.0667092	-1.86472	0.049	0.186	1
1700016P03Rik	0.0668777	-2.68461	0.02	0.116	1
Commd3	0.0669091	1.67662	0.284	0.14	1
Polr2b	0.0671053	0.0303911	0.167	0.07	1
Gm33104	0.0671783	-4.18824	0	0.047	1
Pcsk6	0.0671783	-4.57419	0	0.047	1
Ifnar2	0.0671783	-4.31741	0	0.047	1
B230303O12Rik	0.0671783	-3.22033	0	0.047	1
Ints6	0.0671783	-3.22033	0	0.047	1
Gm10616	0.0671783	-4.10688	0	0.047	1
Gm43034	0.0671783	-3.78909	0	0.047	1
Gm12844	0.0671783	-3.20085	0	0.047	1
Mynn	0.0671783	-3.34362	0	0.047	1
Pml	0.0671783	-3.88377	0	0.047	1
Six4	0.0671783	-3.74653	0	0.047	1
Gm45133	0.0671783	-4.71542	0	0.047	1
Pxdn	0.0671783	-3.46371	0	0.047	1
Stat6	0.0671783	-3.82527	0	0.047	1
Gramd1a	0.0671783	-4.33774	0	0.047	1
Syngr3	0.0671783	-3.34599	0	0.047	1
Adat2	0.0671783	-3.58709	0	0.047	1
Rad54l	0.0671783	-4.14112	0	0.047	1
Utp20	0.0671783	-3.58709	0	0.047	1
Bcas1os1	0.0671783	-4.01638	0	0.047	1
Cstad	0.0671783	-2.99303	0	0.047	1
Ptprr	0.0671783	-3.62741	0	0.047	1
Igsf9	0.0671783	-4.29104	0	0.047	1
Slc39a14	0.0671783	-4.06689	0	0.047	1
Ptbp2	0.0671783	-4.02437	0	0.047	1
Taf1c	0.0671783	-2.64146	0	0.047	1
Zbtb2	0.0671783	-2.90111	0	0.047	1
Plxna2	0.0671783	-3.61884	0	0.047	1
Ramp2	0.0671783	-4.16281	0	0.047	1
Sdc1	0.0671783	-3.67271	0	0.047	1
Gm6829	0.0671783	-3.39859	0	0.047	1
Man2c1os	0.0671783	-3.84058	0	0.047	1
Pgap1	0.0671783	-4.60497	0	0.047	1
Gad1os	0.0671783	-4.37836	0	0.047	1
Rasgrp2	0.0671783	-3.60721	0	0.047	1
Tigd3	0.0671783	-3.4466	0	0.047	1
Zfp820	0.0671783	-4.48345	0	0.047	1
Espl1	0.0671783	-3.05957	0	0.047	1
Helb	0.0671783	-4.07735	0	0.047	1
Jdp2	0.0671783	-3.78542	0	0.047	1
Dpp9	0.0671783	-4.18304	0	0.047	1
Dusp16	0.0671783	-3.96163	0	0.047	1
Simc1	0.0671783	-4.37048	0	0.047	1
Kcnmb4os2	0.0671783	-4.93403	0	0.047	1
Gm29805	0.0671783	-3.14721	0	0.047	1
Cygb	0.0671783	-3.67356	0	0.047	1
Nphp4	0.0671783	-3.67356	0	0.047	1
Eif1	0.0673046	0.207832	0.873	0.93	1
Zfp367	0.0680254	-0.912186	0.039	0.14	1
Acin1	0.0680799	0.408498	0.343	0.186	1
Hmgcs2	0.0681595	-1.52385	0.088	0.233	1
Ccdc68	0.0682246	-3.03281	0.02	0.116	1
Bgn	0.0682432	-4.30964	0.01	0.093	1
Marcksl1	0.0683345	1.35791	0.392	0.256	1
Sgms2	0.0683865	1.31704	0.176	0.047	1
Atp5o.1	0.0686517	0.0624537	0.196	0.14	1
Akap10	0.0686908	3.67052	0.059	0	1
Gm17359	0.0686908	4.61842	0.059	0	1
Snx13	0.0686908	3.16114	0.059	0	1
D730044K07Rik	0.0686908	3.11868	0.059	0	1
A830011K09Rik	0.0686908	2.20527	0.059	0	1
Pkd2l2	0.0686908	2.37468	0.059	0	1
Rap2b	0.0686908	3.09039	0.059	0	1
Treml1	0.0686908	2.83325	0.059	0	1
Klkb1	0.0686908	3.12839	0.059	0	1
Mypop	0.0686908	2.91928	0.059	0	1
Wdr95	0.0686908	2.8567	0.059	0	1
Coro1c	0.0686908	2.9217	0.059	0	1
BC016548	0.0686908	2.85638	0.059	0	1
ENSMUSG00000120176	0.0686908	2.43454	0.059	0	1
Rpsa-ps2	0.0686908	2.74698	0.059	0	1
Samd12	0.0686908	2.66094	0.059	0	1
Sdf2l1	0.0686908	3.33613	0.059	0	1
AW554918	0.0686908	2.73534	0.059	0	1
Efcc1	0.0686908	3.11375	0.059	0	1
Fbxo34	0.0686908	2.76998	0.059	0	1
P2ry1	0.0686908	2.43525	0.059	0	1
Tab1	0.0686908	2.86259	0.059	0	1
Ubald1	0.0686908	3.12982	0.059	0	1
6230400D17Rik	0.0686908	2.68436	0.059	0	1
Guf1	0.0686908	3.63026	0.059	0	1
Uspl1	0.0686908	2.25447	0.059	0	1
Atosb	0.0686908	3.08696	0.059	0	1
Cdc25a	0.0686908	3.02443	0.059	0	1
Cracdl	0.0686908	3.84473	0.059	0	1
Gm36037	0.0686908	3.03302	0.059	0	1
Gm7694	0.0686908	2.14493	0.059	0	1
H2-M3	0.0686908	2.60521	0.059	0	1
Narf	0.0686908	2.02428	0.059	0	1
Tbk1	0.0686908	3.15557	0.059	0	1
Zfp248	0.0686908	2.44014	0.059	0	1
Particl	0.0686908	2.514	0.059	0	1
Rap2c	0.0686908	3.16173	0.059	0	1
Ccdc112	0.0686908	2.66828	0.059	0	1
ENSMUSG00000121109	0.0686908	2.86386	0.059	0	1
Evi5l	0.0686908	3.11848	0.059	0	1
Gm10419	0.0686908	2.78972	0.059	0	1
Gm11592	0.0686908	2.58892	0.059	0	1
Mad1l1	0.0686908	3.56804	0.059	0	1
Smyd2	0.0686908	2.8614	0.059	0	1
Unc13d	0.0686908	3.48565	0.059	0	1
Fam151b	0.0686908	3.15875	0.059	0	1
Lrrc61	0.0686908	3.03858	0.059	0	1
2700069I18Rik	0.0686908	3.33675	0.059	0	1
Abcb8	0.0686908	3.3393	0.059	0	1
Ehd3	0.0686908	3.14851	0.059	0	1
Gm11223	0.0686908	3.11155	0.059	0	1
Ttc17	0.0686908	2.88747	0.059	0	1
B4galnt1	0.0686908	2.75544	0.059	0	1
Lrrfip1	0.0686908	3.55555	0.059	0	1
Med15	0.0686908	2.68465	0.059	0	1
Tcf25	0.068741	-0.909899	0.382	0.442	1
Macir	0.0688035	-0.670219	0.167	0.07	1
Lsr	0.068943	-0.820672	0.049	0.163	1
Tpp2	0.0689572	2.27349	0.049	0	1
Pogk	0.0689572	2.80221	0.049	0	1
Gm32950	0.0689572	2.5409	0.049	0	1
Gsap	0.0689572	2.2599	0.049	0	1
Pradc1	0.0689572	2.92939	0.049	0	1
Zfp975	0.0689572	3.24989	0.049	0	1
Zc3h12b	0.0689572	2.86779	0.049	0	1
1700016C15Rik	0.0689572	2.39954	0.049	0	1
Camta2	0.0689572	2.00764	0.049	0	1
Ppp6r3	0.0689572	3.30782	0.049	0	1
Slc37a4	0.0689572	3.36726	0.049	0	1
Sorcs2	0.0689572	3.73095	0.049	0	1
Zfp869	0.0689572	2.17669	0.049	0	1
Gm50048	0.0689572	2.41286	0.049	0	1
Nos3	0.0689572	1.79151	0.049	0	1
Peli3	0.0689572	3.16827	0.049	0	1
Pfas	0.0689572	2.62929	0.049	0	1
Thap1	0.0689572	2.75531	0.049	0	1
Zfp81	0.0689572	2.55423	0.049	0	1
Zfyve27	0.0689572	1.93956	0.049	0	1
Glb1l2	0.0689572	3.16922	0.049	0	1
Lrrc27	0.0689572	2.30617	0.049	0	1
Ppfibp1	0.0689572	2.62994	0.049	0	1
Zfp120	0.0689572	2.10765	0.049	0	1
Fads6	0.0689572	2.94624	0.049	0	1
Mocs1	0.0689572	2.66464	0.049	0	1
Usp40	0.0689572	3.32684	0.049	0	1
Vps37d	0.0689572	3.00533	0.049	0	1
AI597479	0.0689572	2.44384	0.049	0	1
Aqp1	0.0689572	3.24171	0.049	0	1
Sybu	0.0689572	2.38808	0.049	0	1
Tesk1	0.0689572	2.92154	0.049	0	1
Tmem68	0.0689572	2.07456	0.049	0	1
Gm15506	0.0689572	2.6948	0.049	0	1
Lonrf2	0.0689572	3.02048	0.049	0	1
Aebp2	0.0689972	-2.52154	0.039	0.14	1
Ankrd44	0.069104	-0.304985	0.088	0.209	1
Frmpd4	0.0693476	-1.45245	0.088	0.233	1
Camk2d	0.06945	-1.66721	0.069	0.186	1
Ckb	0.069651	-0.0661448	0.922	1	1
Dynlrb2	0.069874	0.559421	0.824	0.721	1
C1d	0.0699824	-1.5013	0.235	0.256	1
Clu	0.0701239	0.44851	0.98	0.907	1
Skiv2l	0.0703976	1.75712	0.137	0.023	1
Fmod	0.0704514	-1.65485	0.078	0.233	1
Ino80	0.0711929	-1.49459	0.039	0.14	1
Gm14966	0.0712593	2.99794	0.127	0.023	1
Smpdl3a	0.0713826	-0.642365	0.402	0.512	1
Nsun4	0.0713945	-3.2949	0.01	0.093	1
Acsf2	0.0719153	-1.93601	0.088	0.233	1
Sec61b	0.071934	-0.755715	0.49	0.535	1
Mrpl9	0.0721397	-1.01525	0.127	0.279	1
Rpl36-ps2	0.0724015	1.24153	0.196	0.047	1
Ranbp1	0.0724755	1.27301	0.353	0.209	1
Reno1	0.0727377	0.791896	0.127	0.023	1
Fbxo2	0.0727803	-1.53812	0.382	0.581	1
Nlgn2	0.0729437	-3.82858	0.029	0.116	1
Hnrnpf	0.0730499	0.959006	0.48	0.302	1
Amer2	0.0736223	-1.77007	0.127	0.302	1
Chchd5	0.0737306	0.713186	0.157	0.047	1
Mcu	0.0737413	-1.65452	0.069	0.186	1
Zc2hc1a	0.0741484	1.8599	0.216	0.093	1
4933424G05Rik	0.0743167	1.08192	0.127	0.023	1
Cav2	0.0743928	1.77176	0.176	0.047	1
Ntrk3	0.0748302	-2.63375	0.069	0.163	1
Rhoa	0.0749588	0.432051	0.539	0.326	1
Acadsb	0.0750111	-0.791189	0.137	0.279	1
Cnot6l	0.0750704	-3.66834	0.029	0.116	1
Rab5b	0.075132	-0.54345	0.147	0.07	1
Gm5844	0.075194	0.682675	0.402	0.209	1
Rbbp9	0.075899	0.986033	0.176	0.047	1
Zfp189	0.0761099	-2.17398	0.01	0.07	1
Cyb561d2	0.0761099	-1.56328	0.01	0.07	1
Hdhd3	0.0761099	-2.82168	0.01	0.07	1
Gm41349	0.0761099	-2.71217	0.01	0.07	1
Hspg2	0.0761099	-1.55678	0.01	0.07	1
Kctd3	0.0761099	-2.26585	0.01	0.07	1
Lcmt2	0.0761099	-3.71057	0.01	0.07	1
Mideas	0.0761099	-3.41313	0.01	0.07	1
Trim17	0.0761099	-0.248705	0.01	0.07	1
Gm5089.1	0.0761099	-3.10775	0.01	0.07	1
Slc16a12	0.0761099	-2.80751	0.01	0.07	1
Trpc1	0.0761099	-3.34148	0.01	0.07	1
Slc40a1	0.0761099	-3.73436	0.01	0.07	1
Depdc5	0.0761099	-0.914232	0.01	0.07	1
Hoxaas3	0.0761099	-3.28774	0.01	0.07	1
Pex10	0.0761099	-3.87832	0.01	0.07	1
Asah2	0.0761099	-1.54993	0.01	0.07	1
Bmx	0.0761099	-2.23406	0.01	0.07	1
Gm6712	0.0761099	-3.73772	0.01	0.07	1
Adam5	0.0761099	-2.29073	0.01	0.07	1
Mbd6	0.0761099	-2.74611	0.01	0.07	1
1700084E18Rik	0.0761099	-2.58199	0.01	0.07	1
Tamalin	0.0761099	-2.54745	0.01	0.07	1
Tmco6	0.0761099	-2.16692	0.01	0.07	1
Gm11598	0.0762792	-1.93108	0.039	0.14	1
Sdccag8	0.0764416	1.64545	0.304	0.14	1
Fktn	0.0764426	-3.15116	0.029	0.14	1
Rpl26	0.0771387	-0.18249	0.559	0.442	1
Ubac1	0.0778112	-1.89351	0.059	0.186	1
Chid1	0.0778594	2.5247	0.147	0.023	1
Akt2	0.0783318	2.06423	0.167	0.07	1
Prpf19	0.0783701	-0.255555	0.196	0.116	1
Tmco1	0.0785058	0.722883	0.608	0.419	1
Gm49494	0.0785764	1.67751	0.127	0.023	1
Cd59b	0.0785822	1.62266	0.245	0.093	1
Vpreb3	0.0786673	-0.221032	0.137	0.047	1
Cox8a	0.078983	-0.155762	0.882	0.791	1
Cntnap1	0.0790886	-0.113905	0.01	0.07	1
Arhgef26	0.0791259	0.94185	0.196	0.07	1
Mpv17	0.079309	2.04335	0.216	0.093	1
Trnau1ap	0.0795956	1.93197	0.137	0.023	1
Gm4366	0.0797088	-1.26482	0.225	0.326	1
Atp5j	0.0798916	-0.254684	0.784	0.93	1
Nacc1	0.0799265	-1.76712	0.059	0.186	1
Mcee	0.0800049	-0.590735	0.48	0.651	1
Gm7072	0.0800421	-5.18056	0.01	0.07	1
Isca1	0.0803809	-1.39621	0.186	0.349	1
Mterf4	0.0804822	3.53482	0.127	0.023	1
Cfap126	0.0805334	0.397569	0.804	0.837	1
Mkln1	0.0806504	-1.69396	0.098	0.233	1
Dapk3	0.0807926	3.22486	0.127	0.023	1
Insig2	0.0809312	2.15976	0.137	0.023	1
Lbp	0.0812872	0.43878	0.696	0.628	1
Rmdn3	0.0813684	1.17841	0.127	0.023	1
Gnai2	0.0815636	-0.315529	0.833	0.93	1
Mfap1a	0.0815923	1.35488	0.127	0.023	1
Msrb2	0.0818097	0.997936	0.167	0.047	1
Rnf103	0.0822452	3.08723	0.127	0.023	1
Pofut2	0.0826822	-0.449632	0.284	0.186	1
Ift172	0.083074	2.22386	0.147	0.047	1
A930005G22Rik	0.0831083	1.58576	0.225	0.07	1
Csrp2	0.0836754	0.987001	0.48	0.419	1
Zfp326	0.0838085	-1.40024	0.157	0.326	1
Hbp1	0.0840533	-1.99372	0.059	0.209	1
Lrrc42	0.0840602	3.2469	0.127	0.023	1
Taok3	0.0841423	-1.39515	0.059	0.186	1
Gm8797	0.0847916	2.36573	0.196	0.07	1
Acad11	0.0850996	1.8976	0.098	0.023	1
Pa2g4	0.0857181	0.801314	0.275	0.14	1
Mrpl20	0.0860441	0.705856	0.363	0.186	1
Dynll1	0.0862493	0.0908807	0.843	0.93	1
Elmod1	0.0864014	-0.233224	0.363	0.233	1
Ttr	0.0865522	-0.801889	1	1	1
Kif1a	0.0870217	-1.59358	0.098	0.233	1
Suclg2	0.0872717	1.06359	0.324	0.163	1
Cdc42ep3	0.0873093	-1.0282	0.088	0.233	1
Pcbp4	0.0874093	-2.60634	0.039	0.14	1
Srgn	0.087703	-1.87191	0.098	0.163	1
Ccdc121rt1	0.0877072	0.392798	0.216	0.093	1
Vstm4	0.0877124	1.25472	0.167	0.047	1
Ppp2r2d	0.0877911	2.26626	0.118	0.023	1
Rab11b	0.0878388	0.781443	0.441	0.302	1
Sostdc1	0.0884818	-1.52692	0.176	0.256	1
Tmem218	0.0892091	1.06671	0.373	0.209	1
5031425E22Rik	0.0893256	-0.822786	0.216	0.163	1
Bbs1	0.0895428	-1.59601	0.069	0.186	1
Acadm	0.0897324	-0.890911	0.402	0.581	1
Aldh6a1	0.0903607	-0.349589	0.108	0.233	1
Fhit	0.0908559	1.18134	0.314	0.14	1
Ttc7	0.0912013	1.51291	0.098	0.023	1
Gmnc	0.0912013	2.66348	0.098	0.023	1
Ppp1r12a	0.0912913	-2.65307	0.078	0.163	1
Ptpa	0.0914057	-0.881606	0.176	0.093	1
Ralgapb	0.0915796	-2.8718	0.049	0.14	1
Pfdn2	0.0916889	0.764424	0.333	0.163	1
Ccdc88c	0.0919252	2.05348	0.137	0.023	1
Ttc3	0.0920568	-0.928132	0.353	0.488	1
Fcrla	0.0924357	2.39575	0.118	0.023	1
Chd7	0.0924367	-0.911634	0.137	0.07	1
Ophn1	0.0925914	-1.35592	0.196	0.279	1
Mlec	0.0927565	0.636369	0.275	0.14	1
Rexo2	0.0929281	0.746371	0.363	0.186	1
Itga7	0.0929936	1.6479	0.029	0	1
Cdk10	0.0929936	2.25386	0.029	0	1
Fntb	0.0929936	3.4739	0.029	0	1
Ahsa2	0.0930273	1.55694	0.118	0.023	1
Rrp7a	0.0930934	1.85925	0.225	0.093	1
Mllt10	0.0932143	1.85109	0.167	0.07	1
Pik3c2a	0.0933044	1.32195	0.118	0.023	1
Atp5d	0.0935173	-0.483693	0.647	0.674	1
Zc3h13	0.0935501	-1.43864	0.118	0.256	1
Copz2	0.0942062	-1.51143	0.098	0.233	1
Dhrs3	0.0943807	0.595305	0.147	0.256	1
Myh9	0.0948404	2.67424	0.157	0.047	1
Cep120	0.0956383	-1.44347	0.02	0.116	1
Mpdu1	0.0962188	1.90125	0.255	0.116	1
Plcl1	0.096578	-2.77904	0.029	0.116	1
Tspan15	0.0966043	1.08761	0.382	0.209	1
Spa17	0.0971243	0.577459	0.578	0.419	1
Arid5a	0.0971368	-2.83359	0.02	0.116	1
Irgm2	0.0974446	-2.47835	0.02	0.116	1
Hnrnpm	0.0975376	-1.28594	0.216	0.372	1
Mdk	0.0975646	-0.641225	0.343	0.535	1
Togaram1	0.0976991	2.42996	0.127	0.023	1
Rph3al	0.0978618	1.48794	0.127	0.023	1
Anapc7	0.0979089	-2.86465	0.02	0.116	1
Pde6d	0.09796	1.82428	0.235	0.093	1
Ttc16	0.0982485	2.37275	0.108	0.023	1
Pals1	0.0985029	0.889163	0.284	0.116	1
Ndufc2	0.0985833	-0.533452	0.637	0.674	1
Abhd6	0.0985967	1.81871	0.167	0.047	1
E4f1	0.0990516	-0.488883	0.01	0.07	1
Ak7	0.0994697	0.519334	0.784	0.628	1
Srrm2	0.099508	-0.565086	0.529	0.721	1
Gm10443	0.0995265	0.370647	0.363	0.186	1
Avpi1	0.0995626	1.69263	0.275	0.116	1
Nucks1	0.0996878	-0.622738	0.578	0.628	1
3110082I17Rik	0.0999753	1.28313	0.245	0.093	1
Sntn	0.0999985	0.472143	0.343	0.163	1
Ppp1r16a	0.100096	2.36592	0.206	0.07	1
Tnfaip1	0.100287	-1.74968	0.029	0.116	1
Arpin	0.100401	1.74433	0.167	0.047	1
Stk19	0.1008	1.56985	0.186	0.07	1
Pcp4	0.101094	-1.19969	0.098	0.233	1
Agpat3	0.10121	0.791437	0.333	0.163	1
ENSMUSG00000120980	0.101235	2.49545	0.049	0	1
Cstf2	0.101235	2.42045	0.049	0	1
Ccdc163	0.101235	2.36133	0.049	0	1
Gm9727	0.101235	2.96089	0.049	0	1
Dcaf4	0.101235	3.97302	0.049	0	1
ENSMUSG00000120703	0.101235	2.41669	0.049	0	1
Slx4ip	0.101235	2.48288	0.049	0	1
Pex1	0.101235	2.22062	0.049	0	1
Ror1	0.101235	2.66308	0.049	0	1
Tmem168	0.101235	2.12661	0.049	0	1
Fen1	0.101235	2.38403	0.049	0	1
Fhip2a	0.101235	2.43988	0.049	0	1
Il17rc	0.101235	1.8972	0.049	0	1
Rxra	0.101235	2.3755	0.049	0	1
Snx11	0.101235	2.85278	0.049	0	1
Zkscan6	0.101235	3.14011	0.049	0	1
ENSMUSG00000121071	0.101235	3.42114	0.049	0	1
Ephx4	0.101235	2.26182	0.049	0	1
Gm2223	0.101235	2.56082	0.049	0	1
Gm26670	0.101235	2.62023	0.049	0	1
Lmnb2	0.101235	2.83442	0.049	0	1
Smg9	0.101235	3.19007	0.049	0	1
B3galnt2	0.101235	2.32467	0.049	0	1
Dtx4	0.101235	2.79424	0.049	0	1
Serpina3n	0.101235	3.48485	0.049	0	1
1700030K09Rik	0.101235	2.34327	0.049	0	1
Ccdc134	0.101235	1.89483	0.049	0	1
Cenpw	0.101235	2.57725	0.049	0	1
Gm7488	0.101235	2.36092	0.049	0	1
Lrba	0.101235	2.15515	0.049	0	1
Nek3	0.101235	1.50941	0.049	0	1
Epha5	0.101235	2.14132	0.049	0	1
Gm12279	0.101235	2.7942	0.049	0	1
Gm7962	0.101235	2.15987	0.049	0	1
Mettl21e	0.101235	2.15912	0.049	0	1
Atp6v1c2	0.101235	2.87579	0.049	0	1
Dbpht2	0.101235	2.71045	0.049	0	1
Dgke	0.101235	2.77322	0.049	0	1
Endov	0.101235	2.54305	0.049	0	1
Hba-a1	0.101235	2.12295	0.049	0	1
Prim1	0.101235	2.70284	0.049	0	1
Rhno1	0.101235	2.3063	0.049	0	1
Samd15	0.101235	2.30596	0.049	0	1
Tada2a	0.101235	2.72986	0.049	0	1
Etnk2	0.101235	2.1209	0.049	0	1
Gm13680	0.101235	2.45547	0.049	0	1
Gm48107	0.101235	2.77072	0.049	0	1
Ints1	0.101235	2.76714	0.049	0	1
Mras	0.101235	1.60654	0.049	0	1
Scml4	0.101235	2.57645	0.049	0	1
Vmac	0.101235	3.36047	0.049	0	1
A330069E16Rik	0.101235	2.43346	0.049	0	1
Cep78	0.101235	2.37589	0.049	0	1
Gm16437	0.101235	3.63038	0.049	0	1
Kif5c	0.101235	2.00243	0.049	0	1
Pus3	0.101235	2.0815	0.049	0	1
Sfxn4	0.101235	1.78385	0.049	0	1
Sgf29	0.101235	2.8005	0.049	0	1
Atp8a1	0.101235	3.80724	0.049	0	1
Cep85l	0.101235	2.42244	0.049	0	1
S1pr1	0.101235	2.33844	0.049	0	1
ENSMUSG00000120382	0.101235	2.81786	0.049	0	1
ENSMUSG00000120400	0.101235	2.18057	0.049	0	1
ENSMUSG00000120430	0.101235	2.09614	0.049	0	1
Gtf3c4	0.101235	2.49664	0.049	0	1
Gm5425	0.101235	3.38463	0.049	0	1
Ccdc106	0.101235	1.902	0.049	0	1
Gm15163	0.101235	2.57366	0.049	0	1
Ipp	0.101235	1.91614	0.049	0	1
Sphk2	0.101235	2.80014	0.049	0	1
4930527F14Rik	0.101235	2.42844	0.049	0	1
ENSMUSG00000120369	0.101235	2.90227	0.049	0	1
Rfesd	0.101235	1.82624	0.049	0	1
Uba6	0.101235	1.98801	0.049	0	1
Arrdc4	0.101235	2.77947	0.049	0	1
Stimate	0.101235	3.54356	0.049	0	1
Afm	0.101235	3.23667	0.049	0	1
Pdgfrl	0.101235	2.1523	0.049	0	1
Tug1	0.101235	3.0997	0.049	0	1
Uap1	0.101235	2.52386	0.049	0	1
Zfand2a	0.101235	3.17398	0.049	0	1
Gm10175	0.101235	2.36166	0.049	0	1
Gm47484	0.101235	2.19724	0.049	0	1
Gm4939	0.101235	1.9331	0.049	0	1
A230072C01Rik	0.101235	2.33018	0.049	0	1
Bpifa5	0.101235	2.94898	0.049	0	1
Ccdc14	0.101235	2.5623	0.049	0	1
ENSMUSG00000121126	0.101235	1.85241	0.049	0	1
Gm4221	0.101235	2.50965	0.049	0	1
Rab7-ps1	0.101235	1.99453	0.049	0	1
Stk32c	0.101235	2.58599	0.049	0	1
Ambra1	0.101235	2.27679	0.049	0	1
Cep57l1	0.101278	-3.47735	0.01	0.093	1
Vwa3b	0.101318	1.77628	0.176	0.047	1
Chaf1a	0.10135	0.571058	0.157	0.047	1
Chdh	0.101462	-1.83101	0.029	0.116	1
Eif1b	0.101774	0.712353	0.245	0.14	1
Cacna2d4	0.101783	-0.938627	0.01	0.07	1
Rps7	0.10183	-2.3396	0.059	0.209	1
1700029J07Rik	0.101876	1.27317	0.275	0.116	1
Wdr24	0.101886	2.56966	0.039	0	1
Has2os	0.101886	3.26277	0.039	0	1
Rnps1-ps	0.101886	2.28659	0.039	0	1
Scn8a	0.101886	2.67324	0.039	0	1
Pak6	0.101886	2.0019	0.039	0	1
Acat2	0.101886	2.02724	0.039	0	1
Fam20a	0.101886	1.95489	0.039	0	1
Purg	0.101886	2.80921	0.039	0	1
Rcl1	0.101886	1.91324	0.039	0	1
Tubgcp5	0.101886	2.04642	0.039	0	1
Tysnd1	0.101886	2.25218	0.039	0	1
Vsir	0.101886	2.08352	0.039	0	1
mt-Tq	0.101886	2.23564	0.039	0	1
Chfr	0.101886	3.71018	0.039	0	1
Patl1	0.101886	3.0783	0.039	0	1
Socs7	0.101886	2.16111	0.039	0	1
Col4a4	0.101886	1.92765	0.039	0	1
Noc3l	0.101886	2.02202	0.039	0	1
C230038L03Rik	0.101886	2.21142	0.039	0	1
Rab3d	0.101886	2.64997	0.039	0	1
Tamm41	0.101886	1.84372	0.039	0	1
Tcf20	0.101886	2.88591	0.039	0	1
Usp12	0.101886	2.19763	0.039	0	1
Nup155	0.101886	1.73555	0.039	0	1
Pgam5	0.101886	1.90435	0.039	0	1
Zswim8	0.101886	3.47782	0.039	0	1
Heatr6	0.101886	2.53863	0.039	0	1
Man1c1	0.101886	1.78091	0.039	0	1
Zfp532	0.101886	1.8405	0.039	0	1
Prdm5	0.101886	2.34779	0.039	0	1
Tubgcp6	0.101886	2.08544	0.039	0	1
Atg16l2	0.101886	1.81332	0.039	0	1
Enox1	0.101886	2.39451	0.039	0	1
Atp10a	0.101886	2.05716	0.039	0	1
Clp1	0.101886	2.40351	0.039	0	1
Olfm2	0.101886	2.33475	0.039	0	1
Aaas	0.101886	2.01972	0.039	0	1
Zfp553	0.101886	2.13733	0.039	0	1
Syt14	0.101886	2.798	0.039	0	1
Lrch1	0.101886	2.10131	0.039	0	1
Tram2	0.101886	2.23323	0.039	0	1
Pot1b	0.101886	3.10836	0.039	0	1
Scn1b	0.101886	2.09249	0.039	0	1
Pus10	0.101886	2.64933	0.039	0	1
Capn15	0.101886	2.73843	0.039	0	1
Prkdc	0.101886	2.20246	0.039	0	1
Fam183b	0.101886	0.566477	0.775	0.744	1
Rpl37a	0.101995	-1.01179	0.275	0.233	1
Ptk7	0.102267	2.09169	0.118	0.023	1
Septin10	0.103489	-2.25678	0.069	0.163	1
Scaf11	0.103591	-0.551705	0.353	0.512	1
Ndufab1	0.103686	0.440257	0.539	0.395	1
Clns1a	0.103858	0.500781	0.304	0.163	1
Rps4l	0.104225	0.141272	0.147	0.047	1
Nsg2	0.104552	-0.743028	0.5	0.651	1
Zfp263	0.104629	-1.09042	0.02	0.093	1
Paqr7	0.104691	2.05453	0.127	0.023	1
Ist1	0.10485	0.598688	0.216	0.093	1
Tex49	0.105134	-2.57504	0.039	0.14	1
Hdac1-ps	0.105438	0.725387	0.118	0.023	1
Cntn1	0.10555	-0.958936	0.304	0.465	1
Wdr93	0.106104	0.830014	0.225	0.093	1
Ccdc153	0.106393	0.454407	0.735	0.605	1
Pwwp2a	0.106706	2.1303	0.127	0.023	1
Nhp2	0.107056	1.09852	0.225	0.093	1
Myl12a	0.107129	-3.83314	0.01	0.116	1
Anks1	0.107341	1.59562	0.108	0.023	1
Gm16006	0.107379	0.0528007	0.333	0.186	1
Thrsp	0.107407	-2.21448	0.039	0.14	1
Sympk	0.107557	2.29005	0.127	0.023	1
Csnk2a1-ps3	0.107641	0.468129	0.255	0.116	1
Spire2	0.107671	-3.05271	0.02	0.093	1
Msh2	0.107756	-1.12139	0.108	0.233	1
Igip	0.107762	2.54003	0.127	0.023	1
Gm10131	0.109005	-1.90503	0.088	0.186	1
Sptb	0.109384	-3.07723	0.02	0.093	1
Kat2b	0.109542	-1.66186	0.049	0.163	1
Nat8	0.109681	-3.18326	0.01	0.093	1
Rpl3-ps1	0.109929	-0.833483	0.392	0.349	1
Grhpr	0.110202	1.54632	0.539	0.349	1
Rasl11a	0.110616	-3.81462	0.029	0.116	1
Cog2	0.111217	-2.09159	0.069	0.163	1
Zfp606	0.111707	-2.52349	0.029	0.14	1
Ctcf	0.111953	-0.718224	0.216	0.186	1
Nop58	0.111968	-1.37925	0.137	0.279	1
Cidea	0.112629	-0.915463	0.137	0.302	1
Nat8f4	0.112707	3.07059	0.127	0.023	1
Exosc2	0.112723	1.24459	0.108	0.023	1
Clic1	0.113111	0.553176	0.49	0.302	1
Xpo5	0.113385	-2.04171	0.049	0.163	1
Ccdc186	0.113678	0.368231	0.225	0.116	1
Rnaseh1	0.113682	-4.19188	0	0.047	1
Ube2d-ps	0.113682	-3.54134	0	0.047	1
0610010F05Rik	0.113682	-4.14471	0	0.047	1
Nutf2-ps1	0.113682	-4.11801	0	0.047	1
1810009A15Rik	0.113682	-3.6408	0	0.047	1
AW549877	0.113682	-3.29813	0	0.047	1
Gm6710	0.113682	-3.6408	0	0.047	1
Tnfaip3	0.113682	-3.29813	0	0.047	1
0610010K14Rik	0.113682	-4.11899	0	0.047	1
Gm16286	0.113682	-3.95955	0	0.047	1
2410002F23Rik	0.113682	-3.62389	0	0.047	1
Rnf8	0.113682	-3.62389	0	0.047	1
Gm45060	0.113682	-3.98089	0	0.047	1
Mon1b	0.113682	-3.98089	0	0.047	1
Myo1b	0.113682	-3.98089	0	0.047	1
Aldh4a1	0.113682	-4.05907	0	0.047	1
Naa38	0.114552	1.07806	0.353	0.186	1
Arfgef1	0.114702	2.17925	0.176	0.07	1
Ppp1r12b	0.115119	-1.60692	0.02	0.093	1
Tacc1	0.115212	1.34077	0.235	0.186	1
Gm17018	0.115424	-2.08995	0.02	0.14	1
G0s2	0.115635	1.00587	0.088	0.14	1
Rpl9-ps6	0.115748	1.00637	0.382	0.186	1
Hook1	0.116138	-0.506879	0.118	0.047	1
Cbll1	0.11688	-1.83125	0.108	0.209	1
ENSMUSG00000121164	0.117533	1.23847	0.167	0.047	1
E430024I08Rik	0.118115	-4.41423	0.01	0.07	1
Mon1a	0.118115	-2.46559	0.01	0.07	1
Inpp5e	0.118115	-2.48734	0.01	0.07	1
Tbck	0.118115	-1.29004	0.01	0.07	1
Asb7	0.118115	-3.06084	0.01	0.07	1
Serp2	0.118115	-3.94573	0.01	0.07	1
Dennd5b	0.118115	0.211693	0.01	0.07	1
Srfbp1	0.118115	-3.53971	0.01	0.07	1
Ss18l1	0.118115	-1.25958	0.01	0.07	1
Cenpc1	0.118115	-3.02517	0.01	0.07	1
Mmp17	0.118115	-2.04801	0.01	0.07	1
Pfkfb3	0.118115	-0.020419	0.01	0.07	1
Tagln2	0.118708	-1.06886	0.225	0.349	1
Dcaf7	0.11917	-1.87786	0.127	0.093	1
BC005537	0.119602	-1.21888	0.206	0.372	1
Sik3	0.119667	-2.42328	0.049	0.14	1
Pde3a	0.119737	-3.85067	0.01	0.07	1
Wdr66	0.119959	0.474144	0.5	0.302	1
Rab33b	0.119971	-1.19044	0.059	0.163	1
Zfand6	0.120158	-0.954406	0.314	0.465	1
Mapk7	0.12022	-3.93363	0.01	0.07	1
Smc6	0.120684	-0.230905	0.235	0.14	1
Pes1	0.120992	2.04707	0.147	0.047	1
Rfx3	0.121091	1.76893	0.196	0.093	1
Pik3ip1	0.121116	-1.40193	0.167	0.302	1
Vim	0.121329	0.55578	0.941	0.884	1
Gm6477	0.121906	1.6293	0.176	0.047	1
Smim45	0.122235	1.34748	0.176	0.047	1
Mtif2	0.122378	-2.40639	0.02	0.093	1
Lhfpl2	0.122956	1.91119	0.098	0.023	1
Gm42693	0.123219	-3.75392	0.01	0.07	1
Nwd1	0.123235	-0.868083	0.167	0.14	1
Csrp1	0.123553	-0.506984	0.265	0.465	1
Ptgr2	0.123654	-2.04274	0.088	0.209	1
D3Ertd751e	0.123954	-1.09439	0.147	0.302	1
Snapin	0.124346	0.954866	0.324	0.163	1
Sae1	0.12445	-0.0154711	0.304	0.186	1
Riok2	0.124589	1.60472	0.088	0.023	1
5730480H06Rik	0.124589	1.1484	0.088	0.023	1
Dpagt1	0.124589	1.42454	0.088	0.023	1
Chst2	0.124589	2.55053	0.088	0.023	1
Gm33050	0.124589	1.79339	0.088	0.023	1
Celf2	0.124774	-1.80248	0.069	0.186	1
Zfp609	0.124968	-2.2661	0.069	0.186	1
Cd151	0.125198	-1.38824	0.167	0.302	1
Epb41	0.125233	-2.46191	0.02	0.093	1
Gm36908	0.125234	0.703075	0.324	0.163	1
Acd	0.125612	2.23811	0.157	0.047	1
Gemin7	0.125615	0.507091	0.294	0.14	1
Tbl1x	0.12597	-1.1983	0.147	0.302	1
Fryl	0.126212	1.74252	0.127	0.023	1
Tppp3	0.126351	0.447261	0.794	0.744	1
Atp5mpl	0.126464	-0.550649	0.627	0.744	1
Col4a5	0.126487	-2.42831	0.039	0.14	1
Gtf2h5	0.126528	-1.38924	0.235	0.395	1
Zfp800	0.126886	2.18148	0.108	0.023	1
Eif4h	0.126987	-0.708627	0.333	0.326	1
Nfix	0.127155	-0.680749	0.461	0.581	1
Ppp1r14b	0.127301	1.96202	0.147	0.047	1
Ankrd54	0.12735	1.6523	0.216	0.07	1
Tcf12	0.12737	-2.04811	0.098	0.14	1
Gas7	0.127781	-1.75246	0.088	0.233	1
Usp24	0.127842	2.06607	0.157	0.047	1
Mrpl39	0.128044	-0.0716398	0.324	0.209	1
Agpat1	0.128277	2.02537	0.167	0.047	1
Nagk	0.128332	-2.23238	0.157	0.209	1
Rilpl1	0.128932	-2.07606	0.088	0.186	1
Zbtb11	0.129001	2.00259	0.147	0.07	1
Ift122	0.129111	1.56114	0.304	0.163	1
Atp6v0e	0.129484	-0.664873	0.471	0.581	1
Dcaf8	0.129526	0.920481	0.314	0.209	1
Slc35c2	0.129665	-3.81729	0.02	0.093	1
Car13	0.12982	-3.70617	0.01	0.07	1
Dnah1	0.130143	1.18378	0.176	0.07	1
Dnah7a	0.130296	-0.173748	0.176	0.093	1
Ak4	0.130433	-0.0805285	0.078	0.023	1
Ccdc74a	0.130581	0.577064	0.422	0.256	1
Bag2	0.130602	1.52868	0.167	0.047	1
Ptpn4	0.130612	-1.69346	0.069	0.186	1
H2-Ab1	0.130627	1.68745	0.127	0.023	1
Wdr35	0.130668	0.519376	0.363	0.209	1
Taf1d	0.130716	-2.67071	0.059	0.14	1
Amdhd2	0.131506	-1.92608	0.069	0.186	1
Arpc2	0.131657	-0.282724	0.392	0.535	1
Sdr39u1	0.131662	-0.805345	0.157	0.302	1
mt-Rnr1	0.131812	0.971214	1	1	1
Tnfsf13os	0.131926	-3.58326	0.01	0.07	1
Eif2d	0.132082	1.0809	0.176	0.07	1
Txndc5	0.132396	-0.457946	0.225	0.14	1
1700016K19Rik	0.132832	0.592079	0.637	0.465	1
Rnf167	0.133	0.6967	0.275	0.163	1
Clba1	0.133017	0.108939	0.265	0.14	1
Stn1	0.133358	-0.146316	0.088	0.023	1
Smad4	0.133762	-1.50413	0.118	0.233	1
Gm53012	0.133774	1.15183	0.412	0.209	1
Snhg9	0.133948	1.70829	0.176	0.07	1
Abhd14a	0.134074	0.238624	0.412	0.512	1
Chd2	0.134371	-0.0703939	0.088	0.023	1
Ribc2	0.134463	1.22452	0.235	0.093	1
Slc24a4	0.134498	2.70657	0.127	0.023	1
Il33	0.13456	-1.45773	0.059	0.163	1
Cpeb4	0.134913	-1.84112	0.049	0.14	1
Gpaa1	0.134965	1.01345	0.118	0.023	1
Odf2l	0.13502	1.22864	0.284	0.14	1
Fam13c	0.135116	1.61891	0.108	0.023	1
Tfg	0.135179	-1.36619	0.108	0.209	1
Mapkapk2	0.135206	-1.98539	0.069	0.163	1
Yif1a	0.135612	1.9939	0.284	0.14	1
Coro2b	0.136282	-2.03309	0.039	0.14	1
Parp4	0.136342	1.16299	0.118	0.023	1
9130401M01Rik	0.13657	2.30879	0.127	0.023	1
Lrif1	0.136608	-1.55581	0.029	0.116	1
Tspan3	0.136967	0.0278682	0.853	0.93	1
Hkdc1	0.136971	0.385752	0.118	0.047	1
Spry2	0.137179	-2.95137	0.049	0.14	1
Tuba1b	0.137289	-0.146413	0.804	0.93	1
Gjc1	0.137509	-0.131278	0.029	0.093	1
Fis1	0.13784	0.421776	0.647	0.465	1
Fggy	0.137958	-1.85187	0.029	0.116	1
Pigt	0.138216	1.67876	0.235	0.116	1
Ift74	0.138419	-0.416264	0.48	0.628	1
Trim24	0.138437	-1.86079	0.049	0.163	1
Rps24	0.138698	-0.492217	0.706	0.814	1
Gnb1l	0.139158	-2.17636	0.01	0.07	1
Pck2	0.139468	-2.9328	0.01	0.07	1
Prelid3b	0.139505	2.13343	0.118	0.023	1
Zmym3	0.139576	-2.04532	0.059	0.186	1
Rab2a	0.139992	0.761322	0.52	0.349	1
Ttc30b	0.140158	-0.235862	0.353	0.256	1
Gm5644	0.1402	-1.74769	0.127	0.209	1
Acot13	0.140221	-0.0834106	0.373	0.279	1
Plagl1	0.140237	-1.56875	0.088	0.186	1
Cnmd	0.140687	0.137469	0.353	0.512	1
Rftn1	0.140831	-1.81619	0.029	0.116	1
Gm10819	0.141116	-2.30754	0.01	0.07	1
Lxn	0.141139	0.51186	0.539	0.372	1
Gm10051	0.141174	-2.29529	0.01	0.07	1
Tex10	0.141215	-1.65229	0.029	0.116	1
Stk11ip	0.141244	-1.98014	0.029	0.116	1
Tmem167b	0.141264	-2.55356	0.039	0.116	1
Bzw2	0.141641	-2.55152	0.01	0.07	1
Hprt	0.141679	1.01119	0.412	0.233	1
Gm11508	0.141686	-2.75643	0.01	0.07	1
Gm5511	0.141823	-2.37952	0.01	0.07	1
Ppp1r21	0.141859	-2.4591	0.059	0.163	1
Prdx3	0.141884	-0.515218	0.343	0.302	1
Rbm48	0.141936	-2.72803	0.01	0.07	1
Rabggtb	0.142066	2.09436	0.118	0.023	1
Plch1	0.142077	2.19791	0.118	0.023	1
Tut4	0.142096	-1.33318	0.137	0.256	1
Flywch2	0.142102	2.22697	0.118	0.023	1
Klhl21	0.142184	-2.67015	0.01	0.07	1
Nr2f2	0.142278	-1.32585	0.167	0.326	1
Urah	0.142702	-3.12571	0.029	0.093	1
Tent5c	0.143055	-0.726144	0.049	0.14	1
Npepps	0.143099	-1.10581	0.206	0.349	1
Nek7	0.143199	-1.5582	0.078	0.186	1
Dtymk	0.143367	1.10795	0.275	0.14	1
Stx6	0.143436	1.81721	0.098	0.023	1
Tnfrsf11b	0.143568	1.10496	0.118	0.023	1
Ccnt2	0.143639	-2.57845	0.049	0.023	1
Mtarc2	0.144251	-0.799544	0.245	0.419	1
Dclk1	0.144349	-2.11647	0.108	0.233	1
Mtor	0.144956	0.357603	0.098	0.023	1
Smim5	0.145087	0.335545	0.422	0.279	1
Mcm4	0.145428	1.43456	0.167	0.07	1
Tmem242	0.145527	1.02772	0.402	0.233	1
Chst15	0.145618	2.55266	0.02	0	1
Fam214b	0.145618	1.13483	0.02	0	1
Kazald1	0.145618	1.13483	0.02	0	1
Selenoh	0.145618	1.81553	0.02	0	1
5930430L01Rik	0.145618	1.96541	0.02	0	1
Pim1	0.145618	0.838246	0.02	0	1
Mir22hg	0.145618	1.22916	0.02	0	1
Nsmce4a	0.145618	1.77695	0.02	0	1
Rps7-ps3	0.145618	1.97377	0.02	0	1
Fez1	0.145628	0.724901	0.422	0.256	1
Ywhae	0.145721	0.134223	0.765	0.628	1
Ubl4a	0.145829	-1.9514	0.078	0.14	1
Upf2	0.146145	-0.923512	0.167	0.302	1
Hopx	0.14661	-0.866912	0.431	0.558	1
Tmem29	0.147133	1.84283	0.196	0.07	1
Sash1	0.147579	-0.97815	0.235	0.419	1
Tm2d1	0.147594	1.29212	0.275	0.14	1
Eprs	0.148336	-0.667845	0.235	0.163	1
Tsr3	0.148732	1.45056	0.118	0.023	1
Vps53	0.14882	2.64253	0.118	0.023	1
Sigmar1	0.148832	3.28962	0.108	0.023	1
Cfap53	0.149006	-0.835245	0.294	0.326	1
Nras	0.149427	-4.33774	0.01	0.093	1
C130021I20Rik	0.149862	-1.05829	0.02	0.093	1
Dcun1d2	0.15016	2.1075	0.039	0	1
Celf4	0.15016	2.5756	0.039	0	1
Ypel2	0.15016	2.18298	0.039	0	1
Cdr1	0.15016	2.35838	0.039	0	1
Gm26569	0.15016	1.17135	0.039	0	1
Rasa3	0.15016	2.4699	0.039	0	1
4933406P04Rik	0.15016	1.66392	0.039	0	1
Gabpb1	0.15016	1.34224	0.039	0	1
Gm14292	0.15016	1.55857	0.039	0	1
Gm15912	0.15016	2.55981	0.039	0	1
Klf7	0.15016	4.11189	0.039	0	1
Klhl3	0.15016	2.42536	0.039	0	1
Pde1b	0.15016	1.68378	0.039	0	1
3010003L21Rik	0.15016	2.26405	0.039	0	1
Agap2	0.15016	2.62094	0.039	0	1
Arfgef2	0.15016	2.79653	0.039	0	1
Arx	0.15016	2.94504	0.039	0	1
Chrm3	0.15016	1.96141	0.039	0	1
Il12rb2	0.15016	1.81684	0.039	0	1
Nectin2	0.15016	2.55514	0.039	0	1
Ptprm	0.15016	3.10426	0.039	0	1
Tfr2	0.15016	2.28566	0.039	0	1
Kbtbd7	0.15016	2.9832	0.039	0	1
Pard6g	0.15016	1.96722	0.039	0	1
Rfc3	0.15016	2.66406	0.039	0	1
4921536K21Rik	0.15016	2.61239	0.039	0	1
Bloc1s6os	0.15016	2.58921	0.039	0	1
Clec12b	0.15016	2.23172	0.039	0	1
Eno3	0.15016	3.45996	0.039	0	1
Fxyd4	0.15016	3.29746	0.039	0	1
Gtsf1l	0.15016	2.08012	0.039	0	1
Polrmt	0.15016	1.96069	0.039	0	1
Prelid2	0.15016	1.45899	0.039	0	1
Ripk2	0.15016	1.23131	0.039	0	1
Rps6ka1	0.15016	1.81984	0.039	0	1
Sctr	0.15016	1.6471	0.039	0	1
Gm15579	0.15016	1.43314	0.039	0	1
Hexdc	0.15016	1.95539	0.039	0	1
Klrb1f	0.15016	1.45112	0.039	0	1
Rgs11	0.15016	2.00594	0.039	0	1
Zdhhc13	0.15016	2.51256	0.039	0	1
Kcnn3	0.15016	2.73083	0.039	0	1
Setd4	0.15016	2.77445	0.039	0	1
Comtd1	0.15016	1.37558	0.039	0	1
Gm16589	0.15016	2.0481	0.039	0	1
Gm7332	0.15016	1.47748	0.039	0	1
Gm7879	0.15016	1.86699	0.039	0	1
Bahd1	0.15016	1.99367	0.039	0	1
Dffa	0.15016	2.42927	0.039	0	1
ENSMUSG00000120573	0.15016	2.06707	0.039	0	1
Kcnmb4	0.15016	1.65293	0.039	0	1
Kirrel	0.15016	2.39986	0.039	0	1
Mtx3	0.15016	1.8818	0.039	0	1
Rpusd3	0.15016	2.24571	0.039	0	1
Usp50	0.15016	1.8572	0.039	0	1
Zfyve1	0.15016	2.13034	0.039	0	1
Sox6os	0.15016	1.68563	0.039	0	1
Tmigd1	0.15016	2.11446	0.039	0	1
Tvp23bos	0.15016	2.12498	0.039	0	1
Zc3h12c	0.15016	2.36618	0.039	0	1
Gm17092	0.15016	2.06166	0.039	0	1
Gm43096	0.15016	1.73855	0.039	0	1
Rab6b	0.15016	2.15372	0.039	0	1
Spata3	0.15016	2.02315	0.039	0	1
Tyrobp	0.15016	1.90191	0.039	0	1
2310058D17Rik	0.15016	3.91709	0.039	0	1
C230013L11Rik	0.15016	2.19303	0.039	0	1
Mtfmt	0.15016	1.73367	0.039	0	1
Myo1c	0.15016	2.04323	0.039	0	1
Nopchap1	0.15016	2.06376	0.039	0	1
BB187690	0.15016	2.16606	0.039	0	1
Col23a1	0.15016	2.4667	0.039	0	1
Cracr2b	0.15016	2.18558	0.039	0	1
Disp1	0.15016	2.29309	0.039	0	1
Gm13340	0.15016	1.96406	0.039	0	1
Gm45472	0.15016	2.37373	0.039	0	1
Ikbkg	0.15016	1.62365	0.039	0	1
Mettl18	0.15016	2.6737	0.039	0	1
Smpd4	0.15016	2.22106	0.039	0	1
Thbs4	0.15016	1.15695	0.039	0	1
BC002059	0.15016	2.40518	0.039	0	1
Lhpp	0.15016	2.38041	0.039	0	1
Rad51c	0.15016	2.20064	0.039	0	1
Slc7a11	0.15016	2.64323	0.039	0	1
1110020A21Rik	0.15016	2.64311	0.039	0	1
1190005I06Rik	0.15016	2.27887	0.039	0	1
Camkk2	0.15016	1.55919	0.039	0	1
Gm22753	0.15016	2.07101	0.039	0	1
Manba	0.15016	1.96289	0.039	0	1
Rapgef3os2	0.15016	2.3183	0.039	0	1
Znrf2	0.15016	2.15913	0.039	0	1
Adgre5	0.15016	2.05854	0.039	0	1
Bcl2l12	0.15016	2.20142	0.039	0	1
Gm34866	0.15016	2.60524	0.039	0	1
Gm35162	0.15016	2.61181	0.039	0	1
Gm8894	0.15016	1.55596	0.039	0	1
Mad2l1	0.15016	1.5992	0.039	0	1
Tceal5	0.15016	2.05922	0.039	0	1
Tmem250-ps	0.15016	2.32388	0.039	0	1
Zfp346	0.15016	2.53546	0.039	0	1
A430033K04Rik	0.15016	2.06804	0.039	0	1
Cchcr1	0.15016	2.6502	0.039	0	1
D430041D05Rik	0.15016	2.44652	0.039	0	1
Gm12166	0.15016	1.79002	0.039	0	1
Pde12	0.15016	1.05566	0.039	0	1
Tti2	0.15016	1.47351	0.039	0	1
Adpgk	0.15016	2.36375	0.039	0	1
Mre11a	0.15016	3.24726	0.039	0	1
ENSMUSG00000120443	0.15016	2.88007	0.039	0	1
Gm15677	0.15016	1.84355	0.039	0	1
Gm39473	0.15016	2.36186	0.039	0	1
Gm6552	0.15016	2.08358	0.039	0	1
Lemd3	0.15016	2.03625	0.039	0	1
Nhlrc3	0.15016	2.29554	0.039	0	1
Rad51b	0.15016	2.06854	0.039	0	1
Wdr4	0.15016	2.82445	0.039	0	1
1700026J14Rik	0.15016	2.53955	0.039	0	1
Ciart	0.15016	1.62006	0.039	0	1
Col6a5	0.15016	2.80917	0.039	0	1
Gm45447	0.15016	2.65791	0.039	0	1
Ppih	0.15016	1.84884	0.039	0	1
Prkaa1	0.15016	2.40876	0.039	0	1
Atrip	0.15016	3.30196	0.039	0	1
ENSMUSG00000120387	0.15016	2.10518	0.039	0	1
Gm19810	0.15016	2.06541	0.039	0	1
Gm4865	0.15016	1.85613	0.039	0	1
Patj	0.15016	1.84323	0.039	0	1
Mcm3	0.15016	1.86779	0.039	0	1
Phf2os1	0.15016	1.88987	0.039	0	1
8430419K02Rik	0.15016	2.8434	0.039	0	1
Atp6v1g2	0.15016	2.51284	0.039	0	1
ENSMUSG00000120353	0.15016	1.39496	0.039	0	1
Mus81	0.15016	1.97333	0.039	0	1
Plekhh3	0.15016	1.93448	0.039	0	1
Pnma1	0.15016	3.18246	0.039	0	1
Snip1	0.15016	2.40586	0.039	0	1
Vps9d1	0.15016	2.19736	0.039	0	1
Dck	0.15016	2.35913	0.039	0	1
Gm14328	0.15016	2.11886	0.039	0	1
Gm44419	0.15016	1.76171	0.039	0	1
Slc4a7	0.15016	2.08834	0.039	0	1
Smpdl3b	0.15016	2.97175	0.039	0	1
Sspn	0.15016	2.46954	0.039	0	1
Zbtb41	0.15016	2.67346	0.039	0	1
Zdhhc8	0.15016	1.92328	0.039	0	1
Arnt2	0.15016	1.5554	0.039	0	1
Gm9856	0.15016	2.21106	0.039	0	1
Ptpn3	0.15016	2.45503	0.039	0	1
Zxdc	0.15016	1.24327	0.039	0	1
Osgin2	0.15016	2.1655	0.039	0	1
Tgif2	0.15016	1.64896	0.039	0	1
Ints9	0.15016	3.06069	0.039	0	1
Uhrf1	0.15016	1.72085	0.039	0	1
Galnt16	0.15016	3.12475	0.039	0	1
Prkx	0.15016	2.32014	0.039	0	1
Rasl2-9	0.15016	2.21417	0.039	0	1
Gm14121	0.15016	1.59293	0.039	0	1
Harbi1	0.15016	2.012	0.039	0	1
Atp10d	0.15016	1.82447	0.039	0	1
Gm12353	0.15016	2.45333	0.039	0	1
Gm26759	0.15016	1.78603	0.039	0	1
Rnf135	0.15016	2.3635	0.039	0	1
H1f3	0.15016	2.8239	0.039	0	1
Ahctf1	0.15016	1.32325	0.039	0	1
Fastkd2	0.15016	2.24785	0.039	0	1
Tmem121	0.15016	2.42872	0.039	0	1
Eif4g1	0.150277	-1.24509	0.167	0.326	1
Fndc4	0.150394	0.958229	0.078	0.023	1
Lrrc46	0.1505	0.558029	0.314	0.163	1
Brk1	0.150514	1.0568	0.363	0.209	1
Galc	0.150539	0.814146	0.441	0.279	1
Galnt1	0.150796	-1.1022	0.108	0.233	1
Degs1	0.151108	-0.54994	0.186	0.349	1
Efcab14	0.151141	-1.38027	0.167	0.233	1
Ccdc39	0.15121	0.707756	0.667	0.605	1
Psph	0.151248	-0.339366	0.333	0.209	1
Rab8a	0.151664	1.14649	0.265	0.14	1
Bloc1s2	0.152159	0.025175	0.118	0.047	1
Serhl	0.152174	-1.3447	0.147	0.279	1
Plekha2	0.152229	0.501049	0.147	0.047	1
Npr3	0.15229	2.11482	0.029	0	1
Tom1	0.15229	2.86036	0.029	0	1
Ubash3b	0.15229	2.08333	0.029	0	1
Zfp933	0.15229	1.93063	0.029	0	1
Plcb1	0.15229	2.04156	0.029	0	1
S100a4	0.15229	2.24968	0.029	0	1
Rbm12b2	0.15229	1.59353	0.029	0	1
6330562C20Rik	0.15229	2.70968	0.029	0	1
Csgalnact2	0.15229	0.99447	0.029	0	1
Ccdc24	0.15229	1.09691	0.029	0	1
Gm10638	0.15229	1.82005	0.029	0	1
D330041H03Rik	0.15229	1.68116	0.029	0	1
Mknk1	0.15229	1.18446	0.029	0	1
Gm37090	0.15229	1.54581	0.029	0	1
Tmem202	0.15229	2.0746	0.029	0	1
Vangl2	0.15229	1.69951	0.029	0	1
A230083N12Rik	0.15229	1.99006	0.029	0	1
Mthfd2	0.15229	0.678496	0.029	0	1
Zgpat	0.15229	0.497827	0.029	0	1
Acp5	0.15229	1.46524	0.029	0	1
Gm44081	0.15229	1.40165	0.029	0	1
Pknox2	0.15229	1.20565	0.029	0	1
Olig3	0.15229	2.46032	0.029	0	1
Slc7a5	0.15229	1.58324	0.029	0	1
2010315B03Rik	0.15229	1.76647	0.029	0	1
Pacs1	0.15229	1.95525	0.029	0	1
Lmbr1l	0.15229	2.59555	0.029	0	1
Lmntd1	0.15229	1.79093	0.029	0	1
Mars2	0.15229	2.0945	0.029	0	1
Ccl25	0.15229	1.79266	0.029	0	1
Gm21811	0.15229	1.22358	0.029	0	1
Phex	0.15229	3.29456	0.029	0	1
Acy3	0.15229	1.0815	0.029	0	1
Gm19303	0.15229	1.75158	0.029	0	1
Il17d	0.15229	1.45555	0.029	0	1
Gm17473	0.15229	1.69728	0.029	0	1
Septin3	0.15229	1.01831	0.029	0	1
Stk10	0.15229	1.91142	0.029	0	1
Gpd1l	0.15229	2.07262	0.029	0	1
Mast2	0.15229	2.14923	0.029	0	1
Med18	0.15229	1.43803	0.029	0	1
Tbc1d25	0.15229	1.24444	0.029	0	1
Fgf7	0.15229	2.44121	0.029	0	1
Zkscan14	0.15229	1.8113	0.029	0	1
Catsper2	0.15229	2.96105	0.029	0	1
Fbxl18	0.15229	1.55672	0.029	0	1
Gm15645	0.15229	2.74998	0.029	0	1
Ttpal	0.15229	2.07027	0.029	0	1
Abcc1	0.15229	1.76924	0.029	0	1
Sh3bgr	0.15229	1.92701	0.029	0	1
Iffo2	0.15229	1.71129	0.029	0	1
Srr	0.15229	1.09557	0.029	0	1
Igsf10	0.15229	1.76796	0.029	0	1
Gm46430	0.15229	3.05433	0.029	0	1
Adap1	0.15229	1.9159	0.029	0	1
Rflna	0.15229	1.62977	0.029	0	1
Zbtb7b	0.15229	2.24299	0.029	0	1
Pcdh9	0.15229	2.33418	0.029	0	1
Rbl1	0.15229	1.18803	0.029	0	1
Zfp568	0.15229	2.15718	0.029	0	1
Ccsap	0.15229	1.67772	0.029	0	1
Slc25a40	0.15229	1.79726	0.029	0	1
Gm9929	0.15229	1.83581	0.029	0	1
Dysf	0.15229	1.92979	0.029	0	1
Vps51	0.15229	1.54805	0.029	0	1
Tia1	0.15229	1.56766	0.029	0	1
Jun	0.152297	-0.312086	0.686	0.558	1
Nsd1	0.152299	-1.30607	0.157	0.186	1
Ces1d	0.15259	1.19656	0.108	0.023	1
Bnip3	0.152701	-0.638168	0.225	0.372	1
Rapgef6	0.153148	-1.64849	0.108	0.209	1
Pggt1b	0.15323	-3.05406	0.029	0.116	1
Wbp11	0.153359	1.34353	0.353	0.209	1
Myh10	0.153466	-0.882383	0.206	0.372	1
Dnajb2	0.153479	0.842314	0.471	0.349	1
Brix1	0.153753	1.5325	0.127	0.047	1
Akip1	0.153944	1.64689	0.275	0.14	1
Mtrfr	0.154303	-0.098409	0.049	0.116	1
Slc16a6	0.154324	-0.980327	0.029	0.116	1
Rbmx	0.154356	0.522424	0.206	0.093	1
Grsf1	0.154585	0.955054	0.451	0.279	1
Wdr61	0.154597	1.30315	0.392	0.233	1
Hspa4l	0.154942	0.431809	0.569	0.442	1
Mrps12	0.155292	-1.13466	0.216	0.326	1
Sf3b3	0.155343	-1.09018	0.108	0.07	1
Ap3m1	0.155615	0.512133	0.216	0.093	1
Tmem212	0.155816	0.557294	0.627	0.442	1
2010204K13Rik	0.156219	0.130119	0.343	0.209	1
Fam216a	0.156398	0.962337	0.471	0.302	1
Ppargc1a	0.157433	-1.56859	0.108	0.209	1
Srsf4	0.157737	1.14796	0.137	0.047	1
Rps14	0.157749	-0.0137461	0.804	0.907	1
Zmynd11	0.15782	1.16709	0.225	0.116	1
Plac9	0.158073	0.635873	0.657	0.558	1
Ppp2r2c	0.158299	1.20029	0.147	0.047	1
Gm36634	0.158419	1.16701	0.176	0.07	1
Kcnj13	0.158527	-1.40896	0.167	0.302	1
Anxa2	0.158859	0.534498	0.696	0.674	1
Fam166b	0.158862	0.879529	0.471	0.326	1
Tmem245	0.159085	0.217391	0.039	0.116	1
Mms19	0.159104	-2.98989	0.02	0.093	1
Marchf8	0.159356	-1.82742	0.147	0.209	1
Calb1	0.159564	2.93573	0.118	0.023	1
Wfdc2	0.159883	-1.88172	0.088	0.186	1
Lgals1	0.159923	-1.68887	0.088	0.186	1
Micos10	0.160038	-0.144473	0.451	0.605	1
Gm10941	0.160235	-1.73005	0.088	0.093	1
Nelfcd	0.160248	-1.80865	0.078	0.186	1
Cyren	0.160472	-0.345737	0.078	0.023	1
Vrk1	0.161103	-1.30466	0.098	0.07	1
Usp7	0.161234	-2.28172	0.069	0.116	1
Trir	0.161273	1.10683	0.275	0.186	1
Taf1b	0.161324	1.46614	0.147	0.047	1
Ggh	0.16135	-0.721255	0.206	0.349	1
Ctsa	0.161523	-0.788539	0.245	0.256	1
Afg3l2	0.161763	-1.99642	0.059	0.163	1
Phlda1	0.162438	-2.35614	0.029	0.116	1
Hdac4	0.162503	-1.7023	0.02	0.093	1
Id1	0.162614	-0.597747	0.314	0.488	1
Snx2	0.162628	-1.5024	0.078	0.186	1
Rpl12	0.162783	-3.40007	0.02	0.116	1
Pitpnb	0.162993	-1.34839	0.088	0.209	1
Gm7536	0.163033	-0.371974	0.49	0.581	1
Wdr18	0.163044	-0.232929	0.167	0.093	1
Nr4a1	0.163425	0.436928	0.108	0.209	1
Traf7	0.163573	0.553025	0.127	0.047	1
Ndufv2	0.16372	0.153294	0.588	0.442	1
Psmb3	0.163882	0.762009	0.539	0.465	1
Cadm2	0.164176	1.75531	0.147	0.047	1
Gm14403	0.164198	-1.69557	0.01	0.047	1
Snn	0.164198	-1.76885	0.01	0.047	1
Rpl13-ps6	0.164198	-3.34849	0.01	0.047	1
1700012C14Rik	0.164198	-1.7943	0.01	0.047	1
Arhgef3	0.164198	-0.77258	0.01	0.047	1
Ncdn	0.164198	-1.79566	0.01	0.047	1
Grip1	0.164198	-3.12688	0.01	0.047	1
Thbs2	0.164198	-3.60694	0.01	0.047	1
1700064M15Rik	0.164198	-3.72594	0.01	0.047	1
Patl2	0.164198	-2.44059	0.01	0.047	1
Rigi	0.164198	-1.54541	0.01	0.047	1
Gm6685	0.164198	-2.41398	0.01	0.047	1
6530403H02Rik	0.164198	-2.25266	0.01	0.047	1
Cd80	0.164198	-3.51174	0.01	0.047	1
Cyfip2	0.164198	-3.77862	0.01	0.047	1
Ggt5	0.164198	-0.520141	0.01	0.047	1
Men1	0.164198	-1.58028	0.01	0.047	1
Ttll7	0.164198	-3.11675	0.01	0.047	1
Zfp712	0.164198	-2.85287	0.01	0.047	1
Areg	0.164198	-0.911333	0.01	0.047	1
Klhl20	0.164198	-2.17877	0.01	0.047	1
B230369F24Rik	0.164198	-5.04961	0.01	0.047	1
Flt1	0.164198	0.0333323	0.01	0.047	1
Gm16897	0.164198	-1.87915	0.01	0.047	1
Cnih2	0.164198	-1.73757	0.01	0.047	1
Mcc	0.164198	-3.65902	0.01	0.047	1
Plxnb3	0.164198	-1.69659	0.01	0.047	1
Zbtb43	0.164198	-2.75869	0.01	0.047	1
ENSMUSG00000120615	0.164198	-2.02864	0.01	0.047	1
Gm8722	0.164198	-1.56768	0.01	0.047	1
H4c3	0.164198	-1.86736	0.01	0.047	1
Zfp113	0.164198	-3.43394	0.01	0.047	1
Phf7	0.164198	-3.73747	0.01	0.047	1
Rdh11	0.164198	-2.01318	0.01	0.047	1
Gfra4	0.164198	-1.3945	0.01	0.047	1
Plekhg5	0.164198	-2.03093	0.01	0.047	1
Elmo1	0.164198	-1.50414	0.01	0.047	1
Tafa1	0.164198	-2.4209	0.01	0.047	1
A930012O16Rik	0.164198	-1.26655	0.01	0.047	1
Creb3l4	0.164198	-1.88234	0.01	0.047	1
Krba1	0.164198	-2.60567	0.01	0.047	1
Mfrp	0.164198	-2.8431	0.01	0.047	1
Zfp251	0.164198	-2.00242	0.01	0.047	1
Ctif	0.164198	-2.7493	0.01	0.047	1
Cyp2u1	0.164198	-2.70766	0.01	0.047	1
Pramel12	0.164198	-2.85446	0.01	0.047	1
Gm30122	0.164198	-1.15029	0.01	0.047	1
Gm10705	0.164198	-1.84542	0.01	0.047	1
Grb10	0.164198	-2.72014	0.01	0.047	1
Aldh3b1	0.164198	-3.28739	0.01	0.047	1
Gm14019	0.164198	-3.31117	0.01	0.047	1
Mettl27	0.164198	-2.34463	0.01	0.047	1
Pcyox1l	0.164198	-1.75349	0.01	0.047	1
Gm4895	0.164198	-2.68486	0.01	0.047	1
Pign	0.164198	-2.14749	0.01	0.047	1
Sgsh	0.164198	-2.57128	0.01	0.047	1
Mapk14	0.164198	-3.00521	0.01	0.047	1
Palm3	0.164198	-1.66136	0.01	0.047	1
Dgkz	0.164198	-2.4058	0.01	0.047	1
H2ac20	0.164198	-2.85324	0.01	0.047	1
ENSMUSG00000120928	0.164198	-2.11929	0.01	0.047	1
Plpp2	0.164198	-1.66155	0.01	0.047	1
Selenok-ps8	0.164198	-2.47289	0.01	0.047	1
Atl2	0.164198	-1.7993	0.01	0.047	1
Atp8b2	0.164198	-4.35647	0.01	0.047	1
Gm16279	0.164198	-0.448503	0.01	0.047	1
Nrip1	0.164198	-2.79145	0.01	0.047	1
Rgs9	0.164198	-2.71855	0.01	0.047	1
Sntb1	0.164198	-3.17024	0.01	0.047	1
Snx8	0.164198	-2.78202	0.01	0.047	1
Ednra	0.164198	-1.95152	0.01	0.047	1
Mri1	0.164198	-2.64886	0.01	0.047	1
Thumpd2	0.164198	-2.30319	0.01	0.047	1
2810429I04Rik	0.164198	-3.74612	0.01	0.047	1
Angel1	0.164198	-3.14744	0.01	0.047	1
Gm30551	0.164198	-1.09478	0.01	0.047	1
Gm44250	0.164198	-3.42665	0.01	0.047	1
Ly6g6d	0.164198	-3.3831	0.01	0.047	1
Phf20-ps	0.164198	-2.80803	0.01	0.047	1
Rabif	0.164198	-3.25544	0.01	0.047	1
Samd9l	0.164198	-2.75518	0.01	0.047	1
6720427I07Rik	0.164198	-1.19436	0.01	0.047	1
Dus4l	0.164198	-2.69572	0.01	0.047	1
ENSMUSG00000119992	0.164198	-3.01044	0.01	0.047	1
Rffl	0.164198	-3.60006	0.01	0.047	1
Rps15-ps3	0.164198	-1.68444	0.01	0.047	1
Rps6kb2	0.164198	-0.467984	0.01	0.047	1
Ythdc2	0.164198	-3.69957	0.01	0.047	1
Dhcr24	0.164198	-3.70588	0.01	0.047	1
Tmem104	0.164198	-3.168	0.01	0.047	1
Zfp707	0.164198	-2.90708	0.01	0.047	1
ENSMUSG00000121185	0.164198	-3.42948	0.01	0.047	1
Usp43	0.164198	-3.82286	0.01	0.047	1
Ctxnd1	0.164198	-1.94762	0.01	0.047	1
Taf5	0.164198	-1.91401	0.01	0.047	1
Tns2	0.164198	-1.7683	0.01	0.047	1
Gm18939	0.164198	-2.2513	0.01	0.047	1
Lgals4	0.164198	-4.92022	0.01	0.047	1
Nat10	0.164198	-2.22891	0.01	0.047	1
Trdn	0.164198	-1.72334	0.01	0.047	1
Ttc39b	0.164198	-3.024	0.01	0.047	1
Gpank1	0.164198	-2.27398	0.01	0.047	1
Insr	0.164198	-2.76313	0.01	0.047	1
Atxn3	0.164198	-1.48028	0.01	0.047	1
Lipt1	0.164198	-3.0438	0.01	0.047	1
Tbc1d4	0.164198	-1.48002	0.01	0.047	1
P2ry12	0.164198	-0.936808	0.01	0.047	1
Foxred1	0.164198	-1.96906	0.01	0.047	1
Zswim9	0.164198	-2.63382	0.01	0.047	1
Slc25a26	0.164198	-1.54033	0.01	0.047	1
Dydc1	0.164198	-2.70175	0.01	0.047	1
Mir5136	0.164198	-1.03409	0.01	0.047	1
Gnl1	0.164319	-0.808125	0.206	0.209	1
Ppfia3	0.16438	-2.64882	0.059	0.093	1
mt-Nd1	0.164416	-0.292758	1	0.977	1
Wls	0.164425	-0.261363	0.775	0.907	1
Ank	0.164499	-0.801031	0.373	0.488	1
Nadk	0.164551	-2.17719	0.049	0.14	1
Mrps23	0.164552	0.272834	0.147	0.07	1
Rgs3	0.164651	-3.08643	0.039	0.116	1
Rangap1	0.165071	1.83418	0.157	0.047	1
Pgghg	0.165377	-0.0756859	0.078	0.023	1
Ace	0.165395	1.75897	0.157	0.07	1
Cldnd1	0.165433	-1.7774	0.167	0.163	1
0610009E02Rik	0.165843	-1.53601	0.02	0.093	1
Mrpl57	0.165978	-1.49951	0.275	0.233	1
Sh3pxd2b	0.165981	2.85513	0.118	0.023	1
Bmp2k	0.166014	-1.42153	0.108	0.209	1
Saraf	0.166097	0.682932	0.637	0.512	1
Tmem258	0.1662	-0.827522	0.343	0.442	1
Cfap418	0.166285	0.593297	0.48	0.279	1
Kazn	0.167065	-0.147774	0.245	0.14	1
Pmpca	0.167264	-1.58821	0.147	0.093	1
Metap1	0.167324	-0.127435	0.059	0.163	1
Eef1akmt1	0.167648	1.30993	0.147	0.047	1
Fahd1	0.167864	2.58633	0.108	0.023	1
L3mbtl2	0.167917	-3.14669	0.02	0.093	1
Msl3l2	0.167956	1.46643	0.088	0.023	1
Leng9	0.168153	-2.4643	0.02	0.093	1
Ddx21	0.168366	1.83005	0.147	0.047	1
Bclaf1	0.16845	-0.792752	0.343	0.419	1
Ppa2	0.168782	1.1537	0.216	0.093	1
Atp6v0a2	0.168797	1.39231	0.108	0.023	1
Srp68	0.168864	-0.724138	0.157	0.116	1
Cited1	0.168884	-1.86612	0.049	0.14	1
Atp6v0e2	0.169102	0.424662	0.461	0.302	1
Ppp1r1a	0.169111	-1.43935	0.147	0.279	1
Rgs6	0.169111	-0.769553	0.059	0.163	1
Ccdc61	0.169429	1.83578	0.078	0.023	1
A730020E08Rik	0.169429	1.33553	0.078	0.023	1
Gpr146	0.169429	0.992498	0.078	0.023	1
Plod1	0.169429	1.14201	0.078	0.023	1
Cdyl	0.169429	1.48835	0.078	0.023	1
Dcbld2	0.169429	1.49638	0.078	0.023	1
Pank3	0.169429	0.823706	0.078	0.023	1
Tfpt	0.169543	-0.63259	0.098	0.047	1
Smim19	0.16969	1.2536	0.284	0.14	1
C77080	0.169775	-0.473931	0.029	0.093	1
App	0.169867	0.756055	0.627	0.488	1
2310022B05Rik	0.170305	-1.69016	0.02	0.093	1
Ahi1	0.170338	-1.07827	0.206	0.349	1
Chmp2b	0.170597	0.63168	0.167	0.07	1
Tmem33	0.170637	0.231642	0.461	0.326	1
Abhd17b	0.171023	-2.28409	0.069	0.163	1
H2az2	0.171125	0.359941	0.598	0.419	1
Magt1	0.171311	-1.41117	0.088	0.186	1
Rpl34	0.171434	-0.106009	0.716	0.605	1
Gm44065	0.171453	-2.87666	0.039	0.093	1
Rbis	0.171765	-0.0544419	0.186	0.093	1
Gm10146	0.172132	0.651395	0.225	0.093	1
Tmem11	0.172239	-1.59059	0.098	0.209	1
Ccdc136	0.172243	-1.54506	0.108	0.14	1
Nme9	0.172252	0.525726	0.461	0.395	1
Nup205	0.172398	-1.76817	0.01	0.07	1
Slc35a3	0.172398	-3.08201	0.01	0.07	1
Tomm6	0.172398	-2.52637	0.01	0.07	1
Ier5l	0.172398	-3.97478	0.01	0.07	1
Col5a1	0.172398	-1.67567	0.01	0.07	1
Gm11808	0.172401	-1.39318	0.088	0.186	1
Nrep	0.172574	-2.32905	0.098	0.14	1
Nck1	0.172586	2.39699	0.108	0.023	1
Rpl35a-ps6	0.172656	-0.80759	0.255	0.349	1
Tsg101	0.173069	1.56511	0.284	0.14	1
Abhd10	0.173338	0.625183	0.176	0.07	1
Olfml1	0.173417	-1.31299	0.127	0.186	1
Gm9800	0.173438	0.709826	0.716	0.558	1
4921504A21Rik	0.173478	-0.332422	0.039	0.116	1
Hsp90ab1	0.173499	-0.104372	0.941	1	1
Glrx3	0.17372	-1.30755	0.137	0.209	1
Xbp1	0.173934	1.7649	0.186	0.116	1
Mvb12b	0.174294	-1.40151	0.108	0.233	1
Actl6a	0.174358	0.538712	0.137	0.047	1
Mrpl23	0.174638	-2.51252	0.049	0.14	1
Tmed3	0.174677	1.53301	0.255	0.116	1
Got1l1	0.174781	1.95242	0.098	0.023	1
Gm7429	0.175006	-1.08287	0.176	0.209	1
Wnt4	0.175016	2.24439	0.137	0.047	1
Rhpn1	0.175361	-0.957666	0.108	0.093	1
Ago3	0.175415	-1.92249	0.02	0.093	1
Txndc15	0.175532	0.998778	0.324	0.256	1
Ubl5	0.17602	-0.0245229	0.745	0.884	1
Aldoa	0.176169	-0.507058	0.608	0.767	1
Nupr1l	0.176209	-2.393	0.098	0.186	1
Ass1	0.176371	-0.884799	0.069	0.163	1
H1f4	0.176441	-1.25791	0.137	0.233	1
Chchd1	0.17651	0.634856	0.304	0.163	1
Ooep	0.176536	-1.78544	0.078	0.186	1
Rspry1	0.176608	-0.979245	0.059	0.163	1
Aco1	0.176652	-2.90883	0.039	0.116	1
Crip1	0.176825	0.432166	0.637	0.465	1
Fto	0.176869	-0.829884	0.167	0.14	1
Odc1	0.177105	0.538921	0.363	0.256	1
Stk11	0.177337	1.13471	0.343	0.209	1
Ttll13	0.177467	1.06474	0.108	0.023	1
Saxo2	0.177914	-0.205391	0.304	0.209	1
Itm2c	0.17797	0.155451	0.892	0.953	1
1700020N01Rik	0.178199	-5.09248	0	0.023	1
2610020C07Rik	0.178199	-4.11273	0	0.023	1
Abtb1	0.178199	-3.12456	0	0.023	1
Acot8	0.178199	-3.12456	0	0.023	1
Aox3	0.178199	-3.12456	0	0.023	1
Apex2	0.178199	-3.13531	0	0.023	1
Chst8	0.178199	-3.12456	0	0.023	1
Cwh43	0.178199	-3.13531	0	0.023	1
Derl3	0.178199	-3.12456	0	0.023	1
ENSMUSG00000120242	0.178199	-3.13531	0	0.023	1
ENSMUSG00000120571	0.178199	-3.12456	0	0.023	1
ENSMUSG00000120798	0.178199	-3.13531	0	0.023	1
ENSMUSG00000121225	0.178199	-3.12456	0	0.023	1
Ebf2	0.178199	-3.12456	0	0.023	1
Fam78a	0.178199	-3.13531	0	0.023	1
Fignl1	0.178199	-4.11273	0	0.023	1
Fndc7	0.178199	-3.12456	0	0.023	1
Gm26885	0.178199	-4.11273	0	0.023	1
Gm43386	0.178199	-3.12456	0	0.023	1
Gm44140	0.178199	-3.92611	0	0.023	1
Gm49625	0.178199	-3.12456	0	0.023	1
Gm5874	0.178199	-3.12456	0	0.023	1
Grik5	0.178199	-3.13531	0	0.023	1
H4c11	0.178199	-3.12456	0	0.023	1
H4c6	0.178199	-3.12456	0	0.023	1
Hsf4	0.178199	-3.13531	0	0.023	1
Loxl2	0.178199	-3.13531	0	0.023	1
Map3k1	0.178199	-4.11273	0	0.023	1
Meak7	0.178199	-3.13531	0	0.023	1
Pglyrp1	0.178199	-3.13531	0	0.023	1
Rasip1	0.178199	-3.12456	0	0.023	1
Rnf144b	0.178199	-3.13531	0	0.023	1
Rps15a-ps3	0.178199	-3.13531	0	0.023	1
Spred3	0.178199	-4.11273	0	0.023	1
Tmem268	0.178199	-3.13531	0	0.023	1
Tnfrsf26	0.178199	-3.13531	0	0.023	1
Usp35	0.178199	-3.13531	0	0.023	1
Zfp128	0.178199	-3.13531	0	0.023	1
1300014J16Rik	0.178199	-2.63744	0	0.023	1
1500004A13Rik	0.178199	-3.0471	0	0.023	1
2200002D01Rik	0.178199	-1.849	0	0.023	1
3000002C10Rik	0.178199	-1.849	0	0.023	1
4930448E22Rik	0.178199	-2.63744	0	0.023	1
4930451E10Rik	0.178199	-2.63744	0	0.023	1
4930503E24Rik	0.178199	-2.63744	0	0.023	1
4930556G01Rik	0.178199	-3.39941	0	0.023	1
4933405E24Rik	0.178199	-2.63744	0	0.023	1
4933429O19Rik	0.178199	-3.09155	0	0.023	1
6430571L13Rik	0.178199	-3.33234	0	0.023	1
A930018P22Rik	0.178199	-1.849	0	0.023	1
Acnat1	0.178199	-1.849	0	0.023	1
BC037032	0.178199	-3.0471	0	0.023	1
Baiap2l2	0.178199	-1.849	0	0.023	1
Bivm	0.178199	-2.63744	0	0.023	1
Bmper	0.178199	-1.849	0	0.023	1
Ccl9	0.178199	-2.86665	0	0.023	1
Cdc25b	0.178199	-1.849	0	0.023	1
Cdca7	0.178199	-3.39941	0	0.023	1
Cdr2	0.178199	-1.849	0	0.023	1
Cep76	0.178199	-1.849	0	0.023	1
Clec9a	0.178199	-1.849	0	0.023	1
Cox20b	0.178199	-1.849	0	0.023	1
Cped1	0.178199	-2.63744	0	0.023	1
Crybg3	0.178199	-3.0471	0	0.023	1
Dlk1	0.178199	-1.849	0	0.023	1
Dmbt1	0.178199	-2.27289	0	0.023	1
Dppa5a	0.178199	-1.849	0	0.023	1
Dsp	0.178199	-1.849	0	0.023	1
E330034L11Rik	0.178199	-2.63744	0	0.023	1
ENSMUSG00000119952	0.178199	-2.63744	0	0.023	1
ENSMUSG00000120716	0.178199	-1.849	0	0.023	1
ENSMUSG00000120951	0.178199	-2.63744	0	0.023	1
Edil3	0.178199	-3.0471	0	0.023	1
Eef2-ps2	0.178199	-2.27289	0	0.023	1
Epm2a	0.178199	-3.39941	0	0.023	1
Fbxl7	0.178199	-2.63744	0	0.023	1
Fcnaos	0.178199	-2.63744	0	0.023	1
Foxd2os	0.178199	-3.0471	0	0.023	1
Fpgs	0.178199	-1.849	0	0.023	1
Gm10134	0.178199	-1.849	0	0.023	1
Gm10222	0.178199	-1.849	0	0.023	1
Gm11205	0.178199	-1.849	0	0.023	1
Gm11884	0.178199	-1.849	0	0.023	1
Gm12185	0.178199	-1.849	0	0.023	1
Gm12536	0.178199	-1.849	0	0.023	1
Gm13033	0.178199	-3.0471	0	0.023	1
Gm13067	0.178199	-2.27289	0	0.023	1
Gm13378	0.178199	-3.0471	0	0.023	1
Gm13493	0.178199	-2.27289	0	0.023	1
Gm13832	0.178199	-1.849	0	0.023	1
Gm14016	0.178199	-1.849	0	0.023	1
Gm14026	0.178199	-1.849	0	0.023	1
Gm14051	0.178199	-1.849	0	0.023	1
Gm14486	0.178199	-3.0471	0	0.023	1
Gm16335	0.178199	-2.63744	0	0.023	1
Gm16553	0.178199	-3.0471	0	0.023	1
Gm16973	0.178199	-1.849	0	0.023	1
Gm17036	0.178199	-1.849	0	0.023	1
Gm17746	0.178199	-1.849	0	0.023	1
Gm18722	0.178199	-3.39941	0	0.023	1
Gm20033	0.178199	-3.39941	0	0.023	1
Gm2453	0.178199	-1.849	0	0.023	1
Gm27008	0.178199	-2.63744	0	0.023	1
Gm27017	0.178199	-1.849	0	0.023	1
Gm28154	0.178199	-2.63744	0	0.023	1
Gm29216	0.178199	-3.39941	0	0.023	1
Gm30928	0.178199	-2.27289	0	0.023	1
Gm31135	0.178199	-3.0471	0	0.023	1
Gm31718	0.178199	-1.849	0	0.023	1
Gm32468	0.178199	-1.849	0	0.023	1
Gm37477	0.178199	-3.33234	0	0.023	1
Gm43568	0.178199	-2.27289	0	0.023	1
Gm45930	0.178199	-2.63744	0	0.023	1
Gm47441	0.178199	-1.849	0	0.023	1
Gm4875	0.178199	-1.849	0	0.023	1
Gm48814	0.178199	-2.63744	0	0.023	1
Gm49130	0.178199	-2.27289	0	0.023	1
Gm49165	0.178199	-3.39941	0	0.023	1
Gm49173	0.178199	-1.849	0	0.023	1
Gm51425	0.178199	-2.63744	0	0.023	1
Gm5481	0.178199	-1.849	0	0.023	1
Gm6578	0.178199	-1.849	0	0.023	1
Gm7180	0.178199	-1.849	0	0.023	1
Gmeb2	0.178199	-3.39941	0	0.023	1
Hgfac	0.178199	-1.849	0	0.023	1
Hhat	0.178199	-3.39941	0	0.023	1
Hyls1	0.178199	-1.849	0	0.023	1
Icam4	0.178199	-1.849	0	0.023	1
Jade3	0.178199	-1.849	0	0.023	1
Jmjd4	0.178199	-1.849	0	0.023	1
Loxl4	0.178199	-1.849	0	0.023	1
Lpar2	0.178199	-1.849	0	0.023	1
Lypd6	0.178199	-2.63744	0	0.023	1
Map3k13	0.178199	-1.849	0	0.023	1
Mlh1	0.178199	-1.849	0	0.023	1
Mmp16	0.178199	-3.33234	0	0.023	1
Ncf4	0.178199	-1.849	0	0.023	1
Neurl3	0.178199	-1.849	0	0.023	1
Nfam1	0.178199	-1.849	0	0.023	1
Nfkbie	0.178199	-3.33234	0	0.023	1
Nhlrc1	0.178199	-4.22738	0	0.023	1
Nr2e1	0.178199	-1.849	0	0.023	1
Ntn1	0.178199	-4.22738	0	0.023	1
Nudt15	0.178199	-2.63744	0	0.023	1
Osbp2	0.178199	-1.849	0	0.023	1
Pcgf1	0.178199	-1.849	0	0.023	1
Prcp	0.178199	-2.63744	0	0.023	1
Rd3l	0.178199	-1.849	0	0.023	1
Rpl15-ps6	0.178199	-1.849	0	0.023	1
S100a8	0.178199	-1.849	0	0.023	1
Sag	0.178199	-1.849	0	0.023	1
Setmar	0.178199	-2.63744	0	0.023	1
Slc18a1	0.178199	-2.6001	0	0.023	1
Slc22a15	0.178199	-1.849	0	0.023	1
Syt1	0.178199	-3.39941	0	0.023	1
Tgfa	0.178199	-2.27289	0	0.023	1
Tmem51	0.178199	-1.849	0	0.023	1
Tmprss11a	0.178199	-1.849	0	0.023	1
[truncated: 13,207 more rows]

## Sheet: Fibroblast
Gene symbol	P value	log2 (fold change)	Pct.APP/PS1	Pct.WT	Adjusted P value
Rps3a3	5.06435e-11	1.32895	0.298	0.131	1.42288e-06
Rps29	9.51432e-10	0.654308	0.453	0.426	2.67314e-05
Rpl31	2.13325e-08	0.765657	0.408	0.262	0.000599357
Anxa2	6.19968e-08	1.35309	0.366	0.181	0.00174186
Pla1a	1.82656e-07	1.25507	0.207	0.068	0.00513191
Gabarapl1	1.89224e-07	1.47406	0.28	0.127	0.00531645
Rps6	2.16516e-07	0.500535	0.335	0.211	0.00608322
Gm40271	2.31252e-07	1.17779	0.267	0.139	0.00649725
Rpl38	4.1879e-07	0.595704	0.401	0.287	0.0117663
Pde4d	4.20133e-07	0.4552	0.209	0.089	0.011804
Malat1	6.33153e-07	-0.595582	0.974	0.979	0.0177891
Mgp	1.57416e-06	0.632618	0.945	0.911	0.0442275
Rpl37	1.72149e-06	0.680396	0.518	0.409	0.0483669
Igfbp7	2.38119e-06	0.387328	0.948	0.937	0.0669018
Rps27	2.76719e-06	0.401872	0.448	0.447	0.0777469
Rpl36a	4.30545e-06	0.525956	0.317	0.203	0.120966
Hspa8	4.71521e-06	-0.0693242	0.599	0.494	0.132479
Spp1	5.89426e-06	1.50588	0.369	0.203	0.165605
Gm15772	8.72541e-06	0.42203	0.45	0.266	0.245149
Rpl30	8.73818e-06	0.756573	0.366	0.249	0.245508
Fcrla	1.66842e-05	4.26758	0.071	0.004	0.468759
Gimap6	1.70148e-05	2.46043	0.079	0.008	0.478048
Arl6ip1	1.72823e-05	-0.379759	0.458	0.401	0.485564
Romo1	1.92415e-05	0.728979	0.419	0.253	0.54061
Arhgdib	2.05117e-05	0.838537	0.327	0.186	0.576298
Ogn	2.06996e-05	0.707556	0.563	0.418	0.581575
Lgals9	2.29057e-05	1.16527	0.204	0.084	0.643558
Rcn3	2.83316e-05	0.372051	0.408	0.253	0.796005
Ywhaq	2.92798e-05	0.54288	0.335	0.207	0.822645
Oat	3.03101e-05	0.658061	0.272	0.169	0.851594
Mfap2	3.13595e-05	1.0308	0.215	0.084	0.881077
Emilin1	3.16147e-05	0.329789	0.385	0.232	0.888246
Rpl5	3.4678e-05	0.572044	0.372	0.27	0.974314
S100a11	3.83528e-05	0.295253	0.537	0.38	1
Dbi	4.08284e-05	0.214577	0.579	0.447	1
Rpsa	4.64117e-05	0.496586	0.497	0.342	1
Tpt1	5.04492e-05	0.225804	0.5	0.418	1
Tmem204	6.47732e-05	1.10224	0.215	0.101	1
Spry1	6.68033e-05	0.738147	0.406	0.262	1
Cd248	6.9977e-05	1.36011	0.141	0.042	1
Tmsb4x	7.0709e-05	0.552244	0.796	0.785	1
Tm4sf1	7.24583e-05	0.866165	0.277	0.152	1
Actb	7.36364e-05	0.460974	0.749	0.629	1
Itm2b	7.39769e-05	0.430607	0.866	0.827	1
Ifitm2	8.16905e-05	0.620542	0.353	0.295	1
Cygb	8.74485e-05	0.50717	0.526	0.376	1
Lamp1	9.27255e-05	0.385654	0.44	0.295	1
S1pr3	9.79485e-05	0.737974	0.293	0.16	1
Actg1	0.000103703	0.801763	0.427	0.321	1
Ccn2	0.000105488	0.409381	0.309	0.181	1
Psme3ip1	0.000108323	1.95127	0.11	0.025	1
Atp5o.1	0.000110029	0.114317	0.254	0.169	1
Ece1	0.000110655	0.65241	0.188	0.084	1
Dcn	0.000111375	0.63792	0.738	0.608	1
Pdia3	0.000116736	0.109001	0.45	0.321	1
Rpl7a	0.000117475	0.0942444	0.387	0.308	1
Arih1	0.000122438	-1.61548	0.102	0.215	1
Vcl	0.000123976	0.36052	0.309	0.19	1
Mtr	0.000145134	-6.66417	0	0.034	1
Rab2a	0.000156448	0.542403	0.335	0.203	1
Vopp1	0.000157335	5.65424	0.039	0	1
Crip1	0.000160123	0.422738	0.22	0.114	1
Septin7	0.000171705	0.771628	0.432	0.3	1
Leprot	0.000182811	0.8229	0.165	0.063	1
Ssr2	0.000185306	1.31596	0.204	0.097	1
Cfdp1	0.000185452	0.926286	0.225	0.105	1
Vdac3	0.000186542	1.47339	0.168	0.068	1
Myl12a	0.000218685	0.457215	0.351	0.278	1
Cfh	0.000219671	0.326147	0.848	0.789	1
Rps28	0.000233179	0.60476	0.534	0.481	1
Prdx1	0.000233305	0.394041	0.545	0.409	1
Cept1	0.000234808	1.66786	0.139	0.046	1
Serbp1	0.000240805	0.640631	0.39	0.249	1
Ccnd1	0.000251578	5.05061	0.037	0	1
Tpm4	0.000254914	0.562013	0.395	0.249	1
Igfbp2	0.000271915	-0.252915	0.39	0.338	1
Gng11	0.000278365	0.397299	0.312	0.203	1
Sumo2	0.000280392	0.53237	0.277	0.19	1
Ndufb6	0.000286673	1.13377	0.272	0.148	1
Uqcrh	0.000312627	0.335472	0.476	0.346	1
Ldhb	0.000314506	0.0904943	0.322	0.232	1
Morf4l1	0.000316546	0.36244	0.421	0.329	1
C1ra	0.000344111	1.02801	0.199	0.093	1
Eva1b	0.000350275	1.16967	0.168	0.068	1
Hnrnph3	0.000367298	1.03507	0.165	0.068	1
Cxcl16	0.000372198	1.29025	0.165	0.068	1
Rpl22l1	0.000385327	0.508662	0.437	0.312	1
Rpl23	0.000392955	0.472125	0.44	0.354	1
Trmt2b	0.000402234	5.08802	0.034	0	1
Sec61g	0.00040611	0.878174	0.272	0.169	1
Rhod	0.000413413	0.775266	0.196	0.093	1
Rpl23a	0.000418613	0.413491	0.374	0.312	1
7SK.197	0.00042896	-1.69986	0.183	0.291	1
Rpl27a	0.000432059	0.362989	0.414	0.325	1
Ociad1	0.000485556	0.529146	0.325	0.207	1
Rpl19	0.000490048	-0.200955	0.372	0.329	1
Pnpla7	0.00049731	0.761797	0.113	0.038	1
Tuba1a	0.000501808	0.6589	0.246	0.16	1
Ndufb4	0.000505596	0.928553	0.175	0.084	1
Atp5b	0.000521389	0.382397	0.476	0.346	1
Cxcl12	0.000523248	0.587391	0.579	0.426	1
Syne1	0.000534624	-1.25359	0.102	0.198	1
Chchd10	0.000544482	-0.343973	0.385	0.346	1
Rps12	0.000576759	0.297492	0.338	0.266	1
Slc25a5	0.000609565	0.437895	0.471	0.346	1
Crispld2	0.000643534	0.701444	0.05	0.004	1
Tnfsf12	0.000659514	0.932925	0.123	0.051	1
Serinc3	0.000671958	0.573027	0.513	0.392	1
Slc25a4	0.000688174	0.296753	0.521	0.397	1
Eif4a2	0.0007142	0.609908	0.395	0.274	1
Cd302	0.00071996	0.605162	0.421	0.291	1
Rpl15	0.000741185	0.487227	0.361	0.283	1
Serpinf1	0.000745697	0.993682	0.277	0.152	1
Mlf2	0.000753083	1.07453	0.188	0.089	1
Atp6v1g1	0.000770291	0.573952	0.288	0.181	1
Etv1	0.000781792	0.651113	0.12	0.046	1
Atp5h	0.000784012	0.103001	0.513	0.409	1
Nfkbiz	0.000790767	-1.21193	0.215	0.304	1
Btg1	0.000819298	0.780646	0.395	0.308	1
Stxbp6	0.000823082	-6.28253	0	0.025	1
Mpp6	0.000848921	-4.12896	0.005	0.055	1
Cd63	0.000860343	0.472041	0.563	0.447	1
Cap1	0.00086906	1.43323	0.126	0.046	1
Thoc7	0.000902614	0.969249	0.207	0.105	1
Tmed10	0.000906291	0.266668	0.387	0.278	1
Atp5j	0.000925144	0.25922	0.539	0.418	1
U2.5	0.000926588	4.22541	0.029	0	1
Cyp1b1	0.000945289	0.354431	0.262	0.165	1
Atp1a1	0.000949566	-0.330032	0.359	0.316	1
Fkbp1a	0.000963715	0.82269	0.272	0.165	1
Lrrk2	0.000965528	-1.77703	0.026	0.097	1
Lamp2	0.000966342	0.226018	0.403	0.291	1
Eng	0.000969986	0.30837	0.387	0.27	1
Cox6c	0.000978128	0.399075	0.469	0.35	1
Snrpg	0.000979405	0.493851	0.277	0.177	1
Nfia	0.000999144	-0.395857	0.322	0.308	1
Ndufa4	0.00100231	0.0710147	0.552	0.456	1
Itm2a	0.00100593	0.687716	0.141	0.059	1
Bloc1s1	0.00101933	0.517905	0.228	0.143	1
Tax1bp3	0.00103405	1.49569	0.139	0.063	1
Nrip1	0.0010449	0.89391	0.168	0.072	1
Tmem134	0.00106052	1.13978	0.107	0.034	1
Cnn3	0.00106895	0.328733	0.442	0.321	1
Rpl39	0.00109326	0.508565	0.466	0.367	1
Elmod1	0.00109623	2.11443	0.073	0.017	1
Fmc1	0.00110358	1.24189	0.147	0.063	1
Ctsk	0.0011349	0.497303	0.141	0.063	1
Vmac	0.0011489	1.10977	0.058	0.008	1
Cnn2	0.00116885	0.77125	0.199	0.097	1
Eif3k	0.00118059	0.506702	0.259	0.156	1
Alad	0.00119197	0.789337	0.16	0.076	1
Trpm3	0.00121182	-0.446341	0.38	0.384	1
Pik3cb	0.00121527	-3.48072	0.003	0.042	1
Dap	0.0012521	1.78452	0.097	0.03	1
Gapdh	0.00125732	0.239209	0.395	0.338	1
Bgn	0.00125735	0.464668	0.547	0.43	1
Rps27a	0.00127015	0.342061	0.38	0.325	1
Cd38	0.00129357	0.728372	0.168	0.08	1
Purb	0.00132171	0.807915	0.168	0.076	1
Hpcal1	0.00132461	1.5359	0.136	0.055	1
Rpl32	0.00134214	0.152955	0.647	0.527	1
Nop10	0.00140554	0.651815	0.312	0.203	1
Metrn	0.00146823	-3.71036	0.008	0.059	1
Atp5mpl	0.00150011	0.0556309	0.377	0.287	1
Dcaf4	0.00159373	5.24715	0.029	0	1
Rbis	0.0016046	0.831645	0.183	0.093	1
Rasgrp2	0.00160998	0.807372	0.246	0.135	1
Tmem248	0.00162627	1.54285	0.065	0.013	1
Clstn1	0.00163116	0.787655	0.186	0.093	1
Nupr1	0.00165585	0.562599	0.366	0.245	1
Snrnp27	0.00166563	0.650831	0.209	0.11	1
Heph	0.0016682	0.546103	0.225	0.122	1
Kdelr1	0.00166971	1.09171	0.191	0.101	1
Selenoh	0.00167619	2.38423	0.045	0.004	1
Zfp330	0.00170101	2.67191	0.073	0.017	1
Gm32618	0.00170141	0.695538	0.102	0.038	1
Tagln2	0.00171922	0.336515	0.401	0.295	1
Nr2f1	0.00173822	0.123933	0.416	0.312	1
Bsg	0.00175558	-0.168109	0.571	0.523	1
Rpl27	0.00176949	0.0214161	0.374	0.325	1
Cerox1	0.00185531	5.00869	0.026	0	1
Fcgrt	0.00195212	0.686029	0.27	0.16	1
Atp1b3	0.00195665	0.881317	0.296	0.181	1
Rab7	0.00197069	0.761543	0.285	0.181	1
Pxmp4	0.00197338	2.08106	0.068	0.013	1
Sh3bgrl	0.0020105	0.536802	0.314	0.207	1
Tbca	0.00201127	0.83195	0.283	0.181	1
Hmgn1	0.00204121	0.472639	0.33	0.224	1
Nme2	0.0020857	0.369044	0.162	0.093	1
Map1lc3b	0.00210263	0.41144	0.34	0.245	1
Psma3	0.00214764	0.510729	0.215	0.131	1
Gm6055	0.00216987	-6.35653	0	0.021	1
Myl9	0.00217888	0.400333	0.285	0.194	1
Kank4	0.0022272	1.09118	0.102	0.034	1
Selenbp1	0.00223725	0.49832	0.183	0.097	1
Clic1	0.00225715	0.435324	0.217	0.122	1
Colec12	0.00226461	0.371044	0.592	0.456	1
Rpl14	0.0022752	0.386154	0.589	0.485	1
2610001J05Rik	0.00227673	1.29242	0.099	0.038	1
Mdh1	0.00229061	-0.0377149	0.361	0.283	1
Slc52a2	0.00231148	4.40054	0.026	0	1
Ppib	0.00231618	0.321143	0.429	0.316	1
Sparc	0.00234004	0.388002	0.733	0.637	1
mt-Co2	0.00244878	-0.481099	0.346	0.342	1
Nsg1	0.00249127	0.591925	0.147	0.072	1
Septin4	0.00254876	0.186654	0.361	0.257	1
Kazald1	0.00255236	0.918057	0.058	0.013	1
Commd3	0.0025571	1.31262	0.128	0.059	1
Dbp	0.00259531	-0.0338628	0.068	0.021	1
Rps10	0.00262441	0.232879	0.275	0.207	1
Zc3h7a	0.00265055	-1.69822	0.071	0.135	1
Atp5g1	0.00265807	0.110221	0.38	0.287	1
Ppic	0.00272736	0.64001	0.12	0.051	1
Pdcd2	0.00273718	3.92442	0.045	0.004	1
Slc7a2	0.00274535	0.459421	0.186	0.101	1
Milr1	0.00278099	1.70066	0.06	0.013	1
Apoe	0.00279856	0.292128	0.935	0.886	1
H13	0.00284299	0.458979	0.28	0.177	1
Gtf2a2	0.0029239	1.06677	0.152	0.072	1
G730003C15Rik	0.00297506	-5.8985	0	0.021	1
2500004C02Rik	0.00297506	-5.64466	0	0.021	1
Olfml2b	0.00301207	4.5682	0.024	0	1
Rpn2	0.00301695	0.788954	0.259	0.16	1
Calu	0.00303287	0.602363	0.291	0.186	1
Coch	0.00309936	0.406406	0.715	0.578	1
Rrbp1	0.00317247	0.149584	0.503	0.405	1
Tmem184c	0.0031876	0.668098	0.092	0.03	1
Gnb4	0.00318965	1.01838	0.107	0.042	1
Sdc3	0.00320517	0.985171	0.144	0.063	1
Atp5j2	0.00334516	0.463081	0.463	0.346	1
Bambi	0.00339091	1.04091	0.202	0.114	1
Foxo3	0.00350392	-1.64072	0.063	0.131	1
Dek	0.00355035	0.778366	0.267	0.169	1
Stk39	0.00355963	-0.565021	0.455	0.519	1
mt-Atp8	0.00366085	-0.115836	0.366	0.338	1
Pfdn5	0.00367065	-0.44433	0.414	0.414	1
Tbc1d9b	0.00367375	1.00512	0.12	0.051	1
Ankrd29	0.00368697	3.72621	0.042	0.004	1
Mkrn1	0.00370226	2.89494	0.068	0.017	1
Acat2	0.0037241	4.71813	0.024	0	1
Hbb-bs	0.00376406	6.95511	0.026	0	1
Tceal9	0.00379825	0.299583	0.366	0.266	1
Ednra	0.00384477	0.981008	0.113	0.046	1
Cdc42	0.00385231	0.365033	0.421	0.316	1
Eif4h	0.00385417	0.621605	0.217	0.127	1
Ier5l	0.00389905	0.778136	0.207	0.122	1
Marcksl1	0.00391063	0.148456	0.272	0.19	1
Rgcc	0.00394627	-0.654335	0.257	0.262	1
Ctsh	0.00396984	0.733593	0.262	0.16	1
A430078I02Rik	0.00400423	-6.12743	0	0.021	1
Ltbp4	0.00408841	0.148282	0.251	0.16	1
Pros1	0.00409065	0.413058	0.175	0.097	1
Hspb1	0.00410059	-0.667576	0.542	0.557	1
Ywhaz	0.00410687	0.301921	0.374	0.27	1
Zrsr2	0.00411556	0.990772	0.102	0.038	1
Pla2g7	0.00415796	0.754421	0.141	0.063	1
Cdc123	0.00419275	1.07706	0.128	0.055	1
Sec61a2	0.00423368	2.75595	0.063	0.013	1
Gstt3	0.00425457	3.65515	0.052	0.013	1
Mtus1	0.00431716	0.849873	0.128	0.059	1
Trmt112	0.00432208	0.792337	0.196	0.114	1
Rpl9	0.00433727	0.206121	0.39	0.338	1
Serpine2	0.00434565	0.293296	0.45	0.333	1
Ddah2	0.00440065	0.606397	0.17	0.089	1
Pou2af3	0.00442578	5.47118	0.026	0	1
Spock2	0.0044641	1.21912	0.118	0.051	1
Clic4	0.0044822	-0.15702	0.314	0.253	1
Twist1	0.0044867	0.476018	0.16	0.084	1
Nasp	0.00448883	-1.47828	0.058	0.139	1
Alpl	0.00449053	0.478745	0.694	0.574	1
Lum	0.00454873	0.366772	0.508	0.376	1
Gm12394	0.00455138	-5.14029	0	0.021	1
Paox	0.00459648	4.91915	0.024	0	1
Atg4b	0.00465705	1.95742	0.052	0.008	1
Dusp6	0.00466538	0.62188	0.217	0.131	1
Oaz1	0.00467263	0.117156	0.463	0.388	1
Man2a1	0.0046835	0.829934	0.165	0.08	1
Prnp	0.00469032	0.937942	0.149	0.084	1
Cbx3	0.0047213	0.940812	0.241	0.156	1
Dguok	0.00477032	1.01705	0.097	0.034	1
Ginm1	0.00485696	0.801547	0.272	0.173	1
Sptssa	0.00486076	0.522857	0.202	0.118	1
Ndfip1	0.00486631	0.17334	0.408	0.308	1
Idi1	0.00487755	1.3923	0.11	0.046	1
Alkbh5	0.00496579	-1.35728	0.123	0.211	1
Efemp1	0.00496944	0.434555	0.476	0.346	1
D630033O11Rik	0.00498712	2.57424	0.039	0.004	1
Fam104a	0.00502096	0.578187	0.157	0.08	1
Grcc10	0.0050411	0.162385	0.162	0.101	1
Rps21	0.00504834	0.427971	0.56	0.477	1
Rps15-ps2	0.00506002	-1.31396	0.029	0.08	1
Ndufa3	0.0050669	-0.0611742	0.461	0.392	1
Yipf2	0.00507846	5.09234	0.024	0	1
Gstm2	0.00511047	0.286264	0.262	0.173	1
Tsc22d1	0.00519931	0.4282	0.639	0.629	1
Rpl41	0.00528641	0.202087	0.77	0.717	1
Rps16	0.00528671	0.309769	0.427	0.418	1
Hsbp1	0.00528991	-0.0712262	0.293	0.232	1
Gm45717	0.00532716	1.44603	0.076	0.025	1
Rps9	0.00541124	0.253646	0.602	0.494	1
Colgalt1	0.00543437	0.830042	0.097	0.038	1
AW549877	0.00544573	1.5859	0.063	0.017	1
Rps7	0.00544745	0.183615	0.346	0.291	1
Fbln7	0.0054646	0.82995	0.181	0.093	1
Ndufb1	0.00547865	0.25793	0.406	0.308	1
Tmem43	0.00554417	1.35265	0.073	0.021	1
Itgb1	0.00560287	0.457016	0.38	0.27	1
Scd2	0.00564299	0.909281	0.183	0.097	1
Laptm4a	0.00580304	0.364783	0.545	0.456	1
Rps23	0.00585832	0.298032	0.435	0.414	1
Dpm3	0.00587744	0.625482	0.283	0.19	1
Atp6v0c	0.00594279	-0.0720942	0.291	0.245	1
Loxl1	0.00597878	0.810976	0.254	0.152	1
Pnck	0.00601941	3.90584	0.021	0	1
Asb13	0.00601941	4.55033	0.021	0	1
Bok	0.00605267	0.98607	0.092	0.034	1
Atp5md	0.00607583	0.163433	0.427	0.338	1
Ier3	0.00608134	0.435178	0.411	0.321	1
Rhoa	0.00609447	0.408414	0.377	0.278	1
Rpl24	0.00609794	0.117786	0.322	0.274	1
Lamtor5	0.00610841	0.503672	0.178	0.101	1
Dpp7	0.00612635	2.74111	0.092	0.038	1
Tmem109	0.00614852	0.706547	0.157	0.084	1
Hsd17b11	0.0062307	0.0862077	0.154	0.089	1
Lpar1	0.00630564	0.404239	0.115	0.055	1
Mrps16	0.00630926	0.456631	0.131	0.059	1
Tpi1	0.00636098	-0.112488	0.332	0.253	1
Rps15	0.00650185	-0.146004	0.597	0.532	1
Mrpl24	0.00650359	1.45668	0.115	0.051	1
Tomm7	0.00650578	0.357312	0.377	0.274	1
Uba52	0.00653456	0.094871	0.296	0.245	1
Cp	0.00663267	0.357779	0.812	0.726	1
Spryd7	0.00663847	2.55	0.076	0.03	1
Rpl35a	0.00668846	0.170717	0.395	0.342	1
Hsd11b1	0.00670024	5.55631	0.021	0	1
Fut10	0.00670024	4.74263	0.021	0	1
Rbp4	0.00671447	0.537977	0.118	0.051	1
Tgfbr3	0.00673657	0.244827	0.264	0.177	1
Cetn3	0.00673751	0.936626	0.188	0.114	1
Ms4a4d	0.00674102	2.52464	0.071	0.021	1
Gm9202	0.00675514	-4.0078	0	0.017	1
Ints15	0.00675514	-5.76473	0	0.017	1
Cox7a2	0.00677475	0.300022	0.448	0.346	1
Drc7	0.00677689	-1.44217	0.052	0.127	1
Srrd	0.00678821	2.90982	0.039	0.004	1
Sostdc1	0.0068701	0.0347945	0.298	0.232	1
Msantd4	0.00688459	1.82273	0.092	0.034	1
Copb1	0.00697993	0.804472	0.212	0.122	1
Rpl10a	0.00703712	0.306529	0.298	0.236	1
[truncated: 11,617 more rows]

## Sheet: Pericytes
Gene symbol	P value	log2 (fold change)	Pct.APP/PS1	Pct.WT	Adjusted P value
[truncated: 13,434 more rows]
