# Supplementary material for: Early transcriptional and cellular abnormalities in choroid plexus of a mouse model of Alzheimer’s disease
Source: Mol Neurodegener. 2025 May 31;20:62. doi: 10.1186/s13024-025-00853-w (PMC12125878; doi:10.1186/s13024-025-00853-w)
Supplement: Supplementary file 1 — Supplementary Material 1. [file 13024_2025_853_MOESM1_ESM.zip › Supplementary Table 4.xlsx]

## Sheet: Marker.immune.Inter
Table S4. Markers of six broad cell types in ChP of mice.
Gene symbol	P_value	Log2 (fold change)	Pct.1	Pct.2	P.adjust	Cell type
H2-Eb1	1.10871e-178	0.803758	0.998	0.653	3.11502e-174	M1 macrophage
Cd74	1.88437e-169	0.687479	1	0.73	5.29431e-165	M1 macrophage
Atf3	2.53239e-164	1.15906	0.908	0.526	7.11499e-160	M1 macrophage
Ccl4	5.89018e-156	0.826013	0.96	0.685	1.65491e-151	M1 macrophage
H2-Aa	3.97895e-133	0.762408	0.999	0.654	1.11793e-128	M1 macrophage
H2-Ab1	6.33273e-133	0.761901	0.994	0.663	1.77924e-128	M1 macrophage
Fth1	2.31418e-129	0.32438	0.999	0.95	6.50191e-125	M1 macrophage
Ccrl2	4.34428e-116	1.29054	0.769	0.368	1.22057e-111	M1 macrophage
Zfp36	1.88111e-114	0.696408	0.947	0.719	5.28517e-110	M1 macrophage
Ccl3	1.2916e-99	0.924147	0.873	0.528	3.62887e-95	M1 macrophage
Ctss	4.6533e-84	0.621885	0.994	0.711	1.30739e-79	M1 macrophage
UB cells	1.15934e-81	0.421237	0.981	0.86	3.25728e-77	M1 macrophage
Il1b	5.68438e-81	1.9604	0.406	0.116	1.59708e-76	M1 macrophage
Cxcl16	2.58408e-80	0.979304	0.759	0.429	7.26022e-76	M1 macrophage
Slamf9	3.53195e-76	1.40234	0.549	0.22	9.92337e-72	M1 macrophage
Hspa1a	5.54094e-75	0.826855	0.803	0.542	1.55678e-70	M1 macrophage
Rgs1	1.37443e-74	0.85463	0.796	0.525	3.8616e-70	M1 macrophage
Cd83	3.20305e-74	0.910765	0.786	0.468	8.99928e-70	M1 macrophage
H3f3b	2.042e-70	0.334083	0.983	0.907	5.73722e-66	M1 macrophage
Cd14	5.89027e-69	0.82634	0.836	0.498	1.65493e-64	M1 macrophage
Cd72	8.84753e-68	1.23318	0.577	0.271	2.4858e-63	M1 macrophage
Cxcl2	3.1361e-64	1.04597	0.653	0.341	8.81119e-60	M1 macrophage
Nfkbia	4.24756e-63	0.629083	0.869	0.649	1.19339e-58	M1 macrophage
Fos	1.25987e-60	0.548012	0.914	0.716	3.53974e-56	M1 macrophage
Nfkbiz	1.55305e-58	0.996497	0.66	0.355	4.36344e-54	M1 macrophage
Wfdc17	1.22324e-57	1.81406	0.343	0.111	3.43682e-53	M1 macrophage
Socs3	7.59733e-54	1.53058	0.399	0.159	2.13454e-49	M1 macrophage
Plbd1	2.92973e-53	1.1015	0.507	0.205	8.23138e-49	M1 macrophage
Slamf7	3.52437e-52	1.48208	0.381	0.142	9.90207e-48	M1 macrophage
Sowahc	5.40841e-51	1.72487	0.334	0.118	1.51955e-46	M1 macrophage
Tent5c	5.96422e-50	1.47422	0.389	0.159	1.67571e-45	M1 macrophage
Egr1	8.17256e-50	0.675632	0.809	0.554	2.29616e-45	M1 macrophage
Gpx1	4.27087e-49	0.528273	0.903	0.686	1.19994e-44	M1 macrophage
Tlr2	7.88781e-49	1.19631	0.483	0.233	2.21616e-44	M1 macrophage
Dusp1	7.84313e-48	0.545627	0.886	0.678	2.20361e-43	M1 macrophage
Npc2	8.58377e-48	0.449855	0.917	0.741	2.4117e-43	M1 macrophage
Gadd45g	4.47086e-47	0.890616	0.642	0.395	1.25613e-42	M1 macrophage
Ctsz	1.7805e-46	0.665592	0.776	0.517	5.0025e-42	M1 macrophage
Klf6	1.95617e-46	0.567517	0.835	0.638	5.49606e-42	M1 macrophage
H2-DMa	2.18287e-46	0.63024	0.874	0.575	6.13299e-42	M1 macrophage
Ctsh	3.2252e-45	0.762911	0.694	0.433	9.06152e-41	M1 macrophage
H2-DMb1	7.33198e-45	0.831187	0.661	0.383	2.05999e-40	M1 macrophage
Skil	1.19356e-43	1.01128	0.531	0.297	3.35343e-39	M1 macrophage
Cbr2	3.02087e-43	-2.94491	0.038	0.247	8.48743e-39	M1 macrophage
Cd209a	8.3896e-43	8.87648	0.078	0	2.35714e-38	M1 macrophage
4930430E12Rik	2.17443e-42	1.84503	0.246	0.074	6.10928e-38	M1 macrophage
Tyrobp	2.54069e-42	0.484344	0.972	0.721	7.13831e-38	M1 macrophage
Fcgr4	7.07989e-42	1.35917	0.346	0.134	1.98916e-37	M1 macrophage
Thy1	3.23761e-41	-6.03801	0.003	0.182	9.09638e-37	M1 macrophage
Cxcl14	3.34651e-41	2.0328	0.199	0.048	9.40236e-37	M1 macrophage
Ms4a4b	1.88464e-40	-4.49936	0.012	0.194	5.29508e-36	M1 macrophage
B cellsl2a1d	2.78317e-40	1.45025	0.326	0.131	7.81959e-36	M1 macrophage
Ier5	6.84499e-40	0.635369	0.757	0.526	1.92317e-35	M1 macrophage
Septin1	7.57241e-40	-5.01468	0.009	0.186	2.12755e-35	M1 macrophage
TrB cells2	6.67184e-39	-5.57548	0.004	0.175	1.87452e-34	M1 macrophage
Csf2ra	8.35283e-39	0.952979	0.519	0.282	2.34681e-34	M1 macrophage
Ly86	9.71535e-39	0.585566	0.866	0.577	2.72963e-34	M1 macrophage
Cybb	1.92684e-37	0.794231	0.62	0.355	5.41365e-33	M1 macrophage
Nkg7	5.5178e-37	-5.27478	0.006	0.169	1.55028e-32	M1 macrophage
Junb	1.00952e-36	0.347197	0.939	0.823	2.83634e-32	M1 macrophage
Tnf	1.40669e-34	0.822232	0.562	0.335	3.95224e-30	M1 macrophage
Hexb	1.64956e-34	0.538438	0.865	0.604	4.63461e-30	M1 macrophage
Psap	2.25289e-34	0.456637	0.844	0.649	6.32971e-30	M1 macrophage
Ctsw	2.30356e-34	-5.50998	0.004	0.156	6.47207e-30	M1 macrophage
Basp1	3.36756e-34	0.941701	0.485	0.272	9.46151e-30	M1 macrophage
Sh2d1b1	8.53021e-34	2.26925	0.147	0.032	2.39665e-29	M1 macrophage
Trac	5.62935e-33	-7.35582	0.001	0.145	1.58162e-28	M1 macrophage
Tmem176a	7.96159e-33	0.61208	0.783	0.5	2.23689e-28	M1 macrophage
Jun	1.2411e-32	0.273002	0.98	0.886	3.48699e-28	M1 macrophage
Zfand5	1.24416e-32	0.618365	0.701	0.475	3.4956e-28	M1 macrophage
Cd3g	2.26624e-32	-5.86547	0.002	0.145	6.36722e-28	M1 macrophage
Spp1	2.26847e-32	1.55334	0.239	0.085	6.3735e-28	M1 macrophage
Metrnl	3.61966e-32	1.05708	0.392	0.191	1.01698e-27	M1 macrophage
Ptprcap	4.71499e-32	-4.91483	0.007	0.151	1.32472e-27	M1 macrophage
Tgif1	1.88068e-31	0.959239	0.439	0.236	5.28397e-27	M1 macrophage
Lat2	2.18282e-31	1.17092	0.343	0.16	6.13286e-27	M1 macrophage
Apobec1	2.61278e-31	0.844842	0.509	0.283	7.34087e-27	M1 macrophage
Mafb	6.60732e-31	0.797951	0.534	0.305	1.85639e-26	M1 macrophage
Gimap4	7.33382e-31	-5.54936	0.003	0.14	2.06051e-26	M1 macrophage
Gimap3	8.30793e-31	-5.69029	0.002	0.138	2.3342e-26	M1 macrophage
Fcer1g	1.24733e-30	0.491168	0.971	0.702	3.50451e-26	M1 macrophage
Skap1	1.54962e-30	-5.12097	0.006	0.143	4.35381e-26	M1 macrophage
Lck	3.33654e-30	-5.70823	0.002	0.136	9.37435e-26	M1 macrophage
Tgfbr1	4.93394e-30	0.905582	0.446	0.242	1.38624e-25	M1 macrophage
Mgl2	5.33308e-30	1.70466	0.213	0.075	1.49838e-25	M1 macrophage
Cyp4f18	5.86517e-30	1.60038	0.206	0.068	1.64788e-25	M1 macrophage
Cd300c2	7.41684e-30	0.672221	0.638	0.403	2.08384e-25	M1 macrophage
Nfe2l2	1.69809e-29	0.713884	0.585	0.386	4.77096e-25	M1 macrophage
Tmem176b	1.86106e-29	0.519322	0.887	0.613	5.22884e-25	M1 macrophage
Tnip3	5.46235e-29	3.2898	0.083	0.009	1.5347e-24	M1 macrophage
Fcrls	1.00777e-28	-0.863608	0.339	0.497	2.83143e-24	M1 macrophage
Mcemp1	2.7942e-28	3.05123	0.084	0.01	7.85058e-24	M1 macrophage
Tnfsf13b	2.83796e-28	1.7235	0.186	0.061	7.97352e-24	M1 macrophage
Gimap6	4.1052e-28	-4.4209	0.008	0.137	1.1534e-23	M1 macrophage
Ets1	9.31208e-28	-3.05251	0.023	0.163	2.61632e-23	M1 macrophage
Klra2	9.61193e-28	1.25439	0.276	0.119	2.70057e-23	M1 macrophage
Axl	2.15349e-27	0.915425	0.413	0.225	6.05046e-23	M1 macrophage
Tnfsf9	2.83679e-27	2.06397	0.158	0.047	7.97024e-23	M1 macrophage
Scimp	5.27862e-27	1.22213	0.277	0.121	1.48308e-22	M1 macrophage
Ly6e	8.04795e-27	-0.264115	0.833	0.874	2.26115e-22	M1 macrophage
C1qb	1.03136e-26	0.549741	0.922	0.61	2.89772e-22	M1 macrophage
Lat	1.3148e-26	-5.11619	0.004	0.124	3.69407e-22	M1 macrophage
Rgs2	3.05645e-26	0.478121	0.755	0.579	8.58739e-22	M1 macrophage
Rasgef1b	3.23967e-26	0.927796	0.391	0.21	9.10219e-22	M1 macrophage
Fxyd5	3.41514e-26	0.38815	0.828	0.684	9.59519e-22	M1 macrophage
Clec4b1	3.8206e-26	2.21057	0.115	0.025	1.07344e-21	M1 macrophage
Sirpb1c	8.33697e-26	3.9325	0.06	0.003	2.34236e-21	M1 macrophage
Cd3e	1.01405e-25	-5.05992	0.004	0.121	2.84907e-21	M1 macrophage
Ier2	1.75693e-25	0.473276	0.776	0.596	4.93628e-21	M1 macrophage
Gm20513	3.24155e-25	1.32123	0.234	0.096	9.10747e-21	M1 macrophage
Cd2	4.11205e-25	-5.07319	0.004	0.118	1.15532e-20	M1 macrophage
Aif1	4.50612e-25	0.471768	0.849	0.601	1.26604e-20	M1 macrophage
Ptgs2	5.026e-25	2.15544	0.114	0.026	1.4121e-20	M1 macrophage
Cebpa	7.88349e-25	1.24098	0.263	0.118	2.21494e-20	M1 macrophage
Rab20	8.97193e-25	1.28059	0.238	0.099	2.52075e-20	M1 macrophage
Stab1	9.54251e-25	-1.0889	0.202	0.376	2.68106e-20	M1 macrophage
Cd81	1.76629e-24	0.474545	0.736	0.555	4.96258e-20	M1 macrophage
Stk38l	1.90606e-24	2.06405	0.116	0.027	5.35526e-20	M1 macrophage
Pld4	2.83751e-24	0.545445	0.718	0.481	7.97226e-20	M1 macrophage
Lair1	2.9491e-24	0.734087	0.492	0.303	8.28579e-20	M1 macrophage
F13a1	3.21315e-24	-3.73101	0.01	0.125	9.02765e-20	M1 macrophage
Rraga	4.01675e-24	0.961053	0.372	0.208	1.12855e-19	M1 macrophage
F11r	4.2447e-24	0.87769	0.414	0.246	1.19259e-19	M1 macrophage
Il2rb	5.18893e-24	-5.03313	0.004	0.113	1.45788e-19	M1 macrophage
Hspa1b	5.67002e-24	0.61778	0.593	0.416	1.59305e-19	M1 macrophage
Cdkn1a	6.00372e-24	1.03779	0.333	0.174	1.68681e-19	M1 macrophage
Cd3d	8.32805e-24	-4.33713	0.008	0.119	2.33985e-19	M1 macrophage
Ccnl1	1.82313e-23	0.607688	0.598	0.419	5.12227e-19	M1 macrophage
Nlrp3	2.37745e-23	1.22331	0.251	0.113	6.67968e-19	M1 macrophage
Hspa5	3.46543e-23	0.297609	0.901	0.793	9.73646e-19	M1 macrophage
Cd300lf	3.71073e-23	2.16391	0.096	0.019	1.04257e-18	M1 macrophage
AA467197	3.99567e-23	3.08859	0.071	0.009	1.12262e-18	M1 macrophage
Ifrd1	1.44678e-22	0.681082	0.517	0.345	4.06487e-18	M1 macrophage
Ptger4	2.45674e-22	1.1117	0.273	0.132	6.90245e-18	M1 macrophage
Xcl1	2.4882e-22	-4.75852	0.006	0.108	6.99083e-18	M1 macrophage
Mt1	2.75556e-22	0.472892	0.75	0.563	7.74203e-18	M1 macrophage
Pim1	3.58984e-22	0.826669	0.415	0.254	1.0086e-17	M1 macrophage
B cellsl2a1a	3.82753e-22	1.55542	0.168	0.061	1.07538e-17	M1 macrophage
Clec7a	6.64269e-22	1.01377	0.288	0.141	1.86633e-17	M1 macrophage
Cst3	7.28225e-22	0.378693	0.997	0.803	2.04602e-17	M1 macrophage
Pf4	8.64358e-22	-0.755665	0.328	0.483	2.4285e-17	M1 macrophage
Cd247	1.44103e-21	-5.90168	0.001	0.096	4.04872e-17	M1 macrophage
Zmynd15	1.81131e-21	1.50049	0.169	0.062	5.08905e-17	M1 macrophage
Gm9844	1.85597e-21	-1.93724	0.075	0.208	5.21452e-17	M1 macrophage
Cd68	2.7035e-21	0.509372	0.722	0.492	7.59575e-17	M1 macrophage
Mpeg1	2.84928e-21	0.578059	0.593	0.399	8.00533e-17	M1 macrophage
Mcub	3.79102e-21	1.39525	0.177	0.067	1.06512e-16	M1 macrophage
Sirpb1a	3.90005e-21	4.33939	0.048	0.003	1.09576e-16	M1 macrophage
Ndfip1	1.42094e-20	-0.743234	0.329	0.474	3.99228e-16	M1 macrophage
Tmem119	3.44792e-20	0.774495	0.39	0.226	9.68728e-16	M1 macrophage
TrB cells1	4.20836e-20	-4.69114	0.003	0.095	1.18238e-15	M1 macrophage
Ciita	4.42796e-20	1.5037	0.161	0.06	1.24408e-15	M1 macrophage
Srgn	4.70314e-20	0.373913	0.769	0.64	1.32139e-15	M1 macrophage
Pea15a	5.22583e-20	0.577697	0.57	0.384	1.46825e-15	M1 macrophage
Il10ra	5.81952e-20	0.824073	0.357	0.201	1.63505e-15	M1 macrophage
Dok3	6.67177e-20	1.02873	0.252	0.118	1.8745e-15	M1 macrophage
Ppp1r15a	9.5225e-20	0.340787	0.867	0.725	2.67544e-15	M1 macrophage
Cd7	9.57034e-20	-5.3736	0.004	0.095	2.68888e-15	M1 macrophage
Mrc1	1.62755e-19	-0.674041	0.386	0.489	4.57275e-15	M1 macrophage
Sirpb1b	1.84472e-19	2.78641	0.059	0.007	5.18293e-15	M1 macrophage
Cxcr6	1.94313e-19	-5.26731	0.003	0.091	5.45942e-15	M1 macrophage
Plau	2.68833e-19	1.0283	0.272	0.14	7.55313e-15	M1 macrophage
Tmsb10	2.96095e-19	-0.90144	0.325	0.436	8.3191e-15	M1 macrophage
Ltb	2.96982e-19	-3.05133	0.023	0.125	8.34401e-15	M1 macrophage
Ppfia4	3.00865e-19	0.993452	0.28	0.145	8.4531e-15	M1 macrophage
Ifnb1	3.433e-19	1.1277	0.256	0.132	9.64537e-15	M1 macrophage
Ifi207	4.01334e-19	0.570747	0.56	0.378	1.12759e-14	M1 macrophage
Maf	4.96441e-19	-0.759442	0.296	0.445	1.3948e-14	M1 macrophage
Mcl1	5.18582e-19	0.667499	0.495	0.362	1.45701e-14	M1 macrophage
Shisa5	5.553e-19	-0.669869	0.368	0.508	1.56017e-14	M1 macrophage
E230029C05Rik	5.93019e-19	1.28482	0.188	0.08	1.66615e-14	M1 macrophage
Fosb	6.00126e-19	0.779666	0.409	0.262	1.68611e-14	M1 macrophage
Gpr31c	1.07409e-18	3.87914	0.044	0.003	3.01776e-14	M1 macrophage
Efhd2	1.21378e-18	0.447162	0.705	0.524	3.41024e-14	M1 macrophage
Cd163	1.73786e-18	-3.05048	0.014	0.108	4.88268e-14	M1 macrophage
Sat1	2.15473e-18	0.409979	0.76	0.584	6.05392e-14	M1 macrophage
Cttnbp2nl	2.87329e-18	0.703538	0.424	0.272	8.07278e-14	M1 macrophage
LT cells4s	2.9765e-18	-1.16827	0.145	0.282	8.36276e-14	M1 macrophage
Ifi30	3.83226e-18	1.04118	0.28	0.157	1.07671e-13	M1 macrophage
Cd28	6.82527e-18	-7.14572	0	0.078	1.91763e-13	M1 macrophage
Clic4	7.6343e-18	0.72804	0.391	0.244	2.14493e-13	M1 macrophage
Spi1	1.09869e-17	0.482684	0.672	0.471	3.08689e-13	M1 macrophage
C4b	1.10416e-17	-1.69818	0.051	0.165	3.10225e-13	M1 macrophage
Cst7	1.1151e-17	-4.80085	0.003	0.084	3.13298e-13	M1 macrophage
Osm	2.86436e-17	1.17899	0.177	0.075	8.04769e-13	M1 macrophage
Gpx3	3.07884e-17	-1.63203	0.067	0.183	8.65032e-13	M1 macrophage
Cd4	3.31852e-17	-2.32819	0.027	0.123	9.32371e-13	M1 macrophage
Ntpcr	3.88532e-17	0.664204	0.433	0.277	1.09162e-12	M1 macrophage
Gngt2	4.3865e-17	0.729282	0.36	0.211	1.23243e-12	M1 macrophage
Acsl1	4.55075e-17	1.07983	0.211	0.099	1.27858e-12	M1 macrophage
Alox5ap	5.11642e-17	0.468328	0.674	0.472	1.43751e-12	M1 macrophage
Nes	5.22761e-17	3.05191	0.049	0.006	1.46875e-12	M1 macrophage
Gimap9	5.56044e-17	-5.64094	0.001	0.076	1.56226e-12	M1 macrophage
Ifng	5.85895e-17	-5.21205	0.003	0.08	1.64613e-12	M1 macrophage
Gas6	9.90201e-17	-1.01272	0.167	0.302	2.78207e-12	M1 macrophage
Cd226	1.26799e-16	-6.11243	0.001	0.074	3.56255e-12	M1 macrophage
Ccr2	1.35391e-16	1.03177	0.24	0.125	3.80394e-12	M1 macrophage
Ablim1	1.48249e-16	-2.56472	0.025	0.118	4.16519e-12	M1 macrophage
Zfp608	1.80087e-16	1.39778	0.144	0.056	5.05971e-12	M1 macrophage
B cellsl2a1b	1.81382e-16	1.22119	0.188	0.087	5.09611e-12	M1 macrophage
Itk	2.33202e-16	-4.56013	0.004	0.08	6.55205e-12	M1 macrophage
Anxa5	2.67135e-16	0.62006	0.457	0.317	7.50542e-12	M1 macrophage
Ccl2	6.04102e-16	0.655603	0.403	0.253	1.69729e-11	M1 macrophage
Dynlt2b	9.07324e-16	1.11864	0.193	0.092	2.54922e-11	M1 macrophage
C3ar1	9.2912e-16	0.466179	0.621	0.435	2.61045e-11	M1 macrophage
Nr4a1	1.0164e-15	0.591579	0.48	0.337	2.85568e-11	M1 macrophage
ENSMUSG00000120925	1.47337e-15	2.34381	0.064	0.013	4.13957e-11	M1 macrophage
Ly6a	2.05651e-15	-1.15267	0.112	0.234	5.77798e-11	M1 macrophage
Phlda1	2.84032e-15	0.848277	0.316	0.194	7.98016e-11	M1 macrophage
Gm15459	2.92986e-15	0.621155	0.453	0.326	8.23173e-11	M1 macrophage
Klf2	3.88859e-15	0.407276	0.671	0.53	1.09254e-10	M1 macrophage
Gm2682	4.17645e-15	-5.63409	0.001	0.067	1.17341e-10	M1 macrophage
Cxcl10	5.7985e-15	0.608421	0.431	0.289	1.62915e-10	M1 macrophage
5430437J10Rik	6.13573e-15	2.14925	0.062	0.013	1.72389e-10	M1 macrophage
Trem2	6.65581e-15	0.499601	0.539	0.368	1.87002e-10	M1 macrophage
Pirb	6.76778e-15	0.945681	0.209	0.103	1.90147e-10	M1 macrophage
Lyz2	1.01272e-14	0.420312	0.956	0.685	2.84535e-10	M1 macrophage
Inpp4b	1.03393e-14	-1.61843	0.072	0.175	2.90493e-10	M1 macrophage
Gsn	1.39199e-14	0.790827	0.302	0.181	3.91092e-10	M1 macrophage
Unc93b1	1.51598e-14	0.395965	0.747	0.556	4.25931e-10	M1 macrophage
Ifi27l2a	1.63347e-14	0.360089	0.794	0.61	4.58939e-10	M1 macrophage
Hcar2	1.81533e-14	1.03454	0.16	0.07	5.10036e-10	M1 macrophage
C130026I21Rik	2.1212e-14	1.2461	0.148	0.064	5.95972e-10	M1 macrophage
Rap2a	2.71122e-14	1.12799	0.169	0.078	7.61745e-10	M1 macrophage
Dyrk2	3.14255e-14	1.24626	0.136	0.056	8.82931e-10	M1 macrophage
Gm44710	3.64037e-14	1.06303	0.198	0.101	1.0228e-09	M1 macrophage
Havcr2	4.13715e-14	1.22489	0.168	0.08	1.16237e-09	M1 macrophage
Itgb5	4.17147e-14	0.516764	0.496	0.333	1.17202e-09	M1 macrophage
ENSMUSG00000120357	5.31466e-14	0.867013	0.255	0.145	1.49321e-09	M1 macrophage
Siglech	5.4e-14	-1.13464	0.096	0.209	1.51718e-09	M1 macrophage
Snx5	5.51562e-14	0.40363	0.639	0.496	1.54967e-09	M1 macrophage
T cellsf7	5.54595e-14	-5.41802	0.001	0.062	1.55819e-09	M1 macrophage
Arl5c	6.06027e-14	1.45162	0.099	0.034	1.70269e-09	M1 macrophage
Ywhah	6.09445e-14	0.534494	0.475	0.335	1.7123e-09	M1 macrophage
Sgk1	6.33526e-14	0.93193	0.276	0.171	1.77996e-09	M1 macrophage
ENSMUSG00000120878	6.95434e-14	-1.74169	0.04	0.129	1.95389e-09	M1 macrophage
Ildr1	8.57335e-14	1.07877	0.189	0.095	2.40877e-09	M1 macrophage
Tagap	9.2713e-14	0.725999	0.326	0.205	2.60487e-09	M1 macrophage
Cd9	9.40478e-14	0.664095	0.359	0.234	2.64237e-09	M1 macrophage
Apoe	1.19241e-13	0.345093	0.951	0.811	3.35019e-09	M1 macrophage
C1qa	1.41606e-13	0.494635	0.909	0.601	3.97857e-09	M1 macrophage
Hcst	1.48054e-13	-1.35732	0.099	0.201	4.15974e-09	M1 macrophage
Apbb2	1.57407e-13	2.13208	0.065	0.016	4.4225e-09	M1 macrophage
Ms4a6b	1.71203e-13	-0.573983	0.357	0.453	4.81011e-09	M1 macrophage
Gm24265	2.14832e-13	-3.46082	0.008	0.073	6.03591e-09	M1 macrophage
Creb5	2.2731e-13	0.86143	0.212	0.11	6.38649e-09	M1 macrophage
Dusp5	2.68557e-13	-1.93574	0.049	0.136	7.54539e-09	M1 macrophage
Dcakd	2.96825e-13	0.919586	0.212	0.113	8.33959e-09	M1 macrophage
Tasl	3.65589e-13	1.06019	0.18	0.09	1.02716e-08	M1 macrophage
Fasl	3.83891e-13	-5.31649	0.001	0.058	1.07858e-08	M1 macrophage
Ccnd2	3.95283e-13	-0.955581	0.158	0.271	1.11059e-08	M1 macrophage
Gatm	4.64053e-13	0.611983	0.398	0.274	1.3038e-08	M1 macrophage
Ms4a6c	5.07729e-13	0.442575	0.596	0.411	1.42652e-08	M1 macrophage
Niban1	5.27938e-13	0.83728	0.261	0.155	1.48329e-08	M1 macrophage
Clec5a	6.08361e-13	0.877184	0.223	0.122	1.70925e-08	M1 macrophage
Trib1	6.75239e-13	0.916491	0.191	0.097	1.89715e-08	M1 macrophage
Icosl	8.23402e-13	0.905483	0.224	0.125	2.31343e-08	M1 macrophage
Lyn	8.58352e-13	0.547755	0.425	0.284	2.41163e-08	M1 macrophage
Xcr1	8.89892e-13	-4.19757	0.003	0.061	2.50024e-08	M1 macrophage
Asph	9.07281e-13	0.878426	0.231	0.13	2.5491e-08	M1 macrophage
Gm3788	9.50913e-13	-1.78217	0.046	0.131	2.67169e-08	M1 macrophage
Mmp12	9.76539e-13	3.81051	0.031	0.003	2.74368e-08	M1 macrophage
Snx6	1.05337e-12	-0.836506	0.162	0.281	2.95955e-08	M1 macrophage
Gdpd3	1.25717e-12	1.89152	0.066	0.018	3.53216e-08	M1 macrophage
Clec12a	1.33264e-12	0.547518	0.424	0.29	3.7442e-08	M1 macrophage
Sqstm1	1.34167e-12	0.487592	0.515	0.396	3.76955e-08	M1 macrophage
Ikzf3	1.36477e-12	-4.17961	0.003	0.061	3.83445e-08	M1 macrophage
Plekho1	1.5144e-12	0.571342	0.399	0.269	4.25486e-08	M1 macrophage
Herpud1	1.56685e-12	0.620055	0.381	0.259	4.40222e-08	M1 macrophage
Plk2	1.60628e-12	0.864667	0.263	0.161	4.513e-08	M1 macrophage
Alcam	1.78199e-12	1.2027	0.138	0.063	5.00667e-08	M1 macrophage
Adgrg5	2.03288e-12	1.59527	0.081	0.026	5.71158e-08	M1 macrophage
Rel	2.04977e-12	0.786287	0.264	0.158	5.75902e-08	M1 macrophage
Cxcr3	2.07523e-12	-2.32459	0.022	0.093	5.83056e-08	M1 macrophage
Tnfaip2	2.38961e-12	1.56614	0.078	0.025	6.71385e-08	M1 macrophage
Wwp1	2.40079e-12	-0.891152	0.166	0.275	6.74525e-08	M1 macrophage
Emilin2	2.4113e-12	1.75966	0.067	0.019	6.7748e-08	M1 macrophage
Clnk	2.75135e-12	-6.33604	0	0.052	7.73019e-08	M1 macrophage
Chp2	2.80134e-12	-2.45559	0.012	0.077	7.87063e-08	M1 macrophage
Fth1-ps	3.34561e-12	0.999619	0.182	0.095	9.39981e-08	M1 macrophage
Sh2d2a	3.72515e-12	-4.37901	0.003	0.058	1.04662e-07	M1 macrophage
Itgae	4.38839e-12	-2.95988	0.011	0.073	1.23296e-07	M1 macrophage
Minar1	4.70472e-12	5.05072	0.022	0	1.32184e-07	M1 macrophage
Icos	5.23772e-12	-4.90614	0.002	0.055	1.47159e-07	M1 macrophage
ClT cells	5.34748e-12	-0.645283	0.275	0.384	1.50243e-07	M1 macrophage
Cmss1	5.34915e-12	-0.247788	0.749	0.794	1.5029e-07	M1 macrophage
Plek	6.67045e-12	0.488229	0.487	0.358	1.87413e-07	M1 macrophage
Atox1	6.80251e-12	0.32545	0.743	0.6	1.91123e-07	M1 macrophage
S100a10	8.40637e-12	-0.958262	0.14	0.245	2.36185e-07	M1 macrophage
Bst2	8.48969e-12	0.352609	0.695	0.545	2.38526e-07	M1 macrophage
Cd96	9.05031e-12	-5.33108	0.001	0.052	2.54277e-07	M1 macrophage
Klrk1	9.07431e-12	-2.12743	0.028	0.099	2.54952e-07	M1 macrophage
Tuba1c	9.65291e-12	0.598891	0.37	0.253	2.71208e-07	M1 macrophage
Pdcd4	1.224e-11	-1.3072	0.09	0.18	3.43894e-07	M1 macrophage
Ptpn22	1.27132e-11	-1.37092	0.07	0.157	3.5719e-07	M1 macrophage
Ptpro	1.38844e-11	0.925482	0.188	0.101	3.90095e-07	M1 macrophage
Ifit2	1.45375e-11	0.645376	0.36	0.249	4.08446e-07	M1 macrophage
Ncf2	1.69599e-11	0.758316	0.254	0.154	4.76504e-07	M1 macrophage
Klre1	2.04783e-11	-4.32587	0.003	0.055	5.75358e-07	M1 macrophage
Ly6c2	2.34085e-11	-2.50444	0.022	0.088	6.57685e-07	M1 macrophage
Ptafr	2.47126e-11	0.949919	0.146	0.069	6.94325e-07	M1 macrophage
Vcam1	2.56819e-11	-1.18976	0.076	0.166	7.21559e-07	M1 macrophage
H1f2	2.85886e-11	-0.722561	0.214	0.326	8.03224e-07	M1 macrophage
Hsp90aa1	3.19239e-11	0.333655	0.681	0.56	8.96935e-07	M1 macrophage
Rnf125	3.31746e-11	-4.99045	0.001	0.049	9.32073e-07	M1 macrophage
Tiparp	3.44536e-11	0.574328	0.376	0.263	9.68007e-07	M1 macrophage
Napsa	3.60175e-11	1.22139	0.149	0.076	1.01195e-06	M1 macrophage
Ccl5	4.21473e-11	-1.5487	0.096	0.181	1.18417e-06	M1 macrophage
RT cellsb	4.64606e-11	0.615745	0.344	0.235	1.30536e-06	M1 macrophage
Lilr4b	4.82108e-11	1.0856	0.143	0.069	1.35453e-06	M1 macrophage
Ifitm10	4.93674e-11	-5.23265	0.001	0.049	1.38703e-06	M1 macrophage
Septin6	5.37772e-11	-1.82344	0.042	0.115	1.51092e-06	M1 macrophage
Dcstamp	5.66021e-11	2.79813	0.038	0.006	1.59029e-06	M1 macrophage
Wsb1	6.12768e-11	0.580781	0.339	0.224	1.72163e-06	M1 macrophage
Abhd15	6.19362e-11	1.09622	0.127	0.058	1.74016e-06	M1 macrophage
Serpine1	6.2494e-11	2.59706	0.044	0.009	1.75583e-06	M1 macrophage
Afdn	6.29778e-11	1.53825	0.093	0.037	1.76942e-06	M1 macrophage
Lsp1	6.98897e-11	0.514286	0.378	0.248	1.96362e-06	M1 macrophage
Hspa8	7.71845e-11	0.318247	0.692	0.572	2.16857e-06	M1 macrophage
Cadm1	7.73999e-11	0.675004	0.306	0.202	2.17463e-06	M1 macrophage
Txk	8.07433e-11	-6.26708	0	0.045	2.26856e-06	M1 macrophage
Ctsc	8.28175e-11	0.335019	0.779	0.594	2.32684e-06	M1 macrophage
Cp	8.78856e-11	-1.44275	0.043	0.118	2.46923e-06	M1 macrophage
Ccr6	8.85849e-11	2.22488	0.048	0.011	2.48888e-06	M1 macrophage
Maff	9.39923e-11	0.94467	0.166	0.087	2.64081e-06	M1 macrophage
Gab2	1.00414e-10	0.736089	0.227	0.132	2.82122e-06	M1 macrophage
Igf1	1.03163e-10	-1.12547	0.082	0.169	2.89847e-06	M1 macrophage
Sdcbp	1.07983e-10	0.399667	0.547	0.439	3.0339e-06	M1 macrophage
Il1r2	1.10218e-10	2.12051	0.042	0.009	3.09669e-06	M1 macrophage
Gimap8	1.14593e-10	-5.20806	0.001	0.047	3.21959e-06	M1 macrophage
Lax1	1.22985e-10	-6.06269	0	0.044	3.45539e-06	M1 macrophage
Gcsam	1.22985e-10	-5.78859	0	0.044	3.45539e-06	M1 macrophage
Ccnd1	1.24899e-10	0.514123	0.41	0.289	3.50916e-06	M1 macrophage
Tgm2	1.27655e-10	1.99677	0.051	0.013	3.5866e-06	M1 macrophage
Ftl1-ps1	1.42781e-10	0.389976	0.565	0.429	4.01157e-06	M1 macrophage
Pilra	1.43606e-10	1.65549	0.067	0.022	4.03474e-06	M1 macrophage
B cellsl11b	1.54425e-10	-4.78423	0.002	0.049	4.33873e-06	M1 macrophage
Mef2a	1.63713e-10	0.468425	0.433	0.311	4.59969e-06	M1 macrophage
Jak1	1.63808e-10	-0.570213	0.312	0.409	4.60234e-06	M1 macrophage
Gvin-ps6	1.75795e-10	-5.11281	0.001	0.046	4.93914e-06	M1 macrophage
Slc15a3	1.88163e-10	0.628076	0.282	0.176	5.28662e-06	M1 macrophage
Gng10	2.04557e-10	0.581124	0.325	0.213	5.74723e-06	M1 macrophage
Rabgap1l	2.05751e-10	-1.75509	0.035	0.104	5.78077e-06	M1 macrophage
Cd8b1	2.15533e-10	-5.28872	0.001	0.046	6.05562e-06	M1 macrophage
Arhgap24	2.27058e-10	2.57986	0.033	0.005	6.37942e-06	M1 macrophage
Btg2	2.30031e-10	0.269212	0.787	0.674	6.46294e-06	M1 macrophage
Bmyc	2.64343e-10	0.57416	0.354	0.247	7.42697e-06	M1 macrophage
Kdm6b	2.68511e-10	0.708739	0.234	0.14	7.54407e-06	M1 macrophage
Gm6377	2.72153e-10	0.797695	0.194	0.109	7.6464e-06	M1 macrophage
Gadd45b	2.77081e-10	0.644131	0.291	0.188	7.78486e-06	M1 macrophage
Sap30	2.88755e-10	0.686257	0.262	0.165	8.11286e-06	M1 macrophage
Susd3	3.1854e-10	0.531754	0.36	0.244	8.9497e-06	M1 macrophage
Klf4	3.23875e-10	0.729267	0.264	0.17	9.09958e-06	M1 macrophage
Slfn1	3.41778e-10	-2.37632	0.013	0.068	9.60258e-06	M1 macrophage
Cyba	3.61604e-10	0.255183	0.82	0.697	1.01596e-05	M1 macrophage
Ms4a4c	3.63833e-10	0.886851	0.169	0.091	1.02222e-05	M1 macrophage
Hck	3.89642e-10	0.616722	0.304	0.2	1.09474e-05	M1 macrophage
Gtf2h2	4.25736e-10	0.980919	0.149	0.077	1.19615e-05	M1 macrophage
C1qc	4.26124e-10	0.493052	0.919	0.604	1.19724e-05	M1 macrophage
Ifitm2	4.32748e-10	0.794762	0.177	0.096	1.21585e-05	M1 macrophage
Sh2d1a	4.33739e-10	-6.09956	0	0.042	1.21863e-05	M1 macrophage
Gm19585	4.33739e-10	-6.19533	0	0.042	1.21863e-05	M1 macrophage
Ccl9	4.34274e-10	0.844035	0.175	0.095	1.22014e-05	M1 macrophage
Pitpnc1	4.81755e-10	-1.37627	0.066	0.144	1.35354e-05	M1 macrophage
Tnfrsf18	5.26962e-10	-2.65592	0.017	0.072	1.48055e-05	M1 macrophage
Entrep3	5.50242e-10	-2.53426	0.015	0.07	1.54596e-05	M1 macrophage
Gzmb	5.53832e-10	-4.7657	0.002	0.046	1.55605e-05	M1 macrophage
Cdk6	5.61296e-10	0.835356	0.182	0.102	1.57702e-05	M1 macrophage
ENSMUSG00000121093	6.4415e-10	-3.25137	0.007	0.055	1.8098e-05	M1 macrophage
Arrb2	6.48422e-10	0.400581	0.533	0.411	1.82181e-05	M1 macrophage
Klrb1c	6.59796e-10	-6.30312	0	0.041	1.85376e-05	M1 macrophage
Zfyve28	7.48641e-10	2.57804	0.03	0.004	2.10338e-05	M1 macrophage
Lpar6	7.75622e-10	0.412873	0.507	0.383	2.17919e-05	M1 macrophage
Lpl	7.7614e-10	0.888101	0.164	0.088	2.18064e-05	M1 macrophage
Ptpn6	8.03935e-10	0.438813	0.464	0.341	2.25874e-05	M1 macrophage
Cfh	8.10107e-10	-0.648783	0.23	0.327	2.27608e-05	M1 macrophage
Lilrb4a	8.71204e-10	1.00466	0.126	0.061	2.44773e-05	M1 macrophage
C9orf72	1.06745e-09	1.06244	0.141	0.074	2.9991e-05	M1 macrophage
Rinl	1.20734e-09	-1.17441	0.095	0.176	3.39214e-05	M1 macrophage
Rrbp1	1.29509e-09	0.311785	0.653	0.542	3.63867e-05	M1 macrophage
Ccl6	1.31901e-09	0.592666	0.273	0.173	3.70589e-05	M1 macrophage
Sltm	1.40993e-09	-0.234802	0.738	0.779	3.96133e-05	M1 macrophage
Gm11613	1.42732e-09	1.39621	0.084	0.034	4.01019e-05	M1 macrophage
Mllt3	1.44942e-09	-2.18435	0.018	0.072	4.07228e-05	M1 macrophage
Cd27	1.46026e-09	-4.72874	0.001	0.042	4.10274e-05	M1 macrophage
Pmepa1	1.52815e-09	0.536825	0.355	0.253	4.29348e-05	M1 macrophage
Cyth4	1.54572e-09	0.324526	0.638	0.508	4.34284e-05	M1 macrophage
Anxa8	1.57842e-09	5.98663	0.015	0	4.43472e-05	M1 macrophage
Zfp622	1.60006e-09	0.831861	0.208	0.126	4.49553e-05	M1 macrophage
Pmaip1	1.68149e-09	0.553775	0.294	0.19	4.7243e-05	M1 macrophage
Tbx21	1.6891e-09	-4.18204	0.003	0.046	4.7457e-05	M1 macrophage
Picalm	1.69251e-09	0.479046	0.399	0.286	4.75529e-05	M1 macrophage
Gm34084	1.69406e-09	1.04461	0.129	0.065	4.75963e-05	M1 macrophage
Ifi205	1.7139e-09	-2.30265	0.014	0.066	4.81536e-05	M1 macrophage
Itga1	1.73751e-09	-3.90966	0.003	0.046	4.88172e-05	M1 macrophage
Gramd3	1.74785e-09	-1.86844	0.031	0.092	4.91075e-05	M1 macrophage
Skint3	1.80337e-09	4.52742	0.019	0.001	5.06674e-05	M1 macrophage
Gm24407	1.85195e-09	-2.88521	0.01	0.058	5.20324e-05	M1 macrophage
Ctsb	2.1657e-09	0.295271	0.909	0.719	6.08474e-05	M1 macrophage
Zap70	2.17055e-09	-5.04288	0.001	0.041	6.09838e-05	M1 macrophage
Hsd11b1	2.21051e-09	-4.7441	0.001	0.041	6.21066e-05	M1 macrophage
Ly75	2.31831e-09	-5.59969	0	0.038	6.51351e-05	M1 macrophage
Rac2	2.35359e-09	-0.432636	0.425	0.506	6.61263e-05	M1 macrophage
Dpys	2.37499e-09	2.65284	0.029	0.004	6.67276e-05	M1 macrophage
Lbh	2.48132e-09	-1.25614	0.055	0.127	6.97151e-05	M1 macrophage
Gm8369	2.53978e-09	-2.86982	0.009	0.056	7.13575e-05	M1 macrophage
Gem	2.62213e-09	-1.71978	0.039	0.102	7.36713e-05	M1 macrophage
Rhob	2.76011e-09	0.379729	0.543	0.422	7.7548e-05	M1 macrophage
Arl4c	2.76274e-09	0.509114	0.351	0.246	7.76218e-05	M1 macrophage
Irf5	2.79426e-09	0.560545	0.318	0.217	7.85076e-05	M1 macrophage
Ubash3a	2.85774e-09	-6.0008	0	0.038	8.02909e-05	M1 macrophage
Prkcd	3.04161e-09	0.617685	0.286	0.192	8.54571e-05	M1 macrophage
Tpd52	3.27186e-09	0.433023	0.455	0.335	9.19263e-05	M1 macrophage
Gm29340	3.54856e-09	1.90313	0.053	0.016	9.97005e-05	M1 macrophage
Itgb7	3.5926e-09	-1.35944	0.062	0.133	0.000100938	M1 macrophage
Gm37168	3.59606e-09	1.67744	0.054	0.017	0.000101035	M1 macrophage
Klf10	3.95266e-09	0.729854	0.193	0.113	0.000111054	M1 macrophage
Clec9a	4.46525e-09	-2.52412	0.009	0.055	0.000125456	M1 macrophage
Blnk	4.53585e-09	0.686685	0.219	0.133	0.000127439	M1 macrophage
Gm15931	4.74789e-09	2.11571	0.034	0.007	0.000133397	M1 macrophage
Fyb	4.88423e-09	0.307404	0.67	0.546	0.000137227	M1 macrophage
Tifab	4.95685e-09	0.668986	0.225	0.139	0.000139268	M1 macrophage
Cd8a	5.10955e-09	-4.73421	0.001	0.039	0.000143558	M1 macrophage
Ptms	5.20861e-09	0.340551	0.582	0.462	0.000146341	M1 macrophage
Themis	5.69853e-09	-4.21725	0.002	0.041	0.000160106	M1 macrophage
Cxcr4	5.73877e-09	0.686975	0.208	0.124	0.000161236	M1 macrophage
Ifi203	6.07529e-09	-0.721608	0.185	0.275	0.000170691	M1 macrophage
Slc9a9	6.11781e-09	-0.829105	0.114	0.201	0.000171886	M1 macrophage
Anxa3	6.47669e-09	0.647582	0.202	0.118	0.000181969	M1 macrophage
Ralgps2	6.80666e-09	-1.70753	0.022	0.077	0.00019124	M1 macrophage
Cd5	6.82363e-09	-3.23964	0.004	0.046	0.000191717	M1 macrophage
Cd38	6.87229e-09	-3.20992	0.004	0.046	0.000193084	M1 macrophage
Ppp3cc	7.29904e-09	-2.1282	0.02	0.072	0.000205074	M1 macrophage
Ifitm3	7.48805e-09	0.329132	0.61	0.477	0.000210384	M1 macrophage
Itgam	8.45526e-09	1.24198	0.072	0.027	0.000237559	M1 macrophage
Tle1	8.55395e-09	0.968714	0.134	0.07	0.000240332	M1 macrophage
Clec10a	8.73336e-09	2.32745	0.035	0.008	0.000245372	M1 macrophage
Lilra5	8.83316e-09	0.416495	0.444	0.327	0.000248176	M1 macrophage
Tox	8.98619e-09	-4.2279	0.003	0.043	0.000252476	M1 macrophage
Samd3	1.00122e-08	-6.02429	0	0.035	0.000281302	M1 macrophage
Ccnd3	1.00451e-08	-0.941871	0.118	0.2	0.000282227	M1 macrophage
Scn1b	1.17035e-08	-1.50541	0.03	0.087	0.000328822	M1 macrophage
Gimap5	1.23363e-08	-5.76417	0	0.035	0.0003466	M1 macrophage
Ncf1	1.23712e-08	0.640161	0.245	0.159	0.000347581	M1 macrophage
Gk	1.26434e-08	1.3654	0.063	0.023	0.000355228	M1 macrophage
Cd164	1.31145e-08	-0.872271	0.126	0.208	0.000368466	M1 macrophage
Nfkbib	1.36034e-08	0.740601	0.215	0.136	0.000382201	M1 macrophage
Fxyd7	1.43641e-08	3.59388	0.02	0.002	0.000403575	M1 macrophage
Prf1	1.46185e-08	-4.6677	0.001	0.037	0.00041072	M1 macrophage
Arhgap22	1.48509e-08	0.734143	0.201	0.124	0.000417251	M1 macrophage
Slc29a3	1.54203e-08	0.633644	0.223	0.139	0.000433249	M1 macrophage
Ndufa4	1.79408e-08	-0.319677	0.496	0.56	0.000504065	M1 macrophage
Il27ra	1.8725e-08	-5.82537	0	0.034	0.000526098	M1 macrophage
Rassf4	2.04996e-08	0.62784	0.239	0.153	0.000575957	M1 macrophage
Dach1	2.09471e-08	1.86226	0.04	0.01	0.00058853	M1 macrophage
Phgdh	2.21027e-08	-2.50676	0.009	0.052	0.000620999	M1 macrophage
Col14a1	2.26378e-08	0.744121	0.169	0.096	0.000636032	M1 macrophage
Rnase6	2.29054e-08	0.627031	0.225	0.142	0.00064355	M1 macrophage
Marcksl1	2.42344e-08	0.469176	0.358	0.251	0.000680888	M1 macrophage
Gm9733	2.56678e-08	3.83275	0.017	0.001	0.000721162	M1 macrophage
Adgrg6	2.60141e-08	3.64241	0.017	0.001	0.000730892	M1 macrophage
Cd6	2.67892e-08	-4.87299	0.001	0.036	0.000752669	M1 macrophage
Smim14	2.70629e-08	0.936073	0.126	0.066	0.000760361	M1 macrophage
G430095P16Rik	2.72722e-08	1.75698	0.05	0.016	0.00076624	M1 macrophage
Lgals1	2.76672e-08	-0.495779	0.333	0.412	0.000777337	M1 macrophage
PT cellshd1	2.83123e-08	1.78697	0.042	0.012	0.000795462	M1 macrophage
Dapk1	2.97953e-08	0.766226	0.165	0.095	0.000837128	M1 macrophage
Bank1	3.02217e-08	-1.5803	0.021	0.072	0.000849107	M1 macrophage
Cyfip2	3.18825e-08	-1.61383	0.031	0.086	0.000895772	M1 macrophage
Cd24a	3.20941e-08	-1.71297	0.03	0.084	0.000901716	M1 macrophage
Zdhhc18	3.61388e-08	-1.85451	0.032	0.086	0.00101535	M1 macrophage
Ncr1	3.62853e-08	-4.40642	0.002	0.038	0.00101947	M1 macrophage
Pglyrp1	3.67049e-08	-2.24989	0.012	0.056	0.00103126	M1 macrophage
Satb1	4.17906e-08	-3.32891	0.004	0.042	0.00117415	M1 macrophage
Septin9	4.19579e-08	-1.24105	0.053	0.116	0.00117885	M1 macrophage
Acvrl1	4.60767e-08	0.776227	0.192	0.121	0.00129457	M1 macrophage
Ppp1r16b	4.79055e-08	-3.93335	0.004	0.041	0.00134595	M1 macrophage
F2r	4.79065e-08	-3.65754	0.002	0.037	0.00134598	M1 macrophage
Gm27008	5.06151e-08	1.9409	0.035	0.009	0.00142208	M1 macrophage
Atxn1	5.22908e-08	-2.02483	0.02	0.068	0.00146916	M1 macrophage
Acap1	5.54164e-08	-3.32377	0.007	0.045	0.00155698	M1 macrophage
Smim3	5.61952e-08	0.888769	0.156	0.092	0.00157886	M1 macrophage
AI504432	5.87243e-08	1.59983	0.057	0.021	0.00164992	M1 macrophage
Hepacam2	6.06677e-08	1.12112	0.108	0.055	0.00170452	M1 macrophage
Cd40lg	6.54019e-08	-5.89126	0	0.032	0.00183753	M1 macrophage
Tnfrsf12a	7.00237e-08	1.26081	0.071	0.029	0.00196738	M1 macrophage
Lst1	7.11256e-08	0.368005	0.469	0.346	0.00199835	M1 macrophage
Myo1e	7.29626e-08	0.679622	0.186	0.113	0.00204996	M1 macrophage
Stx7	7.39261e-08	0.506646	0.322	0.231	0.00207703	M1 macrophage
Cish	7.50147e-08	-2.40505	0.013	0.056	0.00210761	M1 macrophage
Prkcq	7.99685e-08	-2.30717	0.014	0.058	0.0022468	M1 macrophage
Glipr1	8.07298e-08	0.626463	0.223	0.145	0.00226818	M1 macrophage
Fam169b	8.34801e-08	-4.38594	0.002	0.036	0.00234546	M1 macrophage
Otud1	8.35075e-08	0.713174	0.194	0.122	0.00234623	M1 macrophage
Cx3cr1	8.59864e-08	0.323372	0.692	0.49	0.00241587	M1 macrophage
Arhgef40	8.73978e-08	1.19832	0.09	0.042	0.00245553	M1 macrophage
Stk17b	8.94619e-08	-0.478057	0.312	0.394	0.00251352	M1 macrophage
Ucp2	8.96728e-08	0.210602	0.775	0.687	0.00251945	M1 macrophage
Arhgap10	1.03612e-07	-2.15591	0.012	0.054	0.00291109	M1 macrophage
Extl3	1.03815e-07	0.895445	0.14	0.08	0.00291678	M1 macrophage
Ripor2	1.11158e-07	-2.62156	0.011	0.052	0.00312308	M1 macrophage
Gsdmd	1.12916e-07	0.727943	0.19	0.119	0.00317249	M1 macrophage
Sde2	1.2328e-07	0.652174	0.181	0.11	0.00346367	M1 macrophage
Ier3	1.27812e-07	0.335051	0.514	0.398	0.00359102	M1 macrophage
Gpr65	1.31181e-07	0.378827	0.46	0.355	0.00368567	M1 macrophage
Tnfrsf9	1.50424e-07	-5.67665	0	0.03	0.00422631	M1 macrophage
Ctsa	1.50515e-07	0.31711	0.608	0.455	0.00422888	M1 macrophage
Add3	1.54368e-07	-1.31806	0.048	0.105	0.00433713	M1 macrophage
Ftl1	1.57549e-07	0.412541	0.49	0.4	0.0044265	M1 macrophage
Qpct	1.58039e-07	0.576312	0.175	0.103	0.00444025	M1 macrophage
Kctd12	1.60679e-07	0.365275	0.476	0.36	0.00451444	M1 macrophage
Xylt1	1.60938e-07	1.25841	0.071	0.03	0.00452172	M1 macrophage
Zeb2	1.64971e-07	0.398231	0.381	0.274	0.00463502	M1 macrophage
Arl11	1.68951e-07	0.771017	0.158	0.093	0.00474683	M1 macrophage
Ch25h	1.75064e-07	0.88212	0.13	0.072	0.00491859	M1 macrophage
Or5v1	1.77575e-07	3.27193	0.018	0.002	0.00498914	M1 macrophage
Gpr141b	1.85229e-07	-4.9607	0	0.029	0.0052042	M1 macrophage
Gm15987	1.855e-07	2.58067	0.025	0.005	0.00521181	M1 macrophage
Gm50346	1.8607e-07	1.18614	0.067	0.028	0.00522784	M1 macrophage
Amz1	2.07808e-07	1.17772	0.087	0.042	0.00583858	M1 macrophage
Errfi1	2.07992e-07	0.633	0.201	0.127	0.00584375	M1 macrophage
Tmem50b	2.11899e-07	0.72812	0.183	0.116	0.00595352	M1 macrophage
A930024E05Rik	2.18473e-07	-4.51627	0.001	0.032	0.00613821	M1 macrophage
Cubn	2.20024e-07	2.75077	0.023	0.004	0.0061818	M1 macrophage
Ms4a4a	2.23231e-07	-1.82734	0.018	0.061	0.00627191	M1 macrophage
Gpr171	2.24857e-07	-1.69508	0.03	0.079	0.00631759	M1 macrophage
Stap1	2.35475e-07	0.637806	0.183	0.113	0.0066159	M1 macrophage
Bend6	2.43676e-07	1.34988	0.059	0.023	0.00684633	M1 macrophage
F630040K05Rik	2.51112e-07	2.24113	0.03	0.007	0.00705523	M1 macrophage
Lef1	2.57345e-07	-2.55344	0.012	0.052	0.00723038	M1 macrophage
Mxd4	2.5913e-07	-0.712305	0.135	0.211	0.00728051	M1 macrophage
Tespa1	2.6387e-07	-1.73896	0.029	0.077	0.00741368	M1 macrophage
Fkbp3	2.69662e-07	-0.686914	0.171	0.25	0.00757643	M1 macrophage
Ldlrad4	2.71594e-07	0.639934	0.211	0.138	0.0076307	M1 macrophage
Ctla2a	2.71905e-07	-4.22243	0.001	0.031	0.00763944	M1 macrophage
Itgal	2.97762e-07	-1.47642	0.032	0.082	0.00836591	M1 macrophage
Il2rg	3.01312e-07	-0.977375	0.138	0.202	0.00846567	M1 macrophage
Sla2	3.02666e-07	-3.73861	0.002	0.033	0.0085037	M1 macrophage
Sptbn1	3.0491e-07	-0.988477	0.077	0.142	0.00856675	M1 macrophage
Adam17	3.20172e-07	0.612341	0.21	0.136	0.00899556	M1 macrophage
Rn18s-rs5	3.31585e-07	-0.135492	0.751	0.773	0.00931621	M1 macrophage
Rgs10	3.38228e-07	0.291607	0.649	0.511	0.00950285	M1 macrophage
Pilrb2	3.4323e-07	1.89248	0.029	0.006	0.0096434	M1 macrophage
Cyp8b1	3.45788e-07	-4.86404	0	0.028	0.00971525	M1 macrophage
Tln2	3.55342e-07	-1.9372	0.013	0.053	0.00998369	M1 macrophage
Hp1bp3	3.66867e-07	-0.638261	0.162	0.242	0.0103075	M1 macrophage
Grap	3.69734e-07	-1.07657	0.056	0.116	0.010388	M1 macrophage
Plaur	3.77451e-07	1.17434	0.055	0.021	0.0106049	M1 macrophage
Ncf4	3.77475e-07	0.522277	0.272	0.19	0.0106055	M1 macrophage
Snx20	3.79309e-07	0.504028	0.28	0.194	0.0106571	M1 macrophage
Hopx	3.84219e-07	-1.9301	0.024	0.069	0.010795	M1 macrophage
Tmem171	4.049e-07	1.95441	0.028	0.006	0.0113761	M1 macrophage
Pid1	4.31015e-07	0.446989	0.336	0.246	0.0121098	M1 macrophage
Slc15a4	4.4272e-07	0.841469	0.104	0.053	0.0124387	M1 macrophage
Igfbp4	4.45247e-07	-0.630363	0.171	0.251	0.0125097	M1 macrophage
Nedd4	4.54194e-07	-1.10055	0.06	0.118	0.012761	M1 macrophage
Rasgrp1	4.55659e-07	-2.49165	0.012	0.05	0.0128022	M1 macrophage
2410006H16Rik	4.74183e-07	0.392337	0.415	0.322	0.0133226	M1 macrophage
Plxnd1	4.77003e-07	1.80007	0.038	0.011	0.0134019	M1 macrophage
Gnai2	4.81812e-07	0.167444	0.929	0.844	0.013537	M1 macrophage
Klk8	4.86036e-07	-3.18771	0.004	0.037	0.0136557	M1 macrophage
Fgr	4.97998e-07	1.09573	0.046	0.016	0.0139918	M1 macrophage
Rab7b	5.06517e-07	0.526799	0.269	0.189	0.0142311	M1 macrophage
Eomes	5.24193e-07	-5.43661	0	0.027	0.0147277	M1 macrophage
Igsf6	5.25943e-07	0.500706	0.242	0.159	0.0147769	M1 macrophage
Man2b1	5.35511e-07	0.293774	0.631	0.495	0.0150457	M1 macrophage
Svbp	5.74495e-07	0.587702	0.238	0.163	0.016141	M1 macrophage
Dok2	5.8136e-07	-1.81339	0.021	0.064	0.0163339	M1 macrophage
Pik3ip1	6.05356e-07	-2.29162	0.011	0.048	0.0170081	M1 macrophage
Ncl	6.22901e-07	-0.214505	0.634	0.666	0.017501	M1 macrophage
Tep1	6.3634e-07	0.84134	0.138	0.081	0.0178786	M1 macrophage
Pltp	6.82433e-07	-0.667813	0.166	0.238	0.0191736	M1 macrophage
Hpgd	6.89378e-07	0.320879	0.485	0.353	0.0193688	M1 macrophage
S1pr4	7.09513e-07	-3.54729	0.003	0.034	0.0199345	M1 macrophage
Spint1	7.45224e-07	1.38148	0.063	0.027	0.0209378	M1 macrophage
H4c4	7.54939e-07	-0.901462	0.081	0.145	0.0212108	M1 macrophage
Rad51b	7.82661e-07	-0.754136	0.115	0.185	0.0219896	M1 macrophage
Gimap1	7.9459e-07	-5.22897	0	0.026	0.0223248	M1 macrophage
Styk1	7.9459e-07	-5.66069	0	0.026	0.0223248	M1 macrophage
Cd300a	8.39441e-07	0.612558	0.162	0.098	0.0235849	M1 macrophage
Afap1l1	8.44291e-07	-2.1523	0.009	0.044	0.0237212	M1 macrophage
Rps9	8.52702e-07	0.112602	0.96	0.908	0.0239575	M1 macrophage
Parp1	8.58189e-07	0.641444	0.208	0.139	0.0241117	M1 macrophage
Tnfaip3	8.90681e-07	0.337213	0.392	0.285	0.0250246	M1 macrophage
B cellsl3	9.01293e-07	0.986923	0.078	0.037	0.0253227	M1 macrophage
Gm36723	9.1446e-07	-2.62739	0.009	0.043	0.0256927	M1 macrophage
Ccl8	9.41183e-07	-1.31356	0.033	0.081	0.0264435	M1 macrophage
Phf11b	9.64537e-07	0.444511	0.287	0.2	0.0270996	M1 macrophage
Cd160	9.67172e-07	-3.90387	0.001	0.029	0.0271737	M1 macrophage
Klra9	9.78278e-07	-5.75079	0	0.026	0.0274857	M1 macrophage
Pglyrp2	9.78278e-07	-5.3649	0	0.026	0.0274857	M1 macrophage
Arap2	1.00374e-06	-2.9215	0.007	0.039	0.0282011	M1 macrophage
Traf3ip2	1.03828e-06	-3.79418	0.002	0.031	0.0291715	M1 macrophage
Rsad2	1.06217e-06	0.868278	0.14	0.085	0.0298428	M1 macrophage
Clec4a1	1.07958e-06	-0.965021	0.074	0.134	0.0303318	M1 macrophage
Gm29094	1.08685e-06	1.99912	0.027	0.006	0.0305361	M1 macrophage
T cellsp11l1	1.14819e-06	1.27057	0.054	0.021	0.0322596	M1 macrophage
Serpinb6b	1.1915e-06	-2.18327	0.009	0.043	0.0334764	M1 macrophage
Klrc1	1.20442e-06	-5.56394	0	0.026	0.0338394	M1 macrophage
Apol7e	1.20442e-06	-5.39381	0	0.026	0.0338394	M1 macrophage
Pkp3	1.27685e-06	-2.05175	0.015	0.054	0.0358745	M1 macrophage
Ckb	1.29323e-06	0.303033	0.552	0.439	0.0363347	M1 macrophage
Dusp2	1.3522e-06	-0.834967	0.135	0.201	0.0379913	M1 macrophage
Sytl3	1.35314e-06	-3.28055	0.003	0.032	0.0380179	M1 macrophage
Map3k8	1.40718e-06	0.695445	0.181	0.118	0.0395361	M1 macrophage
Gm41361	1.40966e-06	2.2648	0.024	0.005	0.0396057	M1 macrophage
Ms4a7	1.41118e-06	0.29071	0.644	0.497	0.0396484	M1 macrophage
4930523C07Rik	1.44024e-06	-1.46538	0.042	0.091	0.0404649	M1 macrophage
Epb41l2	1.50101e-06	0.50036	0.277	0.198	0.0421723	M1 macrophage
Rps4x	1.55987e-06	0.179648	0.919	0.811	0.043826	M1 macrophage
Cebpb	1.56176e-06	0.278385	0.594	0.484	0.0438792	M1 macrophage
Socs6	1.67725e-06	1.14584	0.069	0.031	0.0471241	M1 macrophage
Zfp599	1.70085e-06	1.62881	0.038	0.012	0.047787	M1 macrophage
Syt11	1.71771e-06	0.950822	0.083	0.041	0.0482609	M1 macrophage
TB cells1d10c	1.74264e-06	-2.75162	0.004	0.034	0.0489612	M1 macrophage
Slain1	1.75155e-06	-4.2153	0.001	0.027	0.0492115	M1 macrophage
Gata3	1.82561e-06	-5.46331	0	0.025	0.0512924	M1 macrophage
Calm2	1.84642e-06	-0.260803	0.504	0.555	0.0518771	M1 macrophage
Dnajb1	1.85157e-06	0.376128	0.444	0.364	0.0520218	M1 macrophage
Gm33104	1.92161e-06	-3.76682	0.002	0.029	0.0539897	M1 macrophage
Dusp6	1.95557e-06	0.567705	0.246	0.175	0.0549438	M1 macrophage
Tamalin	1.97448e-06	0.950278	0.092	0.048	0.0554751	M1 macrophage
Crybb1	2.04998e-06	-3.26581	0.003	0.032	0.0575961	M1 macrophage
Acss2	2.11718e-06	-2.20503	0.009	0.042	0.0594844	M1 macrophage
Smox	2.14913e-06	0.784486	0.124	0.071	0.0603818	M1 macrophage
Inpp1	2.14914e-06	-1.20942	0.043	0.092	0.0603823	M1 macrophage
Septin3	2.19417e-06	-2.68189	0.003	0.032	0.0616475	M1 macrophage
Cd55	2.2328e-06	-2.45377	0.008	0.04	0.0627327	M1 macrophage
Ccdc88c	2.24243e-06	-3.02654	0.007	0.038	0.0630034	M1 macrophage
Klrb1f	2.24764e-06	-5.41677	0	0.024	0.0631497	M1 macrophage
Rora	2.36893e-06	-1.47916	0.03	0.074	0.0665574	M1 macrophage
Rnf157	2.42963e-06	-1.84939	0.015	0.052	0.068263	M1 macrophage
Cfp	2.4468e-06	0.896077	0.108	0.061	0.0687452	M1 macrophage
Slc25a40	2.48466e-06	-3.31994	0.003	0.031	0.069809	M1 macrophage
Fscn1	2.53491e-06	-2.62441	0.006	0.035	0.0712207	M1 macrophage
Gla	2.65678e-06	0.833332	0.097	0.052	0.0746448	M1 macrophage
Cited4	2.69272e-06	-3.96663	0.001	0.026	0.0756547	M1 macrophage
mt-Nd2	2.73425e-06	-0.111038	0.923	0.912	0.0768215	M1 macrophage
Zfp385a	2.74254e-06	0.78787	0.123	0.071	0.0770545	M1 macrophage
Tmem154	2.8065e-06	-2.74293	0.007	0.037	0.0788516	M1 macrophage
Ctla4	3.05393e-06	-3.41953	0.003	0.031	0.0858033	M1 macrophage
Gm4221	3.26634e-06	1.40033	0.054	0.023	0.0917711	M1 macrophage
Gm36486	3.27076e-06	1.8942	0.036	0.012	0.0918952	M1 macrophage
Ehd3	3.35e-06	-3.73235	0.001	0.026	0.0941216	M1 macrophage
Pold4	3.38121e-06	0.583168	0.228	0.161	0.0949985	M1 macrophage
Fam102a	3.38752e-06	-2.75782	0.007	0.037	0.0951757	M1 macrophage
Gm44574	3.40704e-06	-5.44949	0	0.023	0.0957242	M1 macrophage
Klra7	3.40704e-06	-5.68715	0	0.023	0.0957242	M1 macrophage
Lgmn	3.41816e-06	0.302019	0.781	0.569	0.0960366	M1 macrophage
Rapgef6	3.43005e-06	-0.692779	0.139	0.206	0.0963706	M1 macrophage
Eid1	3.56077e-06	0.415325	0.337	0.255	0.100043	M1 macrophage
Rabgef1	3.5835e-06	0.688005	0.119	0.068	0.100682	M1 macrophage
Plin2	3.6144e-06	0.603456	0.221	0.155	0.10155	M1 macrophage
Stat4	3.63498e-06	-1.93789	0.021	0.059	0.102129	M1 macrophage
Klra8	3.99366e-06	-4.45279	0.001	0.026	0.112206	M1 macrophage
Scml4	3.99707e-06	-4.3026	0.001	0.026	0.112302	M1 macrophage
Arhgef1	4.00871e-06	-0.826197	0.097	0.158	0.112629	M1 macrophage
Plk3	4.04839e-06	0.517223	0.204	0.137	0.113743	M1 macrophage
Cnn2	4.14428e-06	-0.601466	0.185	0.252	0.116438	M1 macrophage
Trdc	4.19482e-06	-5.52165	0	0.023	0.117858	M1 macrophage
Acer3	4.33864e-06	0.645838	0.167	0.107	0.121899	M1 macrophage
Bach1	4.43804e-06	0.656507	0.141	0.086	0.124691	M1 macrophage
Anxa6	4.55903e-06	-0.7256	0.129	0.194	0.12809	M1 macrophage
Tnik	4.57251e-06	-3.18718	0.004	0.032	0.128469	M1 macrophage
Pde7a	4.67188e-06	-1.91231	0.018	0.054	0.131261	M1 macrophage
Txndc15	4.75702e-06	-0.759679	0.091	0.152	0.133653	M1 macrophage
Gm5547	4.76818e-06	0.913706	0.082	0.041	0.133967	M1 macrophage
Cd37	4.7947e-06	-0.593526	0.172	0.243	0.134712	M1 macrophage
Igsf8	4.79703e-06	0.816136	0.128	0.078	0.134777	M1 macrophage
Etv3	4.91978e-06	0.578939	0.148	0.09	0.138226	M1 macrophage
Atp6v0c	5.06146e-06	0.553667	0.242	0.177	0.142207	M1 macrophage
Rilpl2	5.16135e-06	0.784151	0.147	0.094	0.145013	M1 macrophage
Trps1	5.26941e-06	0.522268	0.185	0.12	0.148049	M1 macrophage
Ahnak	5.28916e-06	-0.92549	0.114	0.172	0.148604	M1 macrophage
Sytl2	5.29176e-06	-2.15556	0.014	0.049	0.148677	M1 macrophage
Nuak2	5.33474e-06	0.690231	0.138	0.084	0.149885	M1 macrophage
Serpinb9	5.35054e-06	-2.01068	0.011	0.043	0.150329	M1 macrophage
Arhgef18	5.37044e-06	-2.01879	0.014	0.049	0.150888	M1 macrophage
Krt80	5.42273e-06	1.43005	0.038	0.013	0.152357	M1 macrophage
H4c17	5.48979e-06	-3.70992	0.003	0.029	0.154241	M1 macrophage
Zfp658	5.72354e-06	1.05032	0.072	0.035	0.160808	M1 macrophage
T cellsirg1	6.04989e-06	0.526342	0.178	0.115	0.169978	M1 macrophage
Nmt1	6.09951e-06	0.393851	0.369	0.288	0.171372	M1 macrophage
Ifngr2	6.10161e-06	0.403575	0.315	0.233	0.171431	M1 macrophage
Klra4	6.35946e-06	-5.65446	0	0.022	0.178675	M1 macrophage
Mctp2	6.35946e-06	-5.40295	0	0.022	0.178675	M1 macrophage
Syngr2	7.2379e-06	0.684957	0.156	0.1	0.203356	M1 macrophage
Prcp	7.63093e-06	0.47187	0.25	0.178	0.214399	M1 macrophage
Fcgr3	7.63999e-06	0.293941	0.745	0.543	0.214653	M1 macrophage
Apobec3	7.66125e-06	-0.604427	0.146	0.212	0.215251	M1 macrophage
Snhg15	7.75418e-06	0.839407	0.104	0.059	0.217862	M1 macrophage
Podnl1	7.83061e-06	-5.1814	0	0.022	0.220009	M1 macrophage
Pik3cb	7.86341e-06	0.972875	0.095	0.053	0.22093	M1 macrophage
Cpne8	8.22639e-06	-1.8519	0.011	0.043	0.231129	M1 macrophage
Rflnb	8.34139e-06	-2.73311	0.006	0.033	0.23436	M1 macrophage
Tmem168	8.49148e-06	1.13854	0.07	0.034	0.238576	M1 macrophage
Mfsd6	9.08671e-06	-2.39322	0.009	0.038	0.2553	M1 macrophage
Vps37b	9.094e-06	-0.902573	0.125	0.182	0.255505	M1 macrophage
Hsd17b11	9.19788e-06	0.584011	0.198	0.136	0.258424	M1 macrophage
Coa4	9.23322e-06	1.09156	0.071	0.035	0.259417	M1 macrophage
Esyt2	9.30777e-06	-1.23983	0.046	0.092	0.261511	M1 macrophage
Eya2	9.42949e-06	-3.75022	0.001	0.024	0.264931	M1 macrophage
Dnajb4	9.55427e-06	0.685597	0.134	0.082	0.268437	M1 macrophage
Gtf2i	9.5923e-06	-0.810383	0.08	0.135	0.269505	M1 macrophage
Trgc4	9.64246e-06	-5.25651	0	0.021	0.270915	M1 macrophage
B cells028528	9.69424e-06	0.407911	0.264	0.188	0.272369	M1 macrophage
Hnrnpa2b1	9.81647e-06	-0.115159	0.762	0.757	0.275804	M1 macrophage
Cldn1	9.97031e-06	-1.43803	0.039	0.081	0.280126	M1 macrophage
Fhod1	1.01147e-05	1.14921	0.055	0.024	0.284182	M1 macrophage
Camk2n1	1.01638e-05	0.823117	0.122	0.074	0.285564	M1 macrophage
Hs3st3a1	1.01893e-05	1.65558	0.03	0.009	0.286279	M1 macrophage
Socs1	1.02548e-05	-1.17105	0.051	0.097	0.288119	M1 macrophage
Ffar4	1.11061e-05	-1.97646	0.011	0.042	0.312038	M1 macrophage
Furin	1.11183e-05	0.778878	0.105	0.06	0.312381	M1 macrophage
Wfdc18	1.12335e-05	3.98062	0.01	0	0.315617	M1 macrophage
Haao	1.12847e-05	1.13052	0.075	0.039	0.317055	M1 macrophage
Sit1	1.12908e-05	-4.17677	0.001	0.023	0.317225	M1 macrophage
Ankrd12	1.1886e-05	-0.949434	0.066	0.117	0.333949	M1 macrophage
Adap2	1.19803e-05	0.469051	0.212	0.145	0.336598	M1 macrophage
Gbp3	1.20385e-05	0.755418	0.116	0.069	0.338233	M1 macrophage
P3h2	1.21225e-05	-1.23803	0.023	0.061	0.340594	M1 macrophage
ENSMUSG00000120779	1.21322e-05	1.74324	0.029	0.009	0.340868	M1 macrophage
Glipr2	1.29616e-05	-2.07438	0.011	0.041	0.364169	M1 macrophage
Tubb6	1.33035e-05	0.756395	0.133	0.083	0.373776	M1 macrophage
Adap1	1.3355e-05	1.02374	0.062	0.029	0.375223	M1 macrophage
Mthfs	1.35908e-05	0.554612	0.169	0.111	0.381846	M1 macrophage
Fryl	1.369e-05	-1.10088	0.043	0.088	0.384635	M1 macrophage
Pdlim7	1.37648e-05	1.06026	0.064	0.031	0.386736	M1 macrophage
Sirpa	1.38209e-05	0.331554	0.367	0.275	0.388312	M1 macrophage
Gimap7	1.39165e-05	-4.1861	0.001	0.023	0.390998	M1 macrophage
Prelp	1.42091e-05	-1.51697	0.021	0.057	0.399219	M1 macrophage
Rtn1	1.4609e-05	0.928081	0.104	0.061	0.410455	M1 macrophage
Faah	1.4623e-05	-5.14188	0	0.02	0.410849	M1 macrophage
Pim3	1.48507e-05	0.562375	0.167	0.109	0.417244	M1 macrophage
Rftn1	1.51391e-05	0.605735	0.172	0.115	0.425347	M1 macrophage
Gpr174	1.51443e-05	-3.67227	0.002	0.025	0.425496	M1 macrophage
Isg15	1.52557e-05	0.341553	0.339	0.257	0.428624	M1 macrophage
Sell	1.52567e-05	-3.22217	0.004	0.029	0.428653	M1 macrophage
Camk1	1.55411e-05	0.364039	0.318	0.233	0.436644	M1 macrophage
Rtl8b	1.55507e-05	-1.14005	0.052	0.098	0.436913	M1 macrophage
Gm2a	1.58623e-05	0.347011	0.334	0.251	0.445666	M1 macrophage
Tnfsf10	1.59747e-05	-2.00553	0.012	0.043	0.448824	M1 macrophage
Folr2	1.60596e-05	-2.87148	0.002	0.025	0.45121	M1 macrophage
Il1rl2	1.61736e-05	1.73928	0.028	0.008	0.454413	M1 macrophage
Tut4	1.63068e-05	-0.706772	0.129	0.188	0.458157	M1 macrophage
Map7d1	1.63079e-05	0.494381	0.203	0.14	0.458186	M1 macrophage
Tnfrsf17	1.69602e-05	-2.41541	0.004	0.029	0.476515	M1 macrophage
Dapk2	1.71534e-05	-4.05333	0.001	0.023	0.481941	M1 macrophage
Tmem189	1.80675e-05	0.943777	0.083	0.045	0.507625	M1 macrophage
Utrn	1.81693e-05	-1.15133	0.043	0.087	0.510486	M1 macrophage
Crlf2	1.82724e-05	0.518126	0.222	0.16	0.513381	M1 macrophage
Tifa	1.83456e-05	0.526283	0.2	0.139	0.515437	M1 macrophage
Ccn1	1.8658e-05	-0.493794	0.167	0.236	0.524214	M1 macrophage
Cdk8	1.88165e-05	-0.427023	0.286	0.352	0.528668	M1 macrophage
Arl6ip1	1.8841e-05	-0.246061	0.508	0.551	0.529356	M1 macrophage
Sntb1	1.89229e-05	-2.15746	0.013	0.044	0.531657	M1 macrophage
Nlrc3	1.9079e-05	-3.4004	0.003	0.027	0.536042	M1 macrophage
Gpa33	1.98166e-05	2.6138	0.018	0.003	0.556766	M1 macrophage
Msrb1	2.00849e-05	0.549935	0.167	0.111	0.564304	M1 macrophage
Hmgcl	2.11474e-05	0.464048	0.249	0.183	0.594157	M1 macrophage
Ivns1abp	2.16793e-05	0.421402	0.298	0.228	0.609101	M1 macrophage
Car2	2.21353e-05	-0.890069	0.109	0.161	0.621912	M1 macrophage
Gm28053	2.21816e-05	-5.03298	0	0.02	0.623214	M1 macrophage
Rras2	2.22812e-05	-2.21282	0.007	0.033	0.626012	M1 macrophage
Eif4e3	2.23209e-05	1.10375	0.052	0.023	0.627127	M1 macrophage
Sema6d	2.23371e-05	-1.67725	0.014	0.046	0.627583	M1 macrophage
B3gnt8	2.24332e-05	0.702815	0.098	0.056	0.630284	M1 macrophage
Acot7	2.26662e-05	-1.54925	0.027	0.063	0.636829	M1 macrophage
Ap1s2	2.27366e-05	0.511694	0.217	0.155	0.638807	M1 macrophage
Kcnj10	2.27375e-05	1.44552	0.038	0.014	0.638834	M1 macrophage
Gm44851	2.33864e-05	2.12784	0.017	0.003	0.657064	M1 macrophage
Hcls1	2.34195e-05	0.297947	0.464	0.379	0.657995	M1 macrophage
Rab37	2.36431e-05	-3.18947	0.003	0.026	0.664277	M1 macrophage
Aldoa	2.3815e-05	-0.329409	0.375	0.434	0.669107	M1 macrophage
Hip1r	2.38228e-05	-2.72665	0.004	0.029	0.669325	M1 macrophage
Ninj1	2.42602e-05	-0.491759	0.236	0.298	0.681615	M1 macrophage
Treml4	2.45108e-05	-2.44804	0.002	0.024	0.688655	M1 macrophage
Prkca	2.45295e-05	-2.54281	0.004	0.029	0.68918	M1 macrophage
Atp1b3	2.45881e-05	-0.445043	0.261	0.326	0.690828	M1 macrophage
Best1	2.4656e-05	2.75853	0.013	0.002	0.692735	M1 macrophage
Lacc1	2.46971e-05	0.497129	0.215	0.153	0.693889	M1 macrophage
H2-M2	2.51897e-05	2.785	0.014	0.002	0.70773	M1 macrophage
Cd33	2.54478e-05	0.377551	0.254	0.179	0.714983	M1 macrophage
Nol7	2.57464e-05	-0.429945	0.254	0.321	0.72337	M1 macrophage
Crem	2.58037e-05	-0.943483	0.07	0.118	0.724982	M1 macrophage
Gzma	2.5975e-05	-4.51382	0.001	0.022	0.729793	M1 macrophage
Gm47754	2.59812e-05	1.71947	0.025	0.007	0.729968	M1 macrophage
Npl	2.62944e-05	-1.69949	0.012	0.042	0.738768	M1 macrophage
Plcxd2	2.64866e-05	-3.66505	0.001	0.022	0.744167	M1 macrophage
I830077J02Rik	2.70512e-05	1.00661	0.065	0.032	0.760031	M1 macrophage
Dhrs3	2.78506e-05	0.416313	0.264	0.193	0.782491	M1 macrophage
Klri2	2.79405e-05	-3.79845	0.002	0.024	0.785016	M1 macrophage
Scoc	2.83146e-05	-1.2464	0.024	0.06	0.795528	M1 macrophage
Lncpint	2.83209e-05	-1.01458	0.063	0.11	0.795704	M1 macrophage
Plekho2	2.92028e-05	0.443202	0.245	0.178	0.820483	M1 macrophage
AB cellsb9	2.98309e-05	-2.46183	0.004	0.028	0.838128	M1 macrophage
Phf11d	2.99153e-05	0.646955	0.137	0.088	0.8405	M1 macrophage
H4c3	3.0622e-05	-1.19338	0.048	0.09	0.860355	M1 macrophage
Socs2	3.06599e-05	-2.51454	0.007	0.032	0.861422	M1 macrophage
Zfp704	3.13249e-05	0.897426	0.073	0.038	0.880104	M1 macrophage
Abi3	3.15057e-05	0.429597	0.218	0.152	0.885184	M1 macrophage
Slc15a2	3.18461e-05	-0.843238	0.076	0.126	0.894747	M1 macrophage
Rbbp7	3.1848e-05	-0.630974	0.135	0.193	0.8948	M1 macrophage
Rgcc	3.19201e-05	-1.11748	0.049	0.092	0.896827	M1 macrophage
Tent5a	3.25578e-05	0.438347	0.23	0.164	0.914743	M1 macrophage
Tnfrsf4	3.36573e-05	-5.21285	0	0.019	0.945635	M1 macrophage
S100a11	3.38466e-05	-0.463013	0.265	0.322	0.950955	M1 macrophage
Rnd3	3.40592e-05	1.1554	0.063	0.032	0.956926	M1 macrophage
Syk	3.41572e-05	0.585647	0.17	0.116	0.959681	M1 macrophage
Pou2f2	3.42304e-05	0.425579	0.217	0.15	0.961738	M1 macrophage
Serbp1	3.44754e-05	-0.307216	0.397	0.454	0.968621	M1 macrophage
Fchsd2	3.45517e-05	-0.910887	0.044	0.087	0.970764	M1 macrophage
Pla2g2d	3.49218e-05	-3.33683	0.002	0.023	0.981163	M1 macrophage
Cmtm7	3.5008e-05	0.316808	0.419	0.337	0.983585	M1 macrophage
Plxdc2	3.53835e-05	0.481467	0.215	0.153	0.994136	M1 macrophage
Tns4	3.54883e-05	1.18729	0.036	0.014	0.99708	M1 macrophage
Rin3	3.56581e-05	0.552483	0.14	0.09	1	M1 macrophage
Rab19	3.57985e-05	-2.99985	0.003	0.026	1	M1 macrophage
Otud7b	3.6707e-05	-2.77791	0.003	0.026	1	M1 macrophage
4933433G15Rik	3.73415e-05	0.959153	0.078	0.043	1	M1 macrophage
Gdf15	3.77502e-05	0.890559	0.101	0.06	1	M1 macrophage
Srpk1	3.79209e-05	-0.938688	0.062	0.108	1	M1 macrophage
Snx18	3.89865e-05	0.511011	0.169	0.113	1	M1 macrophage
Csrnp1	3.91788e-05	0.742812	0.122	0.076	1	M1 macrophage
Siglece	3.93786e-05	0.483273	0.198	0.136	1	M1 macrophage
Scpep1	3.96784e-05	0.379241	0.29	0.216	1	M1 macrophage
4933424M12Rik	4.00926e-05	1.44022	0.035	0.013	1	M1 macrophage
Plpp6	4.02328e-05	-2.11856	0.007	0.032	1	M1 macrophage
Serpina3g	4.03206e-05	-2.62997	0.006	0.029	1	M1 macrophage
Iqgap1	4.0693e-05	0.323807	0.391	0.315	1	M1 macrophage
Tmx4	4.0894e-05	0.619627	0.14	0.091	1	M1 macrophage
Saraf	4.12137e-05	-0.483458	0.249	0.307	1	M1 macrophage
Cmtm3	4.18854e-05	0.479175	0.22	0.158	1	M1 macrophage
Skap2	4.24686e-05	0.384762	0.303	0.233	1	M1 macrophage
Prr5	4.31117e-05	-1.79121	0.007	0.032	1	M1 macrophage
AB cellsb1a	4.35391e-05	-3.13854	0.002	0.023	1	M1 macrophage
Naalad2	4.36433e-05	-2.95195	0.002	0.023	1	M1 macrophage
Nostrin	4.70341e-05	1.10824	0.061	0.03	1	M1 macrophage
Plxnc1	4.78115e-05	0.869072	0.067	0.035	1	M1 macrophage
Emp1	4.93878e-05	1.64647	0.025	0.008	1	M1 macrophage
Cab39l	5.03699e-05	-0.638981	0.128	0.183	1	M1 macrophage
Hvcn1	5.18644e-05	0.651482	0.115	0.07	1	M1 macrophage
Gzmk	5.2119e-05	-3.68662	0.002	0.023	1	M1 macrophage
Pitpna	5.22168e-05	0.326917	0.407	0.341	1	M1 macrophage
Ube2j1	5.27329e-05	0.533855	0.154	0.102	1	M1 macrophage
Gm31718	5.28755e-05	0.709145	0.113	0.069	1	M1 macrophage
Ppp1r1b	5.39782e-05	-0.82537	0.071	0.118	1	M1 macrophage
Anpep	5.40669e-05	-1.65418	0.01	0.037	1	M1 macrophage
Cconventional dendritic cell 12	5.46707e-05	0.338111	0.361	0.286	1	M1 macrophage
Lmo4	5.47439e-05	0.528866	0.178	0.123	1	M1 macrophage
Ifngr1	5.63551e-05	-0.286793	0.415	0.474	1	M1 macrophage
Il2ra	5.77531e-05	1.07607	0.036	0.014	1	M1 macrophage
Arhgap39	5.86438e-05	0.995828	0.063	0.032	1	M1 macrophage
Tspan3	5.878e-05	-0.560026	0.161	0.22	1	M1 macrophage
Irak3	5.95797e-05	1.01866	0.05	0.023	1	M1 macrophage
Eng	6.1135e-05	0.917317	0.071	0.038	1	M1 macrophage
Tspo	6.13877e-05	0.23536	0.561	0.478	1	M1 macrophage
Camk4	6.14309e-05	-2.47864	0.006	0.029	1	M1 macrophage
Slc12a2	6.16193e-05	-0.990838	0.05	0.092	1	M1 macrophage
Ly6i	6.20578e-05	2.13111	0.021	0.006	1	M1 macrophage
Tigit	6.2954e-05	-4.94149	0	0.017	1	M1 macrophage
Gm45222	6.36901e-05	1.73034	0.024	0.007	1	M1 macrophage
Plxna4os1	6.52047e-05	0.778559	0.074	0.04	1	M1 macrophage
Spry2	6.52517e-05	-2.63237	0.004	0.026	1	M1 macrophage
Cd84	6.54108e-05	0.403915	0.267	0.201	1	M1 macrophage
Iscu	6.58117e-05	0.404379	0.269	0.202	1	M1 macrophage
Colec12	6.6417e-05	-1.54991	0.014	0.043	1	M1 macrophage
Lactb	6.66399e-05	0.749326	0.105	0.064	1	M1 macrophage
Tbpl1	6.77497e-05	0.690693	0.122	0.078	1	M1 macrophage
Hps4	6.78187e-05	0.634888	0.148	0.1	1	M1 macrophage
Dock5	6.96348e-05	-2.11661	0.012	0.039	1	M1 macrophage
Ywhaz	7.13924e-05	-0.38708	0.296	0.352	1	M1 macrophage
Gpr68	7.17151e-05	-1.94183	0.012	0.039	1	M1 macrophage
D16Ertd472e	7.19104e-05	-1.26008	0.029	0.064	1	M1 macrophage
Tmbim1	7.26885e-05	0.597601	0.134	0.087	1	M1 macrophage
Atp5j2	7.30844e-05	-0.235874	0.486	0.531	1	M1 macrophage
Gapt	7.31379e-05	1.5432	0.029	0.01	1	M1 macrophage
ENSMUSG00000120373	7.38583e-05	-3.99347	0.001	0.02	1	M1 macrophage
ENSMUSG00000120147	7.47113e-05	3.45292	0.011	0.001	1	M1 macrophage
Vkorc1	7.72219e-05	0.814372	0.09	0.052	1	M1 macrophage
Pianp	7.75839e-05	-4.27246	0	0.017	1	M1 macrophage
Trgc2	7.75839e-05	-5.0679	0	0.017	1	M1 macrophage
Gm38410	7.75839e-05	-4.00806	0	0.017	1	M1 macrophage
Itsn1	7.83605e-05	-0.865804	0.057	0.101	1	M1 macrophage
Brk1	7.85953e-05	0.263932	0.488	0.408	1	M1 macrophage
Dock4	7.97653e-05	0.653031	0.117	0.074	1	M1 macrophage
Nfkbid	7.99586e-05	0.371475	0.188	0.128	1	M1 macrophage
Pim2	8.19614e-05	-1.31637	0.017	0.046	1	M1 macrophage
Crybg1	8.26627e-05	-1.52353	0.024	0.057	1	M1 macrophage
Prrt1	8.29434e-05	-2.71324	0.003	0.024	1	M1 macrophage
Fndc3a	8.40471e-05	-0.548423	0.134	0.192	1	M1 macrophage
Thada	8.69805e-05	-1.35972	0.029	0.063	1	M1 macrophage
Dnmt3a	8.74577e-05	0.643003	0.11	0.068	1	M1 macrophage
Mapkapk2	8.94157e-05	0.432074	0.222	0.162	1	M1 macrophage
Snx22	8.97934e-05	-1.62147	0.009	0.034	1	M1 macrophage
Tmem251	9.18373e-05	0.563622	0.178	0.126	1	M1 macrophage
Net1	9.2105e-05	-1.66223	0.013	0.04	1	M1 macrophage
S1pr1	9.31693e-05	-1.09083	0.053	0.093	1	M1 macrophage
Plpp1	9.43547e-05	-1.1998	0.021	0.052	1	M1 macrophage
ENSMUSG00000120446	9.56267e-05	-5.07325	0	0.017	1	M1 macrophage
Spty2d1	9.62828e-05	0.333578	0.234	0.169	1	M1 macrophage
Tubb4b	9.72279e-05	-0.582048	0.152	0.207	1	M1 macrophage
Nucb2	9.9425e-05	0.579385	0.162	0.113	1	M1 macrophage
Slc2a5	9.98518e-05	-2.85927	0.002	0.021	1	M1 macrophage
Plpp2	0.000100445	1.35838	0.039	0.016	1	M1 macrophage
Gm13588	0.000101082	-1.87791	0.013	0.04	1	M1 macrophage
Add1	0.000101427	-0.772747	0.074	0.12	1	M1 macrophage
Padi2	0.000101459	-1.36614	0.035	0.071	1	M1 macrophage
Klrd1	0.000103994	-0.975998	0.059	0.101	1	M1 macrophage
Luzp1	0.000105476	0.601244	0.128	0.083	1	M1 macrophage
Cystm1	0.000106148	-1.23068	0.015	0.044	1	M1 macrophage
Ins2	0.000107102	-1.70952	0.01	0.035	1	M1 macrophage
Rgs3	0.000108049	-1.61584	0.022	0.053	1	M1 macrophage
Cdc37l1	0.000108346	-1.05462	0.039	0.076	1	M1 macrophage
Clip2	0.000112122	1.00074	0.045	0.02	1	M1 macrophage
Il13ra1	0.00011275	0.584517	0.133	0.087	1	M1 macrophage
Cblb	0.000112969	-1.17502	0.04	0.077	1	M1 macrophage
Anxa4	0.000114234	0.672248	0.097	0.058	1	M1 macrophage
Pde4b	0.000114339	0.39214	0.263	0.201	1	M1 macrophage
Gm10634	0.000114791	1.34869	0.036	0.015	1	M1 macrophage
Carmil1	0.000115504	1.30052	0.033	0.013	1	M1 macrophage
Trat1	0.000117883	-4.8814	0	0.016	1	M1 macrophage
Cd101	0.000118421	0.782444	0.041	0.017	1	M1 macrophage
Cd40	0.000118724	0.695201	0.076	0.042	1	M1 macrophage
Tesc	0.000119453	-3.43822	0.002	0.021	1	M1 macrophage
Ramp1	0.000122319	0.407946	0.225	0.164	1	M1 macrophage
Timp2	0.00012235	0.359378	0.306	0.24	1	M1 macrophage
Rtl8a	0.000123578	-1.07237	0.046	0.085	1	M1 macrophage
Slc6a6	0.000124007	0.451402	0.202	0.145	1	M1 macrophage
Ypel3	0.000124913	0.282891	0.421	0.34	1	M1 macrophage
Il1rn	0.000126028	1.98809	0.021	0.006	1	M1 macrophage
Rasgrp2	0.000128051	-1.95689	0.007	0.029	1	M1 macrophage
Gpr34	0.000128635	-0.482607	0.211	0.264	1	M1 macrophage
Gm42674	0.000128763	1.7713	0.021	0.006	1	M1 macrophage
Fam43a	0.000129472	-1.46135	0.017	0.045	1	M1 macrophage
Bola3	0.000130322	-0.723476	0.086	0.133	1	M1 macrophage
Evi2a	0.000131049	0.658281	0.123	0.08	1	M1 macrophage
Stbd1	0.000132966	1.56419	0.032	0.012	1	M1 macrophage
Ints12	0.000133309	0.647762	0.136	0.091	1	M1 macrophage
Lima1	0.000134285	-1.37253	0.017	0.045	1	M1 macrophage
Aldh9a1	0.000135206	0.498849	0.177	0.125	1	M1 macrophage
Fyn	0.000136168	-1.08471	0.065	0.107	1	M1 macrophage
Leprotl1	0.000138033	-0.536245	0.173	0.228	1	M1 macrophage
Itgb1	0.000138696	-0.424844	0.281	0.335	1	M1 macrophage
Dgka	0.000139207	-1.58371	0.02	0.049	1	M1 macrophage
Fhl2	0.000139697	-3.49912	0.001	0.018	1	M1 macrophage
Adam8	0.000140287	-3.25403	0.001	0.018	1	M1 macrophage
Sp140	0.000141986	0.488572	0.19	0.137	1	M1 macrophage
Fes	0.000144426	0.649723	0.144	0.098	1	M1 macrophage
Nmnat2	0.000145342	-4.80857	0	0.016	1	M1 macrophage
Klrc2	0.000145342	-4.75985	0	0.016	1	M1 macrophage
Cd79a	0.000145342	-5.17185	0	0.016	1	M1 macrophage
Spint2	0.000146873	-0.645029	0.105	0.156	1	M1 macrophage
Igf2r	0.000147179	-1.94558	0.01	0.034	1	M1 macrophage
Plac8	0.000149143	-1.18835	0.015	0.043	1	M1 macrophage
Tlr11	0.000149321	-2.29195	0.004	0.025	1	M1 macrophage
Spred1	0.000149505	0.586208	0.133	0.088	1	M1 macrophage
Osbpl3	0.000152247	-1.30907	0.032	0.066	1	M1 macrophage
Itpr1	0.0001547	-0.810638	0.08	0.125	1	M1 macrophage
H2ac15	0.000155182	-2.3553	0.003	0.023	1	M1 macrophage
Gm4951	0.000156123	-0.671896	0.072	0.118	1	M1 macrophage
Hadhb	0.000156131	-0.784836	0.057	0.099	1	M1 macrophage
Iqgap2	0.000157491	-0.711012	0.09	0.137	1	M1 macrophage
4930445E18Rik	0.000159571	1.93185	0.02	0.006	1	M1 macrophage
Lrp6	0.000159734	-0.76637	0.063	0.106	1	M1 macrophage
Mrps34	0.000163208	-0.770482	0.057	0.099	1	M1 macrophage
Ell2	0.000163554	0.674343	0.095	0.058	1	M1 macrophage
Il12rb2	0.000169148	-4.10239	0.001	0.018	1	M1 macrophage
Runx3	0.000170001	0.41374	0.2	0.145	1	M1 macrophage
Pigz	0.000171501	-2.0552	0.006	0.026	1	M1 macrophage
Ap3b1	0.000172049	-0.70636	0.102	0.149	1	M1 macrophage
Ubxn11	0.000172456	-1.47873	0.018	0.046	1	M1 macrophage
Polr2a	0.000172542	-0.525346	0.162	0.217	1	M1 macrophage
Nceh1	0.000174615	0.623672	0.11	0.07	1	M1 macrophage
Slc25a25	0.000175533	0.829921	0.069	0.038	1	M1 macrophage
Klrb1b	0.000175823	1.01291	0.048	0.023	1	M1 macrophage
Uggt1	0.000177317	-0.742649	0.046	0.086	1	M1 macrophage
Arap3	0.000177374	0.853203	0.073	0.041	1	M1 macrophage
Ddx60	0.000179016	-0.81773	0.065	0.107	1	M1 macrophage
Il2	0.000179228	-4.71224	0	0.015	1	M1 macrophage
Ly6d	0.000179228	-5.02974	0	0.015	1	M1 macrophage
Anxa2	0.000181314	-0.600075	0.12	0.172	1	M1 macrophage
Cenpm	0.000183248	-2.03679	0.004	0.024	1	M1 macrophage
Atp13a2	0.00018346	0.557854	0.12	0.078	1	M1 macrophage
Pon3	0.000183786	0.527689	0.169	0.119	1	M1 macrophage
Sh3bgrl2	0.000185572	-2.03794	0.007	0.028	1	M1 macrophage
Themis2	0.000187087	0.438521	0.179	0.126	1	M1 macrophage
Mmp14	0.00018768	0.530216	0.161	0.113	1	M1 macrophage
Plce1	0.000188488	-2.44522	0.003	0.022	1	M1 macrophage
Trim47	0.000188622	0.564309	0.118	0.075	1	M1 macrophage
Egr2	0.00018909	0.844178	0.09	0.055	1	M1 macrophage
H2-K2	0.000190766	0.783136	0.075	0.043	1	M1 macrophage
Rasal3	0.00019209	-0.79455	0.087	0.132	1	M1 macrophage
Mef2c	0.000197918	0.245515	0.465	0.37	1	M1 macrophage
Stk4	0.000199109	-0.708736	0.096	0.143	1	M1 macrophage
Hs3st1	0.000199965	-2.39674	0.006	0.026	1	M1 macrophage
Hexa	0.000200521	0.233786	0.52	0.419	1	M1 macrophage
Lpcat2	0.000203669	0.3127	0.345	0.272	1	M1 macrophage
Gpr141	0.000204403	1.43176	0.024	0.008	1	M1 macrophage
Prkcb	0.000206707	0.376812	0.245	0.183	1	M1 macrophage
Tank	0.000209282	0.443767	0.173	0.121	1	M1 macrophage
Gm11837	0.000213479	-1.83555	0.006	0.026	1	M1 macrophage
Dydc2	0.000214536	-2.82299	0.001	0.017	1	M1 macrophage
Abhd12	0.000218253	0.267271	0.408	0.324	1	M1 macrophage
Spry1	0.000219216	-2.30165	0.007	0.028	1	M1 macrophage
Scfd1	0.000220303	-0.649771	0.083	0.129	1	M1 macrophage
Izumo1r	0.000221058	-4.80958	0	0.015	1	M1 macrophage
Crtam	0.000221058	-4.68327	0	0.015	1	M1 macrophage
Srrm2	0.00022197	-0.293386	0.396	0.442	1	M1 macrophage
Actr3	0.000224043	0.199376	0.688	0.593	1	M1 macrophage
Gm50345	0.000224279	0.886571	0.056	0.029	1	M1 macrophage
Tob1	0.000226231	-0.71372	0.067	0.11	1	M1 macrophage
Hk2	0.000226329	0.369713	0.207	0.148	1	M1 macrophage
Pigbos1	0.000226357	-0.710177	0.061	0.103	1	M1 macrophage
Sp100	0.000226725	-0.39728	0.251	0.304	1	M1 macrophage
Ppcdc	0.00022688	0.551329	0.154	0.107	1	M1 macrophage
Ptpre	0.000229782	0.339796	0.276	0.211	1	M1 macrophage
Efemp2	0.00023051	-1.44106	0.013	0.038	1	M1 macrophage
Selenow	0.000230818	-0.207351	0.522	0.575	1	M1 macrophage
Rasa1	0.000230859	-0.808613	0.063	0.104	1	M1 macrophage
T cellstn2	0.00023813	-1.69489	0.007	0.028	1	M1 macrophage
Naip2	0.000239006	0.810578	0.056	0.029	1	M1 macrophage
Hyi	0.000242893	0.682199	0.096	0.059	1	M1 macrophage
Mnt	0.000244012	0.7128	0.09	0.054	1	M1 macrophage
P2ry10b	0.000245606	1.00113	0.057	0.03	1	M1 macrophage
Crot	0.000247476	-0.803459	0.071	0.113	1	M1 macrophage
Tpr	0.000250067	-0.331253	0.333	0.384	1	M1 macrophage
Ifi208	0.000250298	-1.33426	0.024	0.054	1	M1 macrophage
Grb2	0.000250908	0.297549	0.388	0.32	1	M1 macrophage
Sipa1l1	0.0002518	-0.964992	0.05	0.087	1	M1 macrophage
Il18r1	0.00025288	-2.15244	0.014	0.039	1	M1 macrophage
Strip2	0.000254794	-0.931522	0.028	0.059	1	M1 macrophage
Pdk1	0.000255779	-1.21958	0.027	0.057	1	M1 macrophage
Lcp2	0.000257276	-0.485109	0.19	0.242	1	M1 macrophage
Timeless	0.000259015	-1.12444	0.029	0.06	1	M1 macrophage
Dock9	0.000260037	-1.28579	0.021	0.049	1	M1 macrophage
Cxcl1	0.000260401	0.57955	0.14	0.096	1	M1 macrophage
Hacd4	0.000262676	0.421956	0.168	0.116	1	M1 macrophage
AB cellsa1	0.000263033	-0.606026	0.117	0.165	1	M1 macrophage
Marchf10	0.000264135	2.44145	0.01	0.001	1	M1 macrophage
Fer	0.000269511	-0.842083	0.036	0.071	1	M1 macrophage
Snord13	0.000270168	-0.968779	0.051	0.088	1	M1 macrophage
Dnajc9	0.000270948	-0.979792	0.049	0.085	1	M1 macrophage
Lyl1	0.000271297	0.318446	0.287	0.22	1	M1 macrophage
Gm27162	0.000272705	-4.7368	0	0.014	1	M1 macrophage
Smc4	0.000274921	-0.742896	0.08	0.123	1	M1 macrophage
Tlr9	0.000274989	1.45598	0.023	0.008	1	M1 macrophage
ENSMUSG00000120054	0.000275241	0.802796	0.07	0.039	1	M1 macrophage
Eif2b5	0.000275774	-0.772421	0.045	0.082	1	M1 macrophage
Nsg2	0.000276533	-0.943361	0.035	0.069	1	M1 macrophage
Gm20703	0.00027773	1.17874	0.046	0.023	1	M1 macrophage
Rasl11b	0.000278846	-2.53916	0.003	0.021	1	M1 macrophage
Otulinl	0.000282149	0.26763	0.431	0.358	1	M1 macrophage
Pgd	0.000282969	0.503225	0.167	0.118	1	M1 macrophage
Agpat3	0.000283078	-0.555103	0.112	0.162	1	M1 macrophage
Eloa	0.000288205	0.41022	0.24	0.185	1	M1 macrophage
Atp11b	0.000289762	-0.894721	0.082	0.123	1	M1 macrophage
Lrrc8d	0.000295045	0.537691	0.138	0.094	1	M1 macrophage
Prkd2	0.000296633	-1.09177	0.03	0.061	1	M1 macrophage
Tuba4a	0.000298504	-0.875619	0.061	0.1	1	M1 macrophage
Cep170	0.000304763	0.512971	0.131	0.088	1	M1 macrophage
Fcgr2b	0.000312917	0.248018	0.481	0.39	1	M1 macrophage
Rnf138	0.000313114	-0.983449	0.051	0.087	1	M1 macrophage
Mif	0.000313216	-0.350246	0.328	0.371	1	M1 macrophage
Slc2a6	0.000314206	0.961229	0.046	0.023	1	M1 macrophage
A330009N23Rik	0.000318898	2.08607	0.022	0.007	1	M1 macrophage
Pear1	0.000319548	-3.61684	0.001	0.017	1	M1 macrophage
Gm12854	0.000327982	-1.08415	0.032	0.064	1	M1 macrophage
AU020206	0.000330703	0.277805	0.341	0.267	1	M1 macrophage
Crbn	0.000330887	-0.951904	0.036	0.07	1	M1 macrophage
B cellsl10	0.000331095	0.489899	0.162	0.114	1	M1 macrophage
Gm13822	0.000333148	0.794796	0.092	0.058	1	M1 macrophage
Celsr1	0.000335614	-3.32771	0.002	0.019	1	M1 macrophage
Gm37004	0.000335899	-2.8818	0.003	0.021	1	M1 macrophage
Ar	0.000336496	-4.77158	0	0.014	1	M1 macrophage
Gzmc	0.000336496	-5.11968	0	0.014	1	M1 macrophage
C1qtnf6	0.000336496	-4.34581	0	0.014	1	M1 macrophage
Tmem254	0.000336572	-1.11227	0.025	0.055	1	M1 macrophage
Rnf43	0.000337717	-3.36849	0.002	0.019	1	M1 macrophage
Zbtb10	0.000338116	0.978917	0.038	0.017	1	M1 macrophage
Vill	0.000339143	0.998276	0.042	0.02	1	M1 macrophage
Lrrfip2	0.000339731	0.604633	0.102	0.064	1	M1 macrophage
Cconventional dendritic cell 102a	0.000340548	1.12787	0.044	0.021	1	M1 macrophage
Axin2	0.000342495	-2.82797	0.002	0.019	1	M1 macrophage
Yaf2	0.000349087	-1.02356	0.042	0.076	1	M1 macrophage
Anp32a	0.00035233	-0.304599	0.36	0.409	1	M1 macrophage
Zfp691	0.000359205	0.923072	0.062	0.034	1	M1 macrophage
Lhfpl2	0.000366678	0.753629	0.082	0.049	1	M1 macrophage
Tlr3	0.00037117	-1.00101	0.034	0.066	1	M1 macrophage
Tmbim4	0.000372496	0.383704	0.281	0.225	1	M1 macrophage
Sash3	0.000378455	-0.825977	0.063	0.102	1	M1 macrophage
Pla2g12a	0.000379034	-0.97451	0.022	0.05	1	M1 macrophage
Erp29	0.000381312	0.248493	0.443	0.371	1	M1 macrophage
TB cells1d4	0.000387126	-0.693636	0.042	0.078	1	M1 macrophage
Fam189b	0.000393631	-2.44749	0.008	0.028	1	M1 macrophage
Dppa3	0.000394679	1.7869	0.019	0.006	1	M1 macrophage
4930595D18Rik	0.000394895	1.91605	0.015	0.004	1	M1 macrophage
Pop5	0.000397673	-0.663447	0.075	0.118	1	M1 macrophage
Gm38832	0.000398014	-3.01154	0.001	0.016	1	M1 macrophage
Gm15772	0.00040512	0.14239	0.768	0.702	1	M1 macrophage
Crb3	0.000408834	-1.99955	0.004	0.023	1	M1 macrophage
Pfkp	0.000409424	-0.743127	0.06	0.099	1	M1 macrophage
Lamb3	0.00041149	-3.21388	0.002	0.018	1	M1 macrophage
Ppm1j	0.000411496	-2.859	0.003	0.02	1	M1 macrophage
Dhrs9	0.000413096	-3.13082	0.002	0.018	1	M1 macrophage
Bmf	0.000414736	0.864297	0.051	0.026	1	M1 macrophage
Rab27b	0.000415308	-4.49676	0	0.014	1	M1 macrophage
Msr1	0.000416924	-0.618824	0.09	0.134	1	M1 macrophage
Tmem273	0.000418706	0.644451	0.086	0.052	1	M1 macrophage
S100a6	0.000425148	-0.615958	0.136	0.182	1	M1 macrophage
Ptpn4	0.000426429	-1.60066	0.014	0.038	1	M1 macrophage
Ccl24	0.000428481	-2.55465	0.002	0.018	1	M1 macrophage
Pak1	0.000429281	0.386082	0.214	0.159	1	M1 macrophage
Birc3	0.000434733	0.42747	0.181	0.131	1	M1 macrophage
Rev3l	0.000438424	-1.28995	0.027	0.055	1	M1 macrophage
Slc28a2	0.00044008	-1.81311	0.01	0.032	1	M1 macrophage
Sbf2	0.000449727	-0.591728	0.101	0.146	1	M1 macrophage
Mosmo	0.000451521	-1.44927	0.014	0.038	1	M1 macrophage
Asb2	0.000455674	0.680596	0.099	0.064	1	M1 macrophage
Prpf8	0.000460078	-0.731444	0.073	0.113	1	M1 macrophage
Csnk1e	0.000460428	0.544903	0.12	0.08	1	M1 macrophage
Spsb1	0.000460613	0.710903	0.057	0.031	1	M1 macrophage
Clec4n	0.000461405	-1.2513	0.03	0.059	1	M1 macrophage
Ldhb	0.000467037	-0.616127	0.131	0.176	1	M1 macrophage
Cobll1	0.000470065	-1.52739	0.011	0.033	1	M1 macrophage
Rce1	0.000471592	-1.09306	0.02	0.046	1	M1 macrophage
Tax1bp3	0.00047307	0.76835	0.064	0.036	1	M1 macrophage
Ak1	0.000481216	-1.43877	0.01	0.032	1	M1 macrophage
Htra3	0.000481795	1.10879	0.039	0.018	1	M1 macrophage
Car12	0.000483771	-0.800927	0.043	0.078	1	M1 macrophage
Gm50394	0.000484328	-3.73778	0.001	0.016	1	M1 macrophage
Nfix	0.000486697	0.745248	0.092	0.058	1	M1 macrophage
Gstp3	0.000486769	-3.38297	0.001	0.016	1	M1 macrophage
ENSMUSG00000120453	0.00049004	-3.17495	0.001	0.016	1	M1 macrophage
Tmem163	0.000503676	-2.71039	0.003	0.02	1	M1 macrophage
Nfkbie	0.000509578	0.656708	0.102	0.066	1	M1 macrophage
Lyz1	0.000511451	-2.43018	0.003	0.02	1	M1 macrophage
Plxdc1	0.000512868	0.826699	0.064	0.036	1	M1 macrophage
Raet1e	0.00051363	-2.84618	0.002	0.018	1	M1 macrophage
Osgin2	0.000516124	1.06497	0.044	0.022	1	M1 macrophage
Zfp810	0.000521136	0.819734	0.069	0.04	1	M1 macrophage
Nt5e	0.000522877	-2.56526	0.002	0.018	1	M1 macrophage
Cflar	0.000523397	0.38597	0.198	0.145	1	M1 macrophage
Rps27l	0.000524704	0.256244	0.418	0.351	1	M1 macrophage
Vsir	0.000525906	0.254595	0.429	0.355	1	M1 macrophage
Mrpl58	0.000526021	-0.615991	0.103	0.147	1	M1 macrophage
Mvb12b	0.000528022	0.545616	0.119	0.08	1	M1 macrophage
Gm13391	0.000531793	1.44509	0.018	0.005	1	M1 macrophage
Arhgap6	0.000534573	1.25422	0.036	0.017	1	M1 macrophage
Cyrib	0.000536816	0.238452	0.455	0.387	1	M1 macrophage
Gm42669	0.000543528	1.46987	0.027	0.01	1	M1 macrophage
Prkch	0.000547072	-0.714982	0.096	0.139	1	M1 macrophage
Grap2	0.00054951	-1.26007	0.045	0.078	1	M1 macrophage
Wwox	0.000550421	-1.21009	0.031	0.061	1	M1 macrophage
Tkt	0.000551173	0.317641	0.325	0.266	1	M1 macrophage
Slc25a4	0.000554243	-0.347782	0.259	0.311	1	M1 macrophage
Cebpg	0.000559076	0.499246	0.186	0.14	1	M1 macrophage
Arf4	0.000559424	0.268689	0.407	0.347	1	M1 macrophage
Usp21	0.000561412	-0.79841	0.045	0.08	1	M1 macrophage
Capza2	0.000563528	0.231418	0.493	0.424	1	M1 macrophage
Airn	0.000568214	-2.33825	0.007	0.026	1	M1 macrophage
Lpp	0.000580507	0.54752	0.135	0.094	1	M1 macrophage
C5ar2	0.000585162	1.89011	0.013	0.003	1	M1 macrophage
Skp1	0.000588461	-0.362538	0.252	0.303	1	M1 macrophage
Hid1	0.00059034	-2.36135	0.004	0.022	1	M1 macrophage
Rnf180	0.000590993	0.672284	0.096	0.062	1	M1 macrophage
Cd300ld	0.000592727	0.4725	0.115	0.075	1	M1 macrophage
4933406P04Rik	0.000598427	-3.39458	0.001	0.015	1	M1 macrophage
Dipk1b	0.000599931	-3.24114	0.001	0.015	1	M1 macrophage
Zfp981	0.000601992	0.683334	0.11	0.074	1	M1 macrophage
Olfm1	0.000613734	0.677731	0.093	0.059	1	M1 macrophage
Sult1a1	0.000614298	-0.480009	0.14	0.191	1	M1 macrophage
Plgrkt	0.000616348	-0.733459	0.071	0.11	1	M1 macrophage
Rtl8c	0.000617331	-1.81209	0.004	0.022	1	M1 macrophage
Dynll2	0.000623141	-0.461758	0.118	0.167	1	M1 macrophage
Ddi2	0.000623327	0.447883	0.125	0.084	1	M1 macrophage
Serpinb6a	0.000628493	-0.735226	0.06	0.097	1	M1 macrophage
Lta	0.000633152	-4.44644	0	0.013	1	M1 macrophage
Pvr	0.000644045	0.927198	0.049	0.025	1	M1 macrophage
Aifm3	0.000645625	-1.78732	0.01	0.031	1	M1 macrophage
Ccr5	0.000653696	0.28148	0.323	0.255	1	M1 macrophage
H4c14	0.000653998	-1.07311	0.027	0.055	1	M1 macrophage
Slc49a4	0.000656743	0.839621	0.059	0.032	1	M1 macrophage
Tmem159	0.00065943	0.834146	0.063	0.036	1	M1 macrophage
Maoa	0.000660968	-1.57672	0.01	0.031	1	M1 macrophage
Elob	0.000661628	-0.207918	0.476	0.526	1	M1 macrophage
Sh3bp5	0.000663375	-0.780506	0.04	0.072	1	M1 macrophage
ENSMUSG00000121063	0.000667025	-0.588168	0.067	0.107	1	M1 macrophage
Arhgdib	0.000667825	-0.158535	0.618	0.637	1	M1 macrophage
Bltp1	0.000670728	-0.989993	0.038	0.069	1	M1 macrophage
Retreg1	0.000673191	0.414567	0.207	0.156	1	M1 macrophage
Ciao2a	0.000673377	0.39419	0.23	0.176	1	M1 macrophage
1700019L13Rik	0.000674329	2.18455	0.012	0.003	1	M1 macrophage
Iigp1	0.000680549	-0.776708	0.05	0.085	1	M1 macrophage
Enpp5	0.000681207	-1.16741	0.019	0.044	1	M1 macrophage
Mettl26	0.000689591	-0.833907	0.053	0.088	1	M1 macrophage
Myo6	0.00069209	-1.38819	0.01	0.031	1	M1 macrophage
Smpd5	0.000696426	-1.11297	0.032	0.061	1	M1 macrophage
D830036C21Rik	0.000717089	1.42196	0.025	0.01	1	M1 macrophage
Eif4g2	0.000727605	-0.255077	0.383	0.436	1	M1 macrophage
Aars	0.000736442	-0.635573	0.057	0.095	1	M1 macrophage
Rnase4	0.000739277	0.207868	0.638	0.5	1	M1 macrophage
4930404I05Rik	0.000745646	1.00054	0.048	0.025	1	M1 macrophage
Psip1	0.000746219	-0.601917	0.102	0.145	1	M1 macrophage
H3c13	0.000759023	-1.85065	0.01	0.03	1	M1 macrophage
Serpine2	0.00076102	-0.998094	0.021	0.047	1	M1 macrophage
Mapk3	0.000762254	0.368869	0.241	0.187	1	M1 macrophage
Tvp23a	0.000762743	1.70772	0.021	0.007	1	M1 macrophage
Cdk18	0.000770805	2.3082	0.011	0.002	1	M1 macrophage
Stk26	0.000772259	-2.40697	0.006	0.023	1	M1 macrophage
H3c11	0.000772967	-1.58618	0.011	0.032	1	M1 macrophage
Taf4b	0.000773795	-1.54662	0.012	0.034	1	M1 macrophage
Rpl35a-ps6	0.000776272	0.265403	0.391	0.321	1	M1 macrophage
Dusp10	0.000779674	-1.33115	0.022	0.048	1	M1 macrophage
ENSMUSG00000121265	0.000782046	1.5887	0.021	0.007	1	M1 macrophage
Gm14029	0.000782123	-4.41146	0	0.012	1	M1 macrophage
Gfi1	0.000782123	-4.28188	0	0.012	1	M1 macrophage
Gimap1os	0.000782123	-4.24905	0	0.012	1	M1 macrophage
Hdc	0.000784362	-2.07876	0.003	0.019	1	M1 macrophage
Trim59	0.000787882	-1.16949	0.025	0.052	1	M1 macrophage
Rtl5	0.000799442	1.33431	0.023	0.009	1	M1 macrophage
Lockd	0.000799465	-1.58264	0.009	0.029	1	M1 macrophage
Rab9	0.000803253	0.568813	0.128	0.089	1	M1 macrophage
Rnf126	0.000803474	-0.882838	0.05	0.084	1	M1 macrophage
Ncapg2	0.000810928	0.982886	0.041	0.02	1	M1 macrophage
Rnf19b	0.000817297	0.436884	0.167	0.121	1	M1 macrophage
H4c8	0.000823573	-0.90817	0.034	0.064	1	M1 macrophage
Gm41611	0.00082372	1.78169	0.015	0.004	1	M1 macrophage
Gm49339	0.000827066	1.70511	0.015	0.004	1	M1 macrophage
Vegfb	0.000832776	-0.725092	0.064	0.101	1	M1 macrophage
Tm9sf2	0.000834804	-0.463135	0.13	0.179	1	M1 macrophage
Pik3r1	0.00084615	-0.556225	0.129	0.174	1	M1 macrophage
Klri1	0.000848062	2.44283	0.01	0.002	1	M1 macrophage
Usf2	0.000849402	0.51231	0.171	0.128	1	M1 macrophage
Fgl2	0.000855567	0.235525	0.409	0.332	1	M1 macrophage
Gm43814	0.000856244	2.19431	0.01	0.002	1	M1 macrophage
Srpk2	0.00086738	-0.751019	0.064	0.101	1	M1 macrophage
Gpr165	0.000883968	-2.02403	0.004	0.021	1	M1 macrophage
Dynll1	0.000884178	0.231203	0.457	0.384	1	M1 macrophage
Gm19951	0.000889329	-0.46956	0.189	0.234	1	M1 macrophage
Erg28	0.000900793	-0.903988	0.043	0.075	1	M1 macrophage
Gprin3	0.000907289	-3.56269	0.001	0.014	1	M1 macrophage
Suclg1	0.000911527	-0.50093	0.11	0.156	1	M1 macrophage
H3c7	0.000912606	-3.33963	0.001	0.014	1	M1 macrophage
Fuca1	0.000912952	0.277448	0.36	0.301	1	M1 macrophage
ENSMUSG00000120435	0.000920027	0.846773	0.049	0.026	1	M1 macrophage
Myd88	0.000922831	1.21985	0.041	0.02	1	M1 macrophage
H4c2	0.00092362	-2.60928	0.003	0.019	1	M1 macrophage
Rnf130	0.000924078	0.217712	0.47	0.395	1	M1 macrophage
ENSMUSG00000120390	0.000925836	-1.69364	0.004	0.021	1	M1 macrophage
Capn3	0.000933307	1.89963	0.018	0.006	1	M1 macrophage
Tmed5	0.000944061	0.308542	0.296	0.237	1	M1 macrophage
Hook1	0.000944476	-2.37877	0.003	0.019	1	M1 macrophage
Myo5b	0.000957474	-2.04757	0.003	0.019	1	M1 macrophage
Lmo2	0.000962913	0.294889	0.275	0.214	1	M1 macrophage
Klrg1	0.000966473	-4.47806	0	0.012	1	M1 macrophage
Klra14-ps	0.000966473	-4.17334	0	0.012	1	M1 macrophage
Nrgn	0.000966473	-4.29167	0	0.012	1	M1 macrophage
Trgc1	0.000966473	-4.61121	0	0.012	1	M1 macrophage
Htr7	0.000966473	-3.74512	0	0.012	1	M1 macrophage
Milr1	0.000969542	0.3316	0.231	0.176	1	M1 macrophage
Zdhhc2	0.000970445	-2.43646	0.002	0.017	1	M1 macrophage
Cmc2	0.000970459	-1.06568	0.032	0.061	1	M1 macrophage
Sod3	0.000970522	-1.18038	0.018	0.041	1	M1 macrophage
1700025G04Rik	0.000971304	0.566247	0.122	0.084	1	M1 macrophage
Cenpv	0.000973338	-1.15138	0.014	0.037	1	M1 macrophage
Cd244a	0.00097426	-1.25648	0.027	0.053	1	M1 macrophage
H2-Oa	0.000975866	0.490682	0.12	0.082	1	M1 macrophage
Htra2	0.000983083	0.54468	0.141	0.101	1	M1 macrophage
Pam	0.000991641	-1.84905	0.006	0.023	1	M1 macrophage
Eps15	0.00101157	-0.509451	0.114	0.159	1	M1 macrophage
Eif4ebp1	0.00101564	0.366939	0.197	0.147	1	M1 macrophage
Rps6ka1	0.00102177	0.285032	0.271	0.211	1	M1 macrophage
Fgd6	0.00102551	-1.48575	0.006	0.023	1	M1 macrophage
Gpx4-ps2	0.0010298	-0.40846	0.198	0.246	1	M1 macrophage
Epb41l3	0.00103815	-1.47403	0.006	0.023	1	M1 macrophage
Zfp407	0.00104577	-1.02078	0.018	0.041	1	M1 macrophage
Gnai3	0.00105836	-0.59462	0.112	0.153	1	M1 macrophage
Zfhx3	0.00106502	0.421677	0.209	0.163	1	M1 macrophage
Atf6	0.00107939	0.436566	0.157	0.113	1	M1 macrophage
Septin11	0.00108444	-1.0249	0.035	0.064	1	M1 macrophage
Ubl3	0.00108907	0.333755	0.257	0.204	1	M1 macrophage
Slco3a1	0.00108998	-1.29231	0.018	0.041	1	M1 macrophage
Mir142hg	0.00109241	-0.257705	0.394	0.44	1	M1 macrophage
Cox8b	0.00109386	-1.09369	0.015	0.038	1	M1 macrophage
Ppp1r9a	0.001101	-0.816128	0.042	0.073	1	M1 macrophage
Rnf114	0.00110956	0.391942	0.194	0.147	1	M1 macrophage
Lta4h	0.00111598	-0.686232	0.083	0.121	1	M1 macrophage
Ldha	0.0011197	-0.320642	0.301	0.344	1	M1 macrophage
Tnfsf11	0.00111987	-3.44948	0.001	0.014	1	M1 macrophage
Emid1	0.00113585	-2.91758	0.001	0.014	1	M1 macrophage
Setbp1	0.00114052	-2.55233	0.003	0.018	1	M1 macrophage
Cryba4	0.0011528	-1.04259	0.018	0.041	1	M1 macrophage
Vipas39	0.00115295	0.787706	0.082	0.052	1	M1 macrophage
Ccser1	0.00115533	-2.10611	0.003	0.018	1	M1 macrophage
Kpnb1	0.00116088	-0.528678	0.094	0.136	1	M1 macrophage
Ctnnb1	0.00117321	-0.574182	0.069	0.107	1	M1 macrophage
Eif5	0.00117814	0.236213	0.425	0.364	1	M1 macrophage
Plcb4	0.00117854	-1.37221	0.01	0.029	1	M1 macrophage
Ccdc92	0.00117904	-2.68511	0.002	0.016	1	M1 macrophage
Clec2i	0.00117921	0.536353	0.078	0.048	1	M1 macrophage
B cellsl7a	0.00118045	-1.976	0.006	0.022	1	M1 macrophage
Atp5a1	0.00118246	-0.239509	0.39	0.424	1	M1 macrophage
Bdh1	0.00118502	-2.01459	0.006	0.022	1	M1 macrophage
Ddb1	0.00118822	-0.61085	0.076	0.115	1	M1 macrophage
Dse	0.00119283	-0.678812	0.074	0.111	1	M1 macrophage
Slamf1	0.00119472	-4.25726	0	0.012	1	M1 macrophage
Sytl1	0.00119472	-4.30993	0	0.012	1	M1 macrophage
Klrb1a	0.00119472	-4.20156	0	0.012	1	M1 macrophage
Adamts14	0.00119472	-4.31345	0	0.012	1	M1 macrophage
Trib2	0.00119472	-4.36226	0	0.012	1	M1 macrophage
Sidt1	0.00119472	-4.34261	0	0.012	1	M1 macrophage
Nlrp1b	0.00120039	0.76244	0.069	0.041	1	M1 macrophage
ENSMUSG00000120067	0.00120327	1.60124	0.023	0.009	1	M1 macrophage
Rapsn	0.00120328	0.678561	0.063	0.037	1	M1 macrophage
Sephs2	0.00123639	-1.26082	0.02	0.043	1	M1 macrophage
Gm10382	0.00123883	1.14333	0.033	0.015	1	M1 macrophage
Sgsm3	0.00123984	-1.12055	0.01	0.029	1	M1 macrophage
Coq2	0.00124068	-1.14468	0.025	0.051	1	M1 macrophage
Syne2	0.00124232	-0.93025	0.035	0.064	1	M1 macrophage
Trak1	0.00124877	0.715051	0.083	0.053	1	M1 macrophage
Slc39a2	0.0012562	2.18589	0.013	0.003	1	M1 macrophage
Srsf1	0.00125923	-0.58952	0.081	0.12	1	M1 macrophage
Col27a1	0.0012627	1.10393	0.033	0.015	1	M1 macrophage
Ralgapa1	0.00126751	-0.960175	0.039	0.068	1	M1 macrophage
Gm15536	0.00127158	-0.879106	0.032	0.06	1	M1 macrophage
P2ry13	0.00129113	-0.550525	0.107	0.148	1	M1 macrophage
Arl15	0.001297	-1.11346	0.03	0.057	1	M1 macrophage
Ppp3ca	0.0013043	-0.502525	0.131	0.175	1	M1 macrophage
Jag1	0.00130571	1.5546	0.021	0.008	1	M1 macrophage
Adtrp	0.00131133	1.68791	0.013	0.003	1	M1 macrophage
Spats2l	0.00132199	-1.07322	0.021	0.045	1	M1 macrophage
2510009E07Rik	0.00132308	0.706139	0.08	0.05	1	M1 macrophage
Smim5	0.00132708	1.25618	0.027	0.011	1	M1 macrophage
Rbpms	0.00132898	0.956285	0.039	0.019	1	M1 macrophage
Rbfa	0.00133195	-0.51103	0.094	0.135	1	M1 macrophage
Ptk2b	0.00133214	0.353813	0.18	0.134	1	M1 macrophage
Csf2rb2	0.0013354	0.736104	0.036	0.017	1	M1 macrophage
Hbegf	0.00134664	0.550967	0.13	0.093	1	M1 macrophage
Pot1a	0.00134856	-1.11404	0.018	0.04	1	M1 macrophage
Cfap298	0.0013546	-0.635912	0.04	0.071	1	M1 macrophage
Gramd1b	0.00136413	-0.955074	0.042	0.072	1	M1 macrophage
Ogt	0.00136589	-0.652602	0.069	0.105	1	M1 macrophage
Zeb2os	0.00136819	0.336976	0.235	0.183	1	M1 macrophage
Ndufa11	0.00137122	-0.340331	0.246	0.298	1	M1 macrophage
Zfp319	0.0013752	1.40482	0.019	0.006	1	M1 macrophage
Tln1	0.00137879	-0.272058	0.347	0.396	1	M1 macrophage
Sh3gl1	0.0013891	-0.70112	0.063	0.098	1	M1 macrophage
Hmox1	0.00139096	0.3305	0.243	0.191	1	M1 macrophage
Ebp	0.0013994	0.429226	0.146	0.105	1	M1 macrophage
Csk	0.00140335	0.308488	0.277	0.222	1	M1 macrophage
Ptpn13	0.00140401	-2.13961	0.006	0.022	1	M1 macrophage
Thbs1	0.00140528	0.996489	0.052	0.029	1	M1 macrophage
Parp8	0.00140543	0.454185	0.136	0.097	1	M1 macrophage
T cells2n	0.00140931	-2.41726	0.001	0.014	1	M1 macrophage
Dnase1l3	0.00142026	-1.36058	0.008	0.026	1	M1 macrophage
Fndc7	0.00142507	-1.32344	0.009	0.027	1	M1 macrophage
Pcyt1a	0.00142725	0.555761	0.101	0.067	1	M1 macrophage
Hmgn3	0.00143544	-0.789408	0.036	0.066	1	M1 macrophage
Prrc2c	0.00143873	-0.284364	0.308	0.359	1	M1 macrophage
Ecm1	0.00145787	-1.23231	0.018	0.04	1	M1 macrophage
Hdac7	0.00145895	-1.84036	0.006	0.022	1	M1 macrophage
G6pdx	0.00145971	0.653146	0.094	0.062	1	M1 macrophage
Zfp521	0.00146024	-2.38556	0.002	0.016	1	M1 macrophage
Pcgf5	0.00146499	-1.14826	0.027	0.052	1	M1 macrophage
Dnaja4	0.00146549	-1.30583	0.02	0.043	1	M1 macrophage
Znrf1	0.001466	-1.00555	0.038	0.066	1	M1 macrophage
Ephx1	0.00146819	-0.808668	0.041	0.071	1	M1 macrophage
TT cells39a	0.00147746	-3.46247	0	0.011	1	M1 macrophage
Homer2	0.00147746	-3.75706	0	0.011	1	M1 macrophage
Lmna	0.00149849	0.665622	0.103	0.07	1	M1 macrophage
Snx10	0.00150222	0.487735	0.158	0.118	1	M1 macrophage
Gm28438	0.00151485	-0.190759	0.589	0.595	1	M1 macrophage
Pomgnt1	0.00153527	-0.849684	0.032	0.06	1	M1 macrophage
Itm2a	0.00153704	-1.66909	0.007	0.023	1	M1 macrophage
G3bp1	0.0015385	-0.477008	0.156	0.199	1	M1 macrophage
Evl	0.00155911	-0.399973	0.206	0.252	1	M1 macrophage
Fcgr1	0.00156346	0.189846	0.462	0.361	1	M1 macrophage
Esyt1	0.00158122	-0.790156	0.076	0.111	1	M1 macrophage
Man2a1	0.00158245	-0.571595	0.072	0.109	1	M1 macrophage
Hdgfl3	0.00159051	-2.15795	0.004	0.02	1	M1 macrophage
Phf11c	0.00159822	-1.7045	0.008	0.025	1	M1 macrophage
Cdk7	0.00161164	-0.857922	0.024	0.049	1	M1 macrophage
Sh3d19	0.00161183	-0.91208	0.032	0.059	1	M1 macrophage
2900040C04Rik	0.00163489	-0.669613	0.08	0.116	1	M1 macrophage
Grik3	0.00164607	1.37703	0.022	0.009	1	M1 macrophage
Il1a	0.00164661	1.61222	0.025	0.011	1	M1 macrophage
Tmem106a	0.00164816	0.310669	0.225	0.173	1	M1 macrophage
Gm12185	0.00165879	0.29161	0.252	0.197	1	M1 macrophage
Mx2	0.00166407	0.578372	0.099	0.067	1	M1 macrophage
Polr1a	0.00166855	-1.01005	0.024	0.049	1	M1 macrophage
Nsmaf	0.00167019	-0.760928	0.051	0.083	1	M1 macrophage
Ing1	0.00167371	-0.543249	0.073	0.11	1	M1 macrophage
Nampt	0.00168351	0.515519	0.135	0.097	1	M1 macrophage
Grk6	0.00169793	-0.807069	0.053	0.085	1	M1 macrophage
Phf20	0.00170552	-0.603188	0.067	0.103	1	M1 macrophage
Mt3	0.00170673	-0.532329	0.152	0.193	1	M1 macrophage
Irag1	0.00170742	-3.18226	0.001	0.013	1	M1 macrophage
Iglc3	0.00170884	-3.50227	0.001	0.013	1	M1 macrophage
Fcrla	0.00171405	-0.945576	0.03	0.056	1	M1 macrophage
Enpp2	0.00171719	-0.142142	0.696	0.691	1	M1 macrophage
Calml4	0.00171767	-0.649428	0.087	0.124	1	M1 macrophage
Gbp7	0.00174585	-0.765497	0.057	0.09	1	M1 macrophage
Pla2g7	0.00175475	-0.36666	0.257	0.294	1	M1 macrophage
St6galnac3	0.00175559	-2.99565	0.002	0.015	1	M1 macrophage
Gm20139	0.00176229	-2.82793	0.002	0.015	1	M1 macrophage
Aph1c	0.00176387	0.593793	0.107	0.074	1	M1 macrophage
Uba5	0.00176756	-0.646382	0.044	0.075	1	M1 macrophage
Slx4ip	0.00177703	0.854263	0.061	0.036	1	M1 macrophage
Rbbp8	0.00177926	-0.531962	0.075	0.113	1	M1 macrophage
Ptprc	0.00177975	-0.12695	0.67	0.681	1	M1 macrophage
Mlxipl	0.00178661	-2.34621	0.002	0.015	1	M1 macrophage
Rhof	0.00178732	-1.54522	0.012	0.032	1	M1 macrophage
Rhog	0.00180693	0.230685	0.415	0.35	1	M1 macrophage
Asah1	0.00181777	0.22789	0.404	0.333	1	M1 macrophage
Lamp2	0.00181942	0.218279	0.439	0.37	1	M1 macrophage
Krt83	0.00182793	-4.15416	0	0.011	1	M1 macrophage
Fgfr2	0.00182812	-0.713949	0.06	0.093	1	M1 macrophage
Bbs4	0.00183024	-1.11388	0.02	0.043	1	M1 macrophage
Riox1	0.00183458	-1.78991	0.007	0.023	1	M1 macrophage
Sh3pxd2b	0.00186905	0.59817	0.078	0.05	1	M1 macrophage
Riok1	0.00187242	-0.870844	0.045	0.075	1	M1 macrophage
Fgd2	0.00188466	0.30112	0.271	0.216	1	M1 macrophage
Acp5	0.00188711	-1.20487	0.028	0.052	1	M1 macrophage
Cpd	0.00189377	0.545143	0.098	0.066	1	M1 macrophage
Mir99ahg	0.00189745	-0.653877	0.05	0.082	1	M1 macrophage
Atrx	0.00189916	-0.371893	0.229	0.275	1	M1 macrophage
Adgra3	0.00190084	-1.63793	0.008	0.025	1	M1 macrophage
Grk3	0.00190647	0.79898	0.051	0.029	1	M1 macrophage
Arpc1b	0.00190893	0.153185	0.725	0.653	1	M1 macrophage
2700097O09Rik	0.0019134	-1.52309	0.007	0.023	1	M1 macrophage
Unc13a	0.00191655	2.21067	0.011	0.003	1	M1 macrophage
Ccdc39	0.00192282	-1.28324	0.012	0.032	1	M1 macrophage
Galnt2	0.00192609	-0.930966	0.035	0.063	1	M1 macrophage
Shkbp1	0.00194543	0.731018	0.06	0.035	1	M1 macrophage
A930015D03Rik	0.00195075	-0.911558	0.027	0.052	1	M1 macrophage
Tm6sf1	0.00195644	0.304663	0.282	0.228	1	M1 macrophage
Specc1	0.00196115	0.373833	0.139	0.098	1	M1 macrophage
Cdk17	0.00196404	-1.04515	0.034	0.061	1	M1 macrophage
Arl4a	0.00196963	-0.606805	0.091	0.128	1	M1 macrophage
Slc23a2	0.00197235	0.448299	0.183	0.142	1	M1 macrophage
Kbtbd11	0.00199708	-1.33783	0.014	0.035	1	M1 macrophage
Trpm3	0.00200977	-0.368123	0.241	0.284	1	M1 macrophage
Cdkn2d	0.00201245	-0.9002	0.041	0.069	1	M1 macrophage
Rab3il1	0.00201445	0.253364	0.292	0.228	1	M1 macrophage
Cuedc1	0.0020296	-1.21453	0.015	0.036	1	M1 macrophage
Ncaph	0.00203871	-1.29104	0.009	0.026	1	M1 macrophage
ENSMUSG00000120546	0.0020661	0.893821	0.041	0.021	1	M1 macrophage
Ifi204	0.00208426	0.305332	0.24	0.189	1	M1 macrophage
Pbdc1	0.00209087	0.511203	0.12	0.085	1	M1 macrophage
Zcwpw1	0.00209351	-2.39921	0.003	0.017	1	M1 macrophage
Spns3	0.00210745	1.38544	0.014	0.004	1	M1 macrophage
Med7	0.0021187	0.507976	0.134	0.097	1	M1 macrophage
Sertad1	0.00212385	0.499479	0.137	0.1	1	M1 macrophage
Top2b	0.00212871	-0.593864	0.092	0.129	1	M1 macrophage
Plekha5	0.00213713	-1.1095	0.032	0.058	1	M1 macrophage
H2B cells11	0.00215043	-1.52574	0.012	0.031	1	M1 macrophage
Stx16	0.00215549	0.437904	0.131	0.094	1	M1 macrophage
Agbl4	0.00216961	-1.44265	0.012	0.031	1	M1 macrophage
Galnt6	0.00217377	-1.97545	0.008	0.024	1	M1 macrophage
Fam107b	0.00218836	-0.685586	0.102	0.138	1	M1 macrophage
Fcho1	0.00219345	-1.80486	0.01	0.028	1	M1 macrophage
Adcy3	0.00219438	-2.56232	0.002	0.015	1	M1 macrophage
Klhdc7a	0.00219438	-2.41867	0.002	0.015	1	M1 macrophage
Rnasel	0.00219552	-0.989823	0.031	0.057	1	M1 macrophage
T cellsf3	0.00219859	-0.825051	0.035	0.063	1	M1 macrophage
Dusp8	0.00221124	0.964359	0.027	0.012	1	M1 macrophage
Snx27	0.00221335	-1.05046	0.014	0.035	1	M1 macrophage
Cox7a2l	0.00221461	0.193488	0.527	0.457	1	M1 macrophage
Gm45717	0.00223038	1.06204	0.031	0.014	1	M1 macrophage
Sfxn1	0.00223829	-0.81383	0.04	0.068	1	M1 macrophage
Cd52	0.00224327	0.130992	0.862	0.765	1	M1 macrophage
Tmem165	0.00224924	-0.613164	0.048	0.078	1	M1 macrophage
Edem1	0.00225253	0.386982	0.17	0.127	1	M1 macrophage
Pbx2	0.00228208	0.684842	0.06	0.035	1	M1 macrophage
Stra6	0.00228327	-1.66701	0.008	0.024	1	M1 macrophage
Ubtf	0.00228516	-0.428672	0.12	0.164	1	M1 macrophage
F5	0.00229526	-0.72811	0.059	0.09	1	M1 macrophage
Btla	0.00229671	-1.15217	0.021	0.043	1	M1 macrophage
Lmnb1	0.00230473	0.4343	0.135	0.098	1	M1 macrophage
Cyp27a1	0.0023091	0.372161	0.201	0.156	1	M1 macrophage
Stxbp4	0.00230973	-1.47535	0.01	0.028	1	M1 macrophage
Gm44284	0.00231468	-1.55394	0.007	0.023	1	M1 macrophage
Creg1	0.00231878	0.248768	0.357	0.296	1	M1 macrophage
Crym	0.00233082	0.673765	0.071	0.044	1	M1 macrophage
Gm48778	0.0023368	1.91843	0.01	0.002	1	M1 macrophage
Bicdl1	0.00234191	-1.52579	0.008	0.024	1	M1 macrophage
Tfrc	0.00234919	-1.53039	0.009	0.026	1	M1 macrophage
Emp2	0.00235678	-1.43187	0.008	0.024	1	M1 macrophage
Mns1	0.00235729	-1.35946	0.01	0.028	1	M1 macrophage
Nectin1	0.00237069	1.22406	0.024	0.01	1	M1 macrophage
Hsh2d	0.00237709	-1.95059	0.004	0.019	1	M1 macrophage
Cdc42bpb	0.00238288	-0.818679	0.027	0.051	1	M1 macrophage
Ssb	0.00238439	-0.338313	0.245	0.29	1	M1 macrophage
Rpl11	0.00238454	0.153622	0.682	0.604	1	M1 macrophage
Pkp4	0.00239276	-1.08286	0.021	0.043	1	M1 macrophage
Cox6c2	0.00242368	-0.694232	0.039	0.067	1	M1 macrophage
Ccl7	0.00243168	-0.499368	0.137	0.178	1	M1 macrophage
Mpnd	0.00244747	-0.696359	0.056	0.088	1	M1 macrophage
Sh2d3c	0.00245204	-1.12691	0.022	0.045	1	M1 macrophage
Twf2	0.0024521	0.274259	0.256	0.203	1	M1 macrophage
Sgf29	0.00246937	-0.762101	0.039	0.066	1	M1 macrophage
Daglb	0.00249134	0.384323	0.151	0.111	1	M1 macrophage
Alas1	0.00249746	0.613066	0.105	0.073	1	M1 macrophage
Tmem109	0.00249842	0.41094	0.193	0.152	1	M1 macrophage
Fam117a	0.00250406	-1.41989	0.013	0.032	1	M1 macrophage
Timm9	0.00251084	-0.780535	0.028	0.052	1	M1 macrophage
Rnf167	0.00251974	-0.454399	0.104	0.145	1	M1 macrophage
Hnrnpu	0.00251996	-0.209102	0.431	0.475	1	M1 macrophage
Itgb3	0.00254684	-2.53329	0.003	0.017	1	M1 macrophage
H4c1	0.00255761	-2.4597	0.003	0.017	1	M1 macrophage
Plcg2	0.002558	0.444404	0.13	0.094	1	M1 macrophage
Ndufa10	0.0025797	-0.4416	0.141	0.185	1	M1 macrophage
Pfkfb4	0.00258474	0.501761	0.098	0.066	1	M1 macrophage
Abtb2	0.00259563	-2.13484	0.003	0.017	1	M1 macrophage
Atp6v1h	0.00262733	-0.579487	0.069	0.103	1	M1 macrophage
Cconventional dendritic cell 167	0.00263015	-0.777431	0.032	0.058	1	M1 macrophage
A630072M18Rik	0.00263312	-1.82866	0.007	0.022	1	M1 macrophage
Rps27a-ps2	0.00263361	1.02523	0.034	0.017	1	M1 macrophage
ENSMUSG00000120134	0.0026394	1.78018	0.013	0.004	1	M1 macrophage
Smg6	0.00264692	-0.733204	0.053	0.084	1	M1 macrophage
Kdm5a	0.00264912	-0.711598	0.065	0.098	1	M1 macrophage
Prkcz	0.00266639	-1.78786	0.007	0.022	1	M1 macrophage
Gdf11	0.0026751	-2.69207	0.002	0.014	1	M1 macrophage
Reps2	0.00268733	-1.22204	0.015	0.035	1	M1 macrophage
Cconventional dendritic cell 152	0.00269112	-1.01289	0.023	0.046	1	M1 macrophage
Kif13b	0.00269864	-1.00846	0.025	0.049	1	M1 macrophage
Atp5mpl	0.00270217	-0.208046	0.423	0.452	1	M1 macrophage
Egr3	0.00270807	0.918633	0.046	0.026	1	M1 macrophage
Stx3	0.0027154	0.930136	0.046	0.026	1	M1 macrophage
Dapp1	0.00271564	0.396072	0.159	0.119	1	M1 macrophage
Panx1	0.00272129	-1.65956	0.009	0.026	1	M1 macrophage
Nfam1	0.00273136	0.31562	0.198	0.151	1	M1 macrophage
Rnf128	0.00273301	-1.67836	0.008	0.024	1	M1 macrophage
Limd2	0.00273685	-0.254368	0.378	0.416	1	M1 macrophage
TT cells3	0.0027393	-0.674863	0.054	0.085	1	M1 macrophage
H2B cells6	0.0027612	-0.855567	0.031	0.056	1	M1 macrophage
Gns	0.0027656	0.259335	0.306	0.246	1	M1 macrophage
H2ac8	0.00278164	-0.949093	0.038	0.064	1	M1 macrophage
Habp4	0.00279025	-1.16561	0.02	0.041	1	M1 macrophage
Prox1	0.00280216	-3.93703	0	0.01	1	M1 macrophage
Zfp831	0.00280216	-4.00455	0	0.01	1	M1 macrophage
Acsbg1	0.00280216	-4.20008	0	0.01	1	M1 macrophage
Sesn1	0.00280507	-0.466491	0.138	0.179	1	M1 macrophage
Gm56350	0.00284053	1.1735	0.031	0.015	1	M1 macrophage
Snx9	0.00284612	0.574008	0.109	0.077	1	M1 macrophage
Vrk2	0.0028503	0.438781	0.146	0.108	1	M1 macrophage
Gstp1	0.00286098	-0.670822	0.035	0.062	1	M1 macrophage
Slc7a5	0.00286604	-0.972286	0.019	0.04	1	M1 macrophage
Ets2	0.00287275	0.365315	0.171	0.128	1	M1 macrophage
Coq10b	0.00287279	0.321234	0.201	0.156	1	M1 macrophage
Efr3a	0.00289467	-0.58477	0.09	0.125	1	M1 macrophage
Rpl30-ps1	0.00292164	1.73569	0.015	0.005	1	M1 macrophage
Pdlim1	0.00292873	-1.8143	0.011	0.029	1	M1 macrophage
Lgals9	0.00293692	0.227535	0.38	0.321	1	M1 macrophage
Gng12	0.00293882	-0.510922	0.07	0.104	1	M1 macrophage
9630028I04Rik	0.00294489	1.64239	0.015	0.005	1	M1 macrophage
TT cells19	0.00295508	-1.4206	0.013	0.032	1	M1 macrophage
Mbnl1	0.0029606	-0.228421	0.418	0.451	1	M1 macrophage
Camsap2	0.00296872	-0.943749	0.028	0.052	1	M1 macrophage
Abhd8	0.00297144	-1.0631	0.03	0.054	1	M1 macrophage
Sgce	0.00297886	-1.35692	0.013	0.032	1	M1 macrophage
Drap1	0.00298864	-0.376369	0.178	0.223	1	M1 macrophage
Nucks1	0.00299313	-0.367883	0.192	0.237	1	M1 macrophage
Nop56	0.00303014	-0.490249	0.106	0.145	1	M1 macrophage
Agpat4	0.00305077	0.764723	0.057	0.035	1	M1 macrophage
Acat1	0.0030611	-0.471228	0.141	0.182	1	M1 macrophage
Txndc5	0.00309928	-0.78034	0.057	0.088	1	M1 macrophage
Ube3c	0.00311113	-1.06367	0.021	0.043	1	M1 macrophage
Rps4l	0.00312757	-0.760208	0.032	0.058	1	M1 macrophage
Lrrc25	0.00313309	0.279752	0.267	0.215	1	M1 macrophage
Cxcl9	0.00313637	1.37141	0.028	0.013	1	M1 macrophage
Siglec1	0.00314022	-0.96641	0.02	0.041	1	M1 macrophage
Bms1	0.00315056	-0.802671	0.045	0.073	1	M1 macrophage
S100a4	0.00316368	0.525993	0.103	0.071	1	M1 macrophage
Gm4876	0.0031685	-1.54719	0.006	0.02	1	M1 macrophage
Gm5844	0.00318177	0.755526	0.072	0.046	1	M1 macrophage
Ski	0.00319269	0.405746	0.114	0.079	1	M1 macrophage
Prkar1b	0.00319382	1.16648	0.033	0.017	1	M1 macrophage
2810013P06Rik	0.00320153	0.447782	0.11	0.077	1	M1 macrophage
Rab3gap2	0.00321213	-0.739729	0.033	0.059	1	M1 macrophage
Rara	0.00322353	-1.03023	0.024	0.047	1	M1 macrophage
Siah2	0.00322397	0.525761	0.106	0.075	1	M1 macrophage
Susd1	0.00323991	-1.65031	0.007	0.022	1	M1 macrophage
Pacsin1	0.00324306	-2.96697	0.001	0.012	1	M1 macrophage
Slc25a5	0.00324463	-0.120122	0.629	0.648	1	M1 macrophage
Slx4	0.00325241	-1.63663	0.007	0.022	1	M1 macrophage
Cfap36	0.00326557	-0.501036	0.078	0.114	1	M1 macrophage
Spic	0.00326621	-0.892267	0.032	0.057	1	M1 macrophage
Epn3	0.00329072	-1.54037	0.009	0.025	1	M1 macrophage
Cited2	0.00330616	0.204819	0.512	0.47	1	M1 macrophage
Srsf9	0.00333492	0.286035	0.296	0.245	1	M1 macrophage
ENSMUSG00000120024	0.00334251	0.677822	0.072	0.046	1	M1 macrophage
Adam10	0.00334763	0.331668	0.19	0.146	1	M1 macrophage
Anxa11	0.00335525	-0.704766	0.055	0.086	1	M1 macrophage
Slc25a12	0.00336048	-0.6488	0.052	0.082	1	M1 macrophage
H2ax	0.00339225	-0.777762	0.05	0.078	1	M1 macrophage
Dkk3	0.00339918	-1.74967	0.002	0.014	1	M1 macrophage
Nid2	0.00339952	-1.07189	0.018	0.038	1	M1 macrophage
Rragc	0.00340132	0.461554	0.134	0.098	1	M1 macrophage
Cconventional dendritic cell 127	0.00340624	-0.630908	0.048	0.077	1	M1 macrophage
Slc11a1	0.00342921	0.297919	0.246	0.198	1	M1 macrophage
Mtfr1	0.0034425	-1.1405	0.014	0.033	1	M1 macrophage
Cd80	0.00344256	0.629956	0.064	0.04	1	M1 macrophage
Plaa	0.00345161	-0.742314	0.038	0.064	1	M1 macrophage
Ahcyl1	0.00345566	-0.677428	0.045	0.074	1	M1 macrophage
Laptm5	0.0034713	0.139773	0.919	0.825	1	M1 macrophage
Cacna1f	0.00348188	1.41494	0.012	0.003	1	M1 macrophage
TB cells1d32	0.00349656	1.19099	0.029	0.014	1	M1 macrophage
Fem1b	0.00350363	-1.27202	0.013	0.032	1	M1 macrophage
Bud13	0.00353508	0.881491	0.045	0.026	1	M1 macrophage
Commd10	0.00355279	-0.51674	0.065	0.098	1	M1 macrophage
Ier5l	0.00357729	-1.35504	0.018	0.038	1	M1 macrophage
TT cells39c	0.00358326	-1.67926	0.011	0.028	1	M1 macrophage
Aldh7a1	0.00360611	-0.806141	0.024	0.047	1	M1 macrophage
Atp6v0b	0.00362698	0.185373	0.541	0.46	1	M1 macrophage
Lamp1	0.0036564	0.169222	0.631	0.54	1	M1 macrophage
Ndufv3	0.00366908	-0.239014	0.333	0.376	1	M1 macrophage
Ank	0.0036705	0.487076	0.088	0.059	1	M1 macrophage
Nup93	0.00367449	-0.977826	0.014	0.033	1	M1 macrophage
ENSMUSG00000120242	0.00369448	0.923628	0.021	0.009	1	M1 macrophage
Slc25a20	0.00369674	-0.861358	0.022	0.044	1	M1 macrophage
Tecpr1	0.00369807	-1.03961	0.021	0.042	1	M1 macrophage
Sparc	0.00370024	-0.826394	0.078	0.11	1	M1 macrophage
Tmem256	0.00371151	0.234873	0.361	0.303	1	M1 macrophage
Erc1	0.00372459	-1.86533	0.006	0.02	1	M1 macrophage
Slc46a3	0.00373037	-0.620927	0.044	0.072	1	M1 macrophage
NfaT cells1	0.00374446	-0.609504	0.118	0.153	1	M1 macrophage
Usp24	0.00374459	-1.05274	0.031	0.055	1	M1 macrophage
Polr2m	0.00374747	-0.43906	0.112	0.15	1	M1 macrophage
Pcolce	0.00375523	-0.794904	0.031	0.055	1	M1 macrophage
Snap23	0.00377526	0.2666	0.267	0.215	1	M1 macrophage
Rab34	0.00378735	-1.18302	0.012	0.03	1	M1 macrophage
Nagpa	0.00378807	0.417105	0.126	0.091	1	M1 macrophage
Odc1	0.00381412	-0.585351	0.09	0.124	1	M1 macrophage
Trim26	0.00382018	-0.467835	0.097	0.135	1	M1 macrophage
Vcp	0.00382756	-0.373432	0.177	0.219	1	M1 macrophage
Rps28	0.00383418	0.120008	0.789	0.72	1	M1 macrophage
Mcrip2	0.003873	-1.11871	0.018	0.038	1	M1 macrophage
Itpr3	0.00389861	-1.62922	0.009	0.025	1	M1 macrophage
Myof	0.00390351	0.545551	0.103	0.072	1	M1 macrophage
Gm42660	0.00392138	1.54778	0.014	0.005	1	M1 macrophage
Tubg1	0.00392745	-0.942459	0.028	0.051	1	M1 macrophage
Gm4065	0.0039319	1.51584	0.014	0.005	1	M1 macrophage
Cipc	0.00394445	-1.33113	0.01	0.026	1	M1 macrophage
Ikzf1	0.0039588	-0.436252	0.14	0.18	1	M1 macrophage
Wdr86	0.00396603	-0.767971	0.025	0.048	1	M1 macrophage
Selenoi	0.00396624	-1.47902	0.007	0.021	1	M1 macrophage
Gmpr	0.0039754	-1.40046	0.009	0.025	1	M1 macrophage
Ndufa3	0.00399315	-0.172812	0.473	0.512	1	M1 macrophage
Gm10790	0.00400032	-2.81563	0.001	0.012	1	M1 macrophage
Cox5b	0.0040114	-0.221528	0.365	0.408	1	M1 macrophage
Oxct1	0.00401834	-0.459029	0.146	0.184	1	M1 macrophage
Wdfy4	0.00407356	-0.601912	0.065	0.097	1	M1 macrophage
Rasd1	0.00407655	-2.51142	0.002	0.014	1	M1 macrophage
Grk5	0.00408571	-2.32058	0.002	0.014	1	M1 macrophage
Ndufs1	0.00409094	-0.590885	0.049	0.078	1	M1 macrophage
Actr6	0.00412683	-0.729982	0.033	0.058	1	M1 macrophage
5830428M24Rik	0.00414427	-1.30673	0.009	0.025	1	M1 macrophage
Sod1	0.0041489	-0.351093	0.2	0.243	1	M1 macrophage
Adora2a	0.00416824	-2.38095	0.004	0.017	1	M1 macrophage
Gm45778	0.00416909	0.91759	0.04	0.022	1	M1 macrophage
Morf4l1	0.00417049	0.248156	0.284	0.229	1	M1 macrophage
Ifnar2	0.00417864	0.463795	0.136	0.101	1	M1 macrophage
Tshz1	0.00420776	-1.02937	0.01	0.026	1	M1 macrophage
Huwe1	0.00423513	-0.506109	0.114	0.15	1	M1 macrophage
Gm47922	0.00423626	2.19156	0.011	0.003	1	M1 macrophage
Fem1c	0.0042456	0.534854	0.105	0.075	1	M1 macrophage
Ntrk2	0.00425685	-0.843367	0.029	0.052	1	M1 macrophage
Rabac1	0.00427281	-0.225842	0.392	0.429	1	M1 macrophage
Gm26827	0.00427522	-1.88778	0.004	0.017	1	M1 macrophage
Epha2	0.00427655	1.95622	0.011	0.003	1	M1 macrophage
Mtarc2	0.00431078	-0.443277	0.115	0.153	1	M1 macrophage
Slc13a3	0.00431337	0.833252	0.039	0.021	1	M1 macrophage
Tor1a	0.00431477	0.38089	0.203	0.162	1	M1 macrophage
ENSMUSG00000120440	0.00432173	1.5895	0.011	0.003	1	M1 macrophage
H3c1	0.00433614	-1.23659	0.015	0.034	1	M1 macrophage
Nck2	0.00434792	-1.64784	0.004	0.017	1	M1 macrophage
Pacs2	0.00435948	0.510721	0.08	0.052	1	M1 macrophage
Gpr35	0.00436043	1.11676	0.034	0.018	1	M1 macrophage
B4galt5	0.00437047	0.602473	0.059	0.036	1	M1 macrophage
Mir6236	0.0043752	-0.455239	0.136	0.174	1	M1 macrophage
Runx1	0.00438203	0.220835	0.28	0.222	1	M1 macrophage
Zfc3h1	0.00438347	-0.549328	0.074	0.107	1	M1 macrophage
Taf7	0.00439561	0.301467	0.147	0.108	1	M1 macrophage
Tax1bp1	0.00442309	-0.255207	0.327	0.371	1	M1 macrophage
MT cellsh1	0.00444224	-0.347012	0.166	0.21	1	M1 macrophage
Pcolce2	0.00444641	-1.39519	0.011	0.028	1	M1 macrophage
B230219D22Rik	0.00444773	-0.421952	0.107	0.146	1	M1 macrophage
Synpo	0.00446514	1.22675	0.028	0.013	1	M1 macrophage
Cdk9	0.00447276	0.345569	0.185	0.143	1	M1 macrophage
Nedd4l	0.00447541	0.597337	0.069	0.044	1	M1 macrophage
Cemip2	0.00448234	-1.44847	0.011	0.028	1	M1 macrophage
Pced1b	0.00449163	-1.34116	0.014	0.032	1	M1 macrophage
Atmin	0.00450084	-0.661998	0.05	0.078	1	M1 macrophage
E2f2	0.00451201	1.14016	0.028	0.013	1	M1 macrophage
Zfp646	0.00452401	-0.87666	0.033	0.057	1	M1 macrophage
Pip5k1b	0.00454175	-0.619726	0.071	0.102	1	M1 macrophage
Dnajc3	0.00455499	-0.337643	0.225	0.266	1	M1 macrophage
Strbp	0.00455799	-0.583094	0.046	0.075	1	M1 macrophage
Hnrnpa3	0.00456426	0.304772	0.249	0.203	1	M1 macrophage
D730003I15Rik	0.00456658	0.639701	0.078	0.052	1	M1 macrophage
Cert1	0.00459911	-0.856969	0.031	0.055	1	M1 macrophage
Sigirr	0.00461684	-1.80104	0.008	0.023	1	M1 macrophage
Entpd5	0.00462212	-1.25589	0.014	0.032	1	M1 macrophage
Gm44511	0.00463316	-0.37422	0.167	0.211	1	M1 macrophage
Fhl3	0.00467882	0.927839	0.033	0.017	1	M1 macrophage
Rimoc1	0.00473411	-1.11322	0.017	0.035	1	M1 macrophage
Rnu12	0.00479557	-1.11772	0.014	0.032	1	M1 macrophage
Neurl3	0.00480548	0.205538	0.275	0.218	1	M1 macrophage
Slc29a4	0.00481796	-0.970387	0.027	0.049	1	M1 macrophage
Tgtp1	0.00481882	-1.64115	0.003	0.015	1	M1 macrophage
Iqsec1	0.00482034	-0.657254	0.043	0.07	1	M1 macrophage
Lyst	0.0048209	-0.798566	0.056	0.085	1	M1 macrophage
Zfp706	0.00484751	-0.272119	0.272	0.315	1	M1 macrophage
Cysltr1	0.00488035	0.323651	0.198	0.155	1	M1 macrophage
Xpo5	0.00488123	-1.19023	0.013	0.031	1	M1 macrophage
Zcchc4	0.00488579	-1.26517	0.009	0.024	1	M1 macrophage
H2az1	0.00490174	0.230235	0.356	0.302	1	M1 macrophage
Dapl1	0.00492019	-3.55963	0.001	0.011	1	M1 macrophage
Zfp286	0.00494052	-2.65332	0.001	0.011	1	M1 macrophage
Igbp1	0.00494537	0.324471	0.206	0.163	1	M1 macrophage
Cisd3	0.00496625	-0.664079	0.049	0.076	1	M1 macrophage
Nrarp	0.0049691	-2.63643	0.001	0.011	1	M1 macrophage
Trpv4	0.00498906	-0.698153	0.043	0.069	1	M1 macrophage
Cela1	0.00500194	-2.47563	0.001	0.011	1	M1 macrophage
Cd207	0.00500606	-2.27364	0.001	0.011	1	M1 macrophage
Chd9	0.00500846	0.275336	0.28	0.234	1	M1 macrophage
Sh3bp2	0.00501416	0.611748	0.088	0.061	1	M1 macrophage
Galnt3	0.00501794	1.13468	0.024	0.011	1	M1 macrophage
Tomm20	0.00501862	0.369799	0.145	0.108	1	M1 macrophage
CaB cellsoco1	0.0050194	-2.36337	0.002	0.013	1	M1 macrophage
Nmd3	0.00502151	-0.570135	0.072	0.104	1	M1 macrophage
Zmynd11	0.00503005	-0.489214	0.112	0.148	1	M1 macrophage
Flrt3	0.00503526	1.60683	0.013	0.004	1	M1 macrophage
Lxn	0.00504047	0.557461	0.082	0.055	1	M1 macrophage
1700016K19Rik	0.00504188	-2.06872	0.002	0.013	1	M1 macrophage
Nrm	0.00507881	0.557068	0.085	0.058	1	M1 macrophage
Pdpn	0.00509191	0.982351	0.039	0.021	1	M1 macrophage
Eif4a1	0.00509713	0.182829	0.509	0.454	1	M1 macrophage
Map2k5	0.0051032	-0.797856	0.02	0.04	1	M1 macrophage
Or5v1b	0.00511325	1.38708	0.021	0.009	1	M1 macrophage
St3gal6	0.00514101	0.271827	0.323	0.277	1	M1 macrophage
Rogdi	0.00514268	0.325405	0.217	0.173	1	M1 macrophage
Tnk2	0.00516827	-1.95946	0.004	0.017	1	M1 macrophage
Oip5os1	0.00517039	-0.553993	0.075	0.107	1	M1 macrophage
Slc13a4	0.00517348	-1.04346	0.022	0.043	1	M1 macrophage
Alad	0.0051739	-0.735022	0.054	0.082	1	M1 macrophage
H1f4	0.00519528	-0.359885	0.166	0.208	1	M1 macrophage
Nr4a3	0.00523774	0.337999	0.107	0.075	1	M1 macrophage
Pip4k2a	0.00525546	0.216086	0.36	0.302	1	M1 macrophage
Atf7ip	0.00526482	-0.675562	0.073	0.104	1	M1 macrophage
Cbx5	0.00526883	-0.460153	0.088	0.124	1	M1 macrophage
Scamp5	0.00528315	-0.816609	0.028	0.05	1	M1 macrophage
Car13	0.00532459	1.19822	0.021	0.009	1	M1 macrophage
Cass4	0.00534447	0.836266	0.036	0.02	1	M1 macrophage
Ehf	0.00535215	1.94727	0.01	0.003	1	M1 macrophage
Ticam1	0.00537212	0.941626	0.044	0.026	1	M1 macrophage
Baz1b	0.00537398	-0.544462	0.095	0.129	1	M1 macrophage
Gm14279	0.00541106	1.80924	0.01	0.003	1	M1 macrophage
Zfp1	0.00544438	-1.04575	0.021	0.041	1	M1 macrophage
Abi2	0.00544688	-1.18902	0.014	0.032	1	M1 macrophage
Nudt16	0.00546792	-0.653107	0.045	0.072	1	M1 macrophage
Tnfaip8	0.00547002	0.200019	0.411	0.349	1	M1 macrophage
Tfdp2	0.00550738	-0.939216	0.031	0.054	1	M1 macrophage
Rpl13a	0.00552164	-0.387155	0.178	0.217	1	M1 macrophage
Smad3	0.00554442	-0.845052	0.035	0.059	1	M1 macrophage
Pcm1	0.00554493	-0.508508	0.098	0.133	1	M1 macrophage
Rad51	0.0056042	-1.68893	0.007	0.02	1	M1 macrophage
Plbd2	0.00561282	0.455727	0.126	0.093	1	M1 macrophage
Senp6	0.00561549	-0.4187	0.118	0.156	1	M1 macrophage
Gm8355	0.00566387	0.45407	0.127	0.095	1	M1 macrophage
Rasa4	0.00566548	0.405288	0.126	0.092	1	M1 macrophage
Snrnp35	0.00566702	0.723966	0.066	0.043	1	M1 macrophage
Htatsf1	0.00567742	-0.702467	0.059	0.087	1	M1 macrophage
H4c18	0.00568043	-1.31704	0.009	0.024	1	M1 macrophage
Cracr2a	0.00568574	-1.59867	0.007	0.02	1	M1 macrophage
Zdhhc24	0.00570753	-1.43509	0.008	0.022	1	M1 macrophage
Dst	0.00577964	0.373093	0.13	0.095	1	M1 macrophage
Edem2	0.00578106	0.407891	0.129	0.095	1	M1 macrophage
Pkdcc	0.00578368	-1.35611	0.008	0.022	1	M1 macrophage
Gsr	0.0057855	-1.00299	0.028	0.049	1	M1 macrophage
Git2	0.00578654	0.321445	0.169	0.13	1	M1 macrophage
ENSMUSG00000120516	0.00578959	-1.964	0.003	0.015	1	M1 macrophage
E230013L22Rik	0.00580571	0.682262	0.061	0.038	1	M1 macrophage
Ndel1	0.00580632	0.347595	0.151	0.115	1	M1 macrophage
Cd302	0.0058111	0.319691	0.229	0.186	1	M1 macrophage
Rasal2	0.00581626	-1.286	0.015	0.033	1	M1 macrophage
Mrpl44	0.00584638	-0.923831	0.024	0.045	1	M1 macrophage
Rab13	0.00586074	-1.24842	0.008	0.022	1	M1 macrophage
Cav2	0.00587188	0.732453	0.053	0.032	1	M1 macrophage
Ddx17	0.0058802	-0.444474	0.12	0.157	1	M1 macrophage
Phkb	0.0058866	-0.738401	0.032	0.055	1	M1 macrophage
H3c6	0.0059123	-1.14583	0.023	0.043	1	M1 macrophage
Lasp1	0.00593629	-0.51174	0.082	0.115	1	M1 macrophage
Uap1l1	0.00593842	0.502516	0.11	0.08	1	M1 macrophage
Rnf181	0.00594182	-0.50585	0.075	0.107	1	M1 macrophage
Xpo7	0.00597621	-0.785452	0.027	0.048	1	M1 macrophage
Bbs9	0.00598644	-0.762801	0.02	0.04	1	M1 macrophage
Ofd1	0.00603159	0.703479	0.044	0.026	1	M1 macrophage
P2ry10	0.00603999	-1.04202	0.033	0.056	1	M1 macrophage
Dmac1	0.00607738	-0.422047	0.131	0.169	1	M1 macrophage
Snrpd3	0.00609802	-0.320141	0.217	0.258	1	M1 macrophage
Cage1	0.00610319	-2.70856	0.002	0.013	1	M1 macrophage
Tmod1	0.00610512	-1.17643	0.012	0.029	1	M1 macrophage
T cellsof1	0.00612711	-0.528183	0.086	0.118	1	M1 macrophage
Smpdl3b	0.00613061	0.634111	0.073	0.049	1	M1 macrophage
Pin4	0.0061331	0.90856	0.052	0.032	1	M1 macrophage
Zdhhc13	0.00614198	0.886761	0.051	0.031	1	M1 macrophage
Dhx36	0.00615103	-0.446491	0.104	0.14	1	M1 macrophage
Osbpl5	0.00615484	-2.60753	0.001	0.011	1	M1 macrophage
Rusf1	0.00617417	-1.15397	0.012	0.029	1	M1 macrophage
Zfp472	0.0061795	0.725893	0.043	0.025	1	M1 macrophage
Anapc16	0.00621939	-0.492188	0.065	0.096	1	M1 macrophage
TB cells1d23	0.00622725	0.545114	0.084	0.058	1	M1 macrophage
Ifi214	0.00622964	-2.03779	0.004	0.017	1	M1 macrophage
Ndufc2	0.00622971	0.225974	0.346	0.293	1	M1 macrophage
Rnf4	0.00622984	-0.682627	0.061	0.089	1	M1 macrophage
D9Wsu149	0.00623191	-1.1084	0.019	0.038	1	M1 macrophage
Cd93	0.0062366	-0.635339	0.043	0.069	1	M1 macrophage
Zfp703	0.0062394	0.557129	0.097	0.069	1	M1 macrophage
Kcnk5	0.00624509	-2.00463	0.002	0.013	1	M1 macrophage
Vps41	0.00625351	-0.492925	0.077	0.11	1	M1 macrophage
Aff3	0.00625619	-1.72539	0.01	0.025	1	M1 macrophage
H4c9	0.0062608	-1.02586	0.015	0.033	1	M1 macrophage
Stard8	0.0062695	-0.542535	0.053	0.081	1	M1 macrophage
Epor	0.006281	-1.31503	0.011	0.027	1	M1 macrophage
Gm1965	0.00630548	-1.64594	0.002	0.013	1	M1 macrophage
Msh3	0.00634838	-1.21711	0.014	0.032	1	M1 macrophage
Prss30	0.00635182	1.55189	0.017	0.006	1	M1 macrophage
H2B cells15	0.00637877	-1.67011	0.004	0.017	1	M1 macrophage
Dgke	0.00641552	-1.56789	0.004	0.017	1	M1 macrophage
Lgalsl	0.00642372	-1.54258	0.004	0.017	1	M1 macrophage
Mrps2	0.0064388	-0.90615	0.02	0.039	1	M1 macrophage
Calhm2	0.00644212	0.648323	0.053	0.032	1	M1 macrophage
Ptp4a3	0.00645357	-0.406083	0.053	0.082	1	M1 macrophage
Rbl1	0.0064677	-0.946784	0.018	0.036	1	M1 macrophage
Isoc2b	0.00649006	-1.17078	0.011	0.027	1	M1 macrophage
Kl	0.00649477	-0.523603	0.124	0.157	1	M1 macrophage
Cd274	0.00650797	-1.24488	0.02	0.039	1	M1 macrophage
Ighm	0.00657361	0.167575	0.488	0.415	1	M1 macrophage
Tmem9	0.00662627	-0.491234	0.055	0.084	1	M1 macrophage
Tgfbi	0.00662796	0.230419	0.357	0.306	1	M1 macrophage
Irak2	0.00663275	0.382393	0.131	0.098	1	M1 macrophage
Cbx7	0.00663637	-0.91883	0.021	0.04	1	M1 macrophage
Wdr24	0.00665462	-1.7031	0.007	0.02	1	M1 macrophage
Pifo	0.00665724	-1.56359	0.009	0.023	1	M1 macrophage
Map7d3	0.00666205	1.56246	0.012	0.004	1	M1 macrophage
Ddit4	0.0066662	-0.943045	0.036	0.06	1	M1 macrophage
Zfyve9	0.00669955	-1.578	0.008	0.022	1	M1 macrophage
Dcaf12l1	0.0067069	-1.58392	0.008	0.022	1	M1 macrophage
Hoxb4	0.00672498	1.2176	0.017	0.006	1	M1 macrophage
Ralb	0.00672827	0.344512	0.194	0.155	1	M1 macrophage
Fsd1l	0.00673908	-1.56757	0.007	0.02	1	M1 macrophage
Mrpl4	0.00674194	-0.436114	0.108	0.144	1	M1 macrophage
Clu	0.0067449	-0.31513	0.317	0.342	1	M1 macrophage
Zfp862-ps	0.00674847	0.752542	0.053	0.033	1	M1 macrophage
Zfp961	0.00675581	-1.19112	0.01	0.025	1	M1 macrophage
B9d1	0.00676306	-0.907456	0.011	0.027	1	M1 macrophage
Cyth1	0.00677983	-0.669097	0.093	0.123	1	M1 macrophage
Mrps35	0.00678142	-0.660631	0.044	0.07	1	M1 macrophage
Limk2	0.00679399	-0.926109	0.021	0.04	1	M1 macrophage
Wdr41	0.00679992	-0.642914	0.035	0.059	1	M1 macrophage
Snrpe	0.00681783	-0.289979	0.243	0.284	1	M1 macrophage
Bhlhe40	0.0068299	-0.336607	0.122	0.161	1	M1 macrophage
Bst1	0.00684883	-1.12588	0.01	0.025	1	M1 macrophage
Pparg	0.00684992	0.83628	0.028	0.014	1	M1 macrophage
Tsr1	0.00685564	-0.973172	0.017	0.035	1	M1 macrophage
Dnmbp	0.00686296	-1.12156	0.013	0.03	1	M1 macrophage
Zfp672	0.00688285	-0.863206	0.021	0.04	1	M1 macrophage
Tmpo	0.00688983	-0.550383	0.105	0.137	1	M1 macrophage
Scg5	0.00691225	-1.15526	0.013	0.03	1	M1 macrophage
Eps8l2	0.00691673	-1.01944	0.01	0.025	1	M1 macrophage
Vamp8	0.00693089	0.179239	0.527	0.449	1	M1 macrophage
Ddah2	0.00693143	-0.713155	0.018	0.036	1	M1 macrophage
Ciapin1	0.00701855	-0.626878	0.055	0.083	1	M1 macrophage
Marchf9	0.00703672	-2.09219	0.003	0.014	1	M1 macrophage
Tbrg1	0.00704013	-0.38848	0.138	0.176	1	M1 macrophage
Rassf3	0.00705593	0.441648	0.12	0.089	1	M1 macrophage
Dynlt2a2	0.00707031	-1.1015	0.018	0.036	1	M1 macrophage
Palmd	0.00707769	-1.30242	0.012	0.028	1	M1 macrophage
Hacd2	0.00708784	0.412889	0.15	0.116	1	M1 macrophage
S100a9	0.00708961	-2.07007	0.003	0.014	1	M1 macrophage
Srsf2	0.00711682	-0.271391	0.257	0.301	1	M1 macrophage
Tm2d2	0.00712168	0.342487	0.214	0.175	1	M1 macrophage
Dvl1	0.00715002	0.501893	0.101	0.072	1	M1 macrophage
D930030I03Rik	0.00716384	0.76483	0.039	0.022	1	M1 macrophage
Ptgds	0.00718076	-0.373399	0.213	0.248	1	M1 macrophage
Gvin-ps7	0.00721559	0.205716	0.344	0.289	1	M1 macrophage
Gm12254	0.0072278	0.189988	0.436	0.373	1	M1 macrophage
Mbnl2	0.00724484	0.276374	0.232	0.188	1	M1 macrophage
Pacsin2	0.00725173	-0.362577	0.105	0.142	1	M1 macrophage
Dennd2d	0.00725271	-0.995222	0.018	0.036	1	M1 macrophage
Gm36199	0.00727425	1.13367	0.032	0.017	1	M1 macrophage
Ccser2	0.0072843	-0.89144	0.031	0.053	1	M1 macrophage
Negr1	0.00728848	0.764729	0.041	0.023	1	M1 macrophage
Ogn	0.00732808	-1.3851	0.011	0.026	1	M1 macrophage
Ehbp1l1	0.00742899	0.363795	0.155	0.119	1	M1 macrophage
Cgnl1	0.00744111	-0.670833	0.043	0.068	1	M1 macrophage
Gm35154	0.00751232	0.437159	0.103	0.073	1	M1 macrophage
Atp8b2	0.00751672	-1.85354	0.009	0.023	1	M1 macrophage
Lypla2	0.00751714	-0.516334	0.096	0.128	1	M1 macrophage
Pik3r6	0.00752886	1.04608	0.032	0.017	1	M1 macrophage
Klra13-ps	0.00753384	-3.14503	0.001	0.01	1	M1 macrophage
Rab11fip4	0.0075385	-1.21774	0.011	0.026	1	M1 macrophage
Zfp982	0.00754003	-2.96255	0.001	0.01	1	M1 macrophage
Gm10288	0.00754559	0.115653	0.655	0.616	1	M1 macrophage
Mgst2	0.00755243	-2.89192	0.001	0.01	1	M1 macrophage
Fndc10	0.00758971	-2.57033	0.001	0.01	1	M1 macrophage
4932422M17Rik	0.00758971	-2.74824	0.001	0.01	1	M1 macrophage
Crybg2	0.00760841	-2.69701	0.001	0.01	1	M1 macrophage
Aqp1	0.00762702	-1.04041	0.019	0.037	1	M1 macrophage
Fzd1	0.00763342	-2.25183	0.001	0.01	1	M1 macrophage
Ppp1r3b	0.00764098	-1.08251	0.014	0.031	1	M1 macrophage
Usp28	0.00765317	-1.12625	0.011	0.026	1	M1 macrophage
Mthfsl	0.00767282	0.382613	0.135	0.101	1	M1 macrophage
Lepr	0.00768476	-1.74941	0.004	0.016	1	M1 macrophage
Ctbp2	0.00768772	0.9421	0.032	0.017	1	M1 macrophage
Fkbp1a	0.00770574	-0.299011	0.26	0.296	1	M1 macrophage
Sccpdh	0.00772072	-0.880575	0.012	0.028	1	M1 macrophage
Aebp1	0.00772962	-1.55553	0.002	0.012	1	M1 macrophage
Cox6a1	0.0077407	-0.113897	0.59	0.6	1	M1 macrophage
Gm47794	0.00777437	1.35903	0.018	0.007	1	M1 macrophage
Sulf1	0.00780113	-0.603176	0.041	0.066	1	M1 macrophage
Ppp2r3d	0.00782829	0.516471	0.078	0.053	1	M1 macrophage
Ccni	0.00784298	0.331842	0.228	0.189	1	M1 macrophage
4933421O10Rik	0.00785937	0.82449	0.065	0.043	1	M1 macrophage
Stard9	0.00787679	0.406927	0.087	0.06	1	M1 macrophage
Hmgb3	0.00791466	-1.18601	0.01	0.025	1	M1 macrophage
Topors	0.00792104	-0.548412	0.064	0.093	1	M1 macrophage
Pnpla2	0.00794315	-0.466288	0.072	0.102	1	M1 macrophage
Slc6a20a	0.00794652	-1.16163	0.01	0.025	1	M1 macrophage
Kctd6	0.00797435	-0.688186	0.022	0.042	1	M1 macrophage
Naa10	0.00797826	-0.875507	0.014	0.031	1	M1 macrophage
Ece1	0.0079826	-0.748269	0.038	0.061	1	M1 macrophage
Myadm	0.00802542	0.649285	0.069	0.046	1	M1 macrophage
Nmi	0.00804238	-0.517177	0.103	0.135	1	M1 macrophage
Sumo1	0.00805162	-0.327506	0.21	0.249	1	M1 macrophage
Nlrx1	0.00808382	1.03836	0.021	0.009	1	M1 macrophage
Marchf6	0.00810665	-0.889092	0.03	0.051	1	M1 macrophage
Rdm1	0.00810987	-0.663272	0.056	0.083	1	M1 macrophage
F830016B08Rik	0.0081279	-1.13	0.01	0.025	1	M1 macrophage
Csf3r	0.00812909	0.403683	0.107	0.078	1	M1 macrophage
Abhd14a	0.00815003	-0.792896	0.014	0.031	1	M1 macrophage
1500011B03Rik	0.00817299	-0.567133	0.059	0.086	1	M1 macrophage
Pik3ap1	0.00818641	0.230281	0.293	0.246	1	M1 macrophage
Mycl	0.00821327	-1.24342	0.006	0.018	1	M1 macrophage
Gna12	0.00821939	0.314354	0.217	0.175	1	M1 macrophage
Rc3h2	0.0082353	-0.814792	0.035	0.058	1	M1 macrophage
Cmc1	0.00824041	-0.48222	0.085	0.117	1	M1 macrophage
Sh3bgrl	0.00825181	0.268167	0.305	0.261	1	M1 macrophage
Cpq	0.00827689	0.392618	0.16	0.126	1	M1 macrophage
Clmp	0.00830121	-1.01809	0.015	0.032	1	M1 macrophage
Gys1	0.00833425	-1.31891	0.008	0.021	1	M1 macrophage
Pdcd2l	0.00833922	0.37285	0.144	0.11	1	M1 macrophage
Inka1	0.00834432	-0.819123	0.03	0.051	1	M1 macrophage
Golt1b	0.0083612	-1.02874	0.018	0.035	1	M1 macrophage
Pip5k1c	0.00838457	0.494354	0.12	0.09	1	M1 macrophage
Dtd1	0.00843754	-0.597965	0.042	0.066	1	M1 macrophage
Gm36874	0.0084614	1.76643	0.011	0.003	1	M1 macrophage
Cc2d1a	0.00846795	-0.967545	0.015	0.032	1	M1 macrophage
Aak1	0.00849353	-1.13423	0.027	0.046	1	M1 macrophage
Kcnn4	0.00850048	0.418633	0.074	0.05	1	M1 macrophage
Galnt4	0.00850189	1.61371	0.011	0.003	1	M1 macrophage
Mtss1	0.00852128	0.319485	0.114	0.082	1	M1 macrophage
Gm15889	0.00852784	1.59397	0.019	0.008	1	M1 macrophage
Rps11-ps2	0.00854034	0.879209	0.036	0.02	1	M1 macrophage
Mif-ps4	0.00855551	-0.508157	0.088	0.12	1	M1 macrophage
Hint2	0.00856871	-0.458157	0.119	0.153	1	M1 macrophage
Col4a4	0.00860315	-2.04009	0.003	0.014	1	M1 macrophage
Scarna2	0.00860896	-1.95961	0.003	0.014	1	M1 macrophage
Gm32296	0.00864041	1.18295	0.022	0.01	1	M1 macrophage
Gm12020	0.00864086	1.53422	0.011	0.003	1	M1 macrophage
Casp4	0.00864752	0.399345	0.088	0.061	1	M1 macrophage
Rbl2	0.00867081	-0.641309	0.045	0.07	1	M1 macrophage
Abhd1	0.00867935	1.29022	0.015	0.006	1	M1 macrophage
Lars2	0.00874959	-0.53458	0.094	0.125	1	M1 macrophage
Pfkfb3	0.00875387	0.475469	0.12	0.09	1	M1 macrophage
Ppp2r5e	0.0087841	-0.54699	0.067	0.096	1	M1 macrophage
Vstm4	0.00879447	0.852072	0.041	0.024	1	M1 macrophage
Cdc40	0.00880872	-0.538483	0.077	0.107	1	M1 macrophage
Mia2	0.00881094	0.205233	0.322	0.27	1	M1 macrophage
Atp7a	0.00881745	0.537984	0.107	0.079	1	M1 macrophage
Trp53i11	0.00882021	0.527873	0.062	0.04	1	M1 macrophage
Dusp3	0.00882985	0.494342	0.073	0.049	1	M1 macrophage
Iqub	0.00886946	-1.18631	0.011	0.026	1	M1 macrophage
Cbr3	0.00888742	0.713864	0.06	0.039	1	M1 macrophage
Atp2a3	0.00892597	-1.28761	0.018	0.035	1	M1 macrophage
Tmem38a	0.00894893	-1.16837	0.011	0.026	1	M1 macrophage
Prr5l	0.00896789	0.657614	0.072	0.049	1	M1 macrophage
TB cells1d16	0.00897589	0.417325	0.057	0.036	1	M1 macrophage
B cellsl2	0.00907292	-0.729019	0.103	0.131	1	M1 macrophage
2300009A05Rik	0.00908283	-0.61328	0.039	0.062	1	M1 macrophage
Tnrc6b	0.00911629	-0.515376	0.129	0.162	1	M1 macrophage
Dhx15	0.00911736	-0.417898	0.109	0.145	1	M1 macrophage
Ddx50	0.00912382	-0.505746	0.09	0.121	1	M1 macrophage
Gm7160	0.00917421	-1.20275	0.015	0.032	1	M1 macrophage
Eml5	0.00918508	-2.0596	0.004	0.016	1	M1 macrophage
[truncated: 34,757 more rows]
